# Supplementary material for: Genotyping-by-Sequencing Based Investigation of Population Structure and Genome Wide Association Studies for Seven Agronomically Important Traits in a Set of 346 Oryza rufipogon Accessions
Source: Rice (N Y). 2022 Jul 12;15:37. doi: 10.1186/s12284-022-00582-4 (PMC9276952; doi:10.1186/s12284-022-00582-4)
Supplement: Supplementary file 1 — Additional file 1: The detailed information of Oryza rufipogon accessions investigated in current study along with their countries of origin. [file 12284_2022_582_MOESM1_ESM.xlsx]

## Sheet: Sheet1
S.No.	Genotype_Id	Species name	Country of Origin
1	Or100	O. rufipogon (CR100006A)	India
2	Or101	O. rufipogon (CR100013)	India
3	Or102	O. rufipogon (CR100013A)	India
4	Or103	O. rufipogon (CR100015)	India
5	Or104	O. rufipogon (CR100035A)	India
6	Or105	O. rufipogon (CR100055)	India
7	Or106	O. rufipogon (CR100375)	India
8	Or107	O. rufipogon (CR100379A)	India
9	Or109	O. rufipogon (CR100383)	India
10	Or10	O.rufipogon (IR80762)	Myanmar
11	Or110	O. rufipogon (CR100401)	India
12	Or111	O. rufipogon (CR100402)	India
13	Or112	O. rufipogon (CR100430)	India
14	Or113	O. rufipogon (CR100435)	India
15	Or114	O. rufipogon (CR100443)	India
16	Or115	O. rufipogon (CR100449)	India
17	Or116	O. rufipogon (CR100455)	India
18	Or117	O. rufipogon (CR100457)	India
19	Or118	O. rufipogon (CR100458)	India
20	Or11	O.rufipogon (IR80762A)	Myanmar
21	Or121	O. rufipogon (CR100494)	India
22	Or122	O. rufipogon (CR100377)	India
23	Or123	O. rufipogon (CR100446A)	India
24	Or124	O. rufipogon (CR100446B)	India
25	Or125	O. rufipogon (IR81976)	Indonesia
26	Or126	O. rufipogon (IR81986)	Cambodia
27	Or127	O. rufipogon (IR81991)	Myanmar
28	Or128	O. rufipogon (IR82988)	China
29	Or129	O. rufipogon (IR83804)	Cambodia
30	Or12	O.rufipogon (IR80762B)	Myanmar
31	Or130	O. rufipogon (IR83831)	Myanmar
32	Or131	O. rufipogon (IR86451)	Myanmar
33	Or132	O. rufipogon (IR93200)	Nepal
34	Or133	O. rufipogon (IR93278)	Nepal
35	Or134	O. rufipogon (IR93280)	Nepal
36	Or135	O. rufipogon (IR93281)	Nepal
37	Or136	O. rufipogon (IR93283)	Nepal
38	Or137	O. rufipogon (IR93285)	Nepal
39	Or138	O. rufipogon (IR96962)	Cambodia
40	Or139	O. rufipogon (IR100923)	Myanmar
41	Or13	O.rufipogon (IR81885)	India
42	Or140	O. rufipogon (IR81801)	Indonesia
43	Or141	O. rufipogon (IR81802)	Indonesia
44	Or142	O. rufipogon (IR81969)	Thailand
45	Or143	O. rufipogon (IR81985)	Papua New Guinea
46	Or144	O. rufipogon (IR81989)	Myanmar
47	Or145	O. rufipogon (IR81996)	Papua New Guinea
48	Or146	O. rufipogon (IR82979)	Thailand
49	Or147	O. rufipogon (IR82989)	China
50	Or148	O. rufipogon (IR83810)	Myanmar
51	Or149	O. rufipogon (IR83811)	Myanmar
52	Or150	O. rufipogon (IR83813)	Myanmar
53	Or151	O. rufipogon (IR83814)	Myanmar
54	Or152	O. rufipogon (IR83819)	Vietnam
55	Or153	O. rufipogon (IR83821)	Vietnam
56	Or154	O. rufipogon (IR83823)	Vietnam
57	Or155	O. rufipogon (IR83824)	Vietnam
58	Or156	O. rufipogon (IR86549)	Cambodia
59	Or157	O. rufipogon (IR86555)	Cambodia
60	Or158	O. rufipogon (IR86556)	Cambodia
61	Or159	O. rufipogon (IR86659)	Cambodia
62	Or15	O.rufipogon (IR103404)	Philippines
63	Or160	O. rufipogon (IR88783)	Bangladesh
64	Or161	O. rufipogon (IR88784)	Bangladesh
65	Or162	O. rufipogon (IR88788)	Bangladesh
66	Or163	O. rufipogon (IR88789)	Bangladesh
67	Or164	O. rufipogon (IR88790)	Bangladesh
68	Or165	O. rufipogon (IR88818)	Laos
69	Or166	O. rufipogon (IR89006)	Cambodia
70	Or167	O. rufipogon (IR89008)	Cambodia
71	Or168	O. rufipogon (IR89012)	Cambodia
72	Or169	O. rufipogon (IR89020)	Cambodia
73	Or170	O. rufipogon (IR89046)	Cambodia
74	Or171	O. rufipogon (IR89223)	Cambodia
75	Or172	O. rufipogon (IR89224)	Cambodia
76	Or173	O. rufipogon (IR89230)	Cambodia
77	Or174	O. rufipogon (IR93034)	Cambodia
78	Or175	O. rufipogon (IR93041)	Cambodia
79	Or176	O. rufipogon (IR93043)	Cambodia
80	Or177	O. rufipogon (IR93048)	Cambodia
81	Or178	O. rufipogon (IR93058)	Cambodia
82	Or179	O. rufipogon (IR93059)	Cambodia
83	Or17	O.rufipogon (IR103404B)	Philippines
84	Or180	O. rufipogon (IR93060)	Cambodia
85	Or181	O. rufipogon (IR93062)	Cambodia
86	Or182	O. rufipogon (IR93063)	Cambodia
87	Or183	O. rufipogon (IR93070)	Cambodia
88	Or184	O. rufipogon (IR93071)	Cambodia
89	Or185	O. rufipogon (IR93072)	Cambodia
90	Or186	O. rufipogon (IR93073)	Cambodia
91	Or187	O. rufipogon (IR93074)	Cambodia
92	Or188	O. rufipogon (IR93075)	Cambodia
93	Or189	O. rufipogon (IR93076)	Cambodia
94	Or18	O.rufipogon (IR104389)	Bangladesh
95	Or190	O. rufipogon (IR93077)	Cambodia
96	Or191	O. rufipogon (IR93081)	Cambodia
97	Or192	O. rufipogon (IR93083)	Cambodia
98	Or193	O. rufipogon (IR93085)	Cambodia
99	Or194	O. rufipogon (IR93088)	Cambodia
100	Or195	O. rufipogon (IR93107)	Cambodia
101	Or196	O. rufipogon (IR93108)	Cambodia
102	Or197	O. rufipogon (IR93109)	Cambodia
103	Or198	O. rufipogon (IR93111)	Cambodia
104	Or199	O. rufipogon (IR93116)	Cambodia
105	Or19	O.rufipogon (IR104404)	Thailand
106	Or1	O.rufipogon (IR80433)	India
107	Or200	O. rufipogon (IR93117)	Cambodia
108	Or201	O. rufipogon (IR93119)	Cambodia
109	Or202	O. rufipogon (IR93120)	Cambodia
110	Or203	O. rufipogon (IR93121)	Cambodia
111	Or204	O. rufipogon (IR93123)	Cambodia
112	Or205	O. rufipogon (IR93124)	Cambodia
113	Or206	O. rufipogon (IR93132)	Cambodia
114	Or207	O. rufipogon (IR93135)	Cambodia
115	Or208	O. rufipogon (IR93137)	Cambodia
116	Or209	O. rufipogon (IR93155)	Cambodia
117	Or20	O.rufipogon (IR104404A)	Thailand
118	Or210	O. rufipogon (IR93202)	Nepal
119	Or211	O. rufipogon (IR93203)	Nepal
120	Or212	O. rufipogon (IR93204)	Nepal
121	Or213	O. rufipogon (IR93205)	Nepal
122	Or214	O. rufipogon (IR93209)	Nepal
123	Or215	O. rufipogon (IR93210)	Nepal
124	Or216	O. rufipogon (IR93215)	Nepal
125	Or217	O. rufipogon (IR93216)	Nepal
126	Or218	O. rufipogon (IR93217)	Nepal
127	Or219	O. rufipogon (IR93219)	Nepal
128	Or21	O.rufipogon (IR104404B)	Thailand
129	Or220	O. rufipogon (IR93221)	Nepal
130	Or221	O. rufipogon (IR93222)	Nepal
131	Or222	O. rufipogon (IR93223)	Nepal
132	Or223	O. rufipogon (IR96956)	Cambodia
133	Or224	O. rufipogon (IR96960)	Cambodia
134	Or225	O. rufipogon (IR99535)	Cambodia
135	Or226	O. rufipogon (IR99536)	Cambodia
136	Or227	O. rufipogon (IR99539)	Cambodia
137	Or228	O. rufipogon (IR99543)	Nepal
138	Or229	O. rufipogon (IR99545)	Nepal
139	Or22	O.rufipogon (IR104404C)	Thailand
140	Or230	O. rufipogon (IR99549)	Laos
141	Or231	O. rufipogon (IR99551)	Vietnam
142	Or232	O. rufipogon (IR99552)	Vietnam
143	Or233	O. rufipogon (IR99558)	Cambodia
144	Or234	O. rufipogon (IR99560)	Cambodia
145	Or235	O. rufipogon (IR100588)	Taiwan
146	Or236	O. rufipogon (IR100597)	Taiwan
147	Or237	O. rufipogon (IR100657)	Taiwan
148	Or238	O. rufipogon (IR100678)	Taiwan
149	Or239	O. rufipogon (IR101411)	Australia
150	Or23	O.rufipogon (IR104404D)	Thailand
151	Or240	O. rufipogon (IR101941)	Thailand
152	Or241	O. rufipogon (IR103305)	Philippines
153	Or242	O. rufipogon (IR103308)	Taiwan
154	Or243	O. rufipogon (IR103850)	Thailand
155	Or244	O. rufipogon (IR104308)	Myanmar
156	Or245	O. rufipogon (IR104395)	Thailand
157	Or246	O. rufipogon (IR104397)	Thailand
158	Or247	O. rufipogon (IR104423)	Thailand
159	Or248	O. rufipogon (IR104424)	Thailand
160	Or249	O. rufipogon (IR104425)	Thailand
161	Or24	O.rufipogon (IR104404E)	Thailand
162	Or250	O. rufipogon (IR104495)	Thailand
163	Or251	O. rufipogon (IR104624)	China
164	Or252	O. rufipogon (IR104639)	Thailand
165	Or253	O. rufipogon (IR104641)	Thailand
166	Or254	O. rufipogon (IR104712)	Thailand
167	Or255	O. rufipogon (IR104714)	Thailand
168	Or256	O. rufipogon (IR104716)	Thailand
169	Or257	O. rufipogon (IR104727)	Thailand
170	Or258	O. rufipogon (IR104732)	Thailand
171	Or259	O. rufipogon (IR104734)	Thailand
172	Or25	O.rufipogon (IR104433)	Thailand
173	Or260	O. rufipogon (IR104742)	Thailand
174	Or261	O. rufipogon (IR104746)	Thailand
175	Or263	O. rufipogon (IR104760)	Thailand
176	Or264	O. rufipogon (IR104765)	Thailand
177	Or265	O. rufipogon (IR104766)	Thailand
178	Or266	O. rufipogon (IR104775)	Thailand
179	Or267	O. rufipogon (IR104777)	Thailand
180	Or268	O. rufipogon (IR104778)	Thailand
181	Or269	O. rufipogon (IR104782)	Thailand
182	Or26	O.rufipogon (IR104852)	Thailand
183	Or270	O. rufipogon (IR104783)	Thailand
184	Or271	O. rufipogon (IR104785)	Thailand
185	Or272	O. rufipogon (IR104788)	Thailand
186	Or273	O. rufipogon (IR104790)	Thailand
187	Or274	O. rufipogon (IR104792)	Thailand
188	Or275	O. rufipogon (IR104794)	Thailand
189	Or276	O. rufipogon (IR104796)	Thailand
190	Or277	O. rufipogon (IR104821)	Thailand
191	Or278	O. rufipogon (IR104821A)	Thailand
192	Or279	O. rufipogon (IR104844)	Thailand
193	Or27	O.rufipogon (IR105214A)	Sri Lanka
194	Or280	O. rufipogon (IR104854)	Thailand
195	Or281	O. rufipogon (IR104856)	Thailand
196	Or282	O. rufipogon (IR104859)	Thailand
197	Or284	O. rufipogon (IR104867)	Thailand
198	Or285	O. rufipogon (IR104873)	Thailand
199	Or286	O. rufipogon (IR104999)	Indonesia
200	Or287	O. rufipogon (IR105240)	Thailand
201	Or288	O. rufipogon (IR105241)	Thailand
202	Or289	O. rufipogon (IR105353)	Thailand
203	Or28	O.rufipogon (IR105214B)	Sri Lanka
204	Or290	O. rufipogon (IR105375)	Thailand
205	Or291	O. rufipogon (IR105400)	China
206	Or292	O. rufipogon (IR105420)	Sri Lanka
207	Or293	O. rufipogon (IR105425)	Sri Lanka
208	Or294	O. rufipogon (IR105494)	Myanmar
209	Or295	O. rufipogon (IR105569)	Cambodia
210	Or296	O. rufipogon (IR105696)	Nepal
211	Or297	O. rufipogon (IR105726)	Cambodia
212	Or298	O. rufipogon (IR105735)	Cambodia
213	Or299	O. rufipogon (IR105758)	Thailand
214	Or29	O.rufipogon (IR105491)	Malaysia
215	Or300	O. rufipogon (IR105759)	Thailand
216	Or301	O. rufipogon (IR105775)	Thailand
217	Or302	O. rufipogon (IR105780)	Thailand
218	Or303	O. rufipogon (IR105781)	Thailand
219	Or304	O. rufipogon (IR105800)	Thailand
220	Or305	O. rufipogon (IR105805)	Thailand
221	Or306	O. rufipogon (IR105816)	Thailand
222	Or307	O. rufipogon (IR105819)	Thailand
223	Or308	O. rufipogon (IR105823)	Thailand
224	Or309	O. rufipogon (IR105829)	Thailand
225	Or30	O.rufipogon (IR106081)	India
226	Or310	O. rufipogon (IR105839)	Thailand
227	Or311	O. rufipogon (IR105847)	Thailand
228	Or312	O. rufipogon (IR105849)	Thailand
229	Or313	O. rufipogon (IR105850)	Thailand
230	Or314	O. rufipogon (IR105861)	Thailand
231	Or315	O. rufipogon (IR105883)	Bangladesh
232	Or316	O. rufipogon (IR105884)	Bangladesh
233	Or317	O. rufipogon (IR105887)	Bangladesh
234	Or318	O. rufipogon (IR105888)	Bangladesh
235	Or319	O. rufipogon (IR105901)	Bangladesh
236	Or31	O.rufipogon (CR100001)	India
237	Or320	O. rufipogon (IR105902)	Bangladesh
238	Or321	O. rufipogon (IR105912)	Thailand
239	Or322	O. rufipogon (IR105915)	Thailand
240	Or323	O. rufipogon (IR105926)	Thailand
241	Or324	O. rufipogon (IR105948)	Thailand
242	Or325	O. rufipogon (IR105952)	Indonesia
243	Or326	O. rufipogon (IR105956)	Indonesia
244	Or327	O. rufipogon (IR106027)	Thailand
245	Or328	O. rufipogon (IR106149)	Laos
246	Or329	O. rufipogon (IR106150)	Laos
247	Or32	O.rufipogon (CR100018A)	India
248	Or330	O. rufipogon (IR106152)	Laos
249	Or331	O. rufipogon (IR106156)	Laos
250	Or332	O. rufipogon (IR106161)	Laos
251	Or333	O. rufipogon (IR106162)	Laos
252	Or334	O. rufipogon (IR106167)	Vietnam
253	Or335	O. rufipogon (IR106169)	Vietnam
254	Or336	O. rufipogon (IR106267)	Papua New Guinea
255	Or337	O. rufipogon (IR106268)	Papua New Guinea
256	Or338	O. rufipogon (IR106290)	Papua New Guinea
257	Or339	O. rufipogon (IR106326)	Cambodia
258	Or33	O.rufipogon (CR100018)	India
259	Or340	O. rufipogon (IR106336)	Cambodia
260	Or341	O. rufipogon (IR106343)	Myanmar
261	Or342	O. rufipogon (IR106346)	Myanmar
262	Or343	O. rufipogon (IR106349)	Myanmar
263	Or344	O. rufipogon (IR106357)	Myanmar
264	Or345	O. rufipogon (IR106359)	Myanmar
265	Or346	O. rufipogon (IR106407)	Vietnam
266	Or347	O. rufipogon (IR106412)	Vietnam
267	Or348	O. rufipogon (IR106413)	Vietnam
268	Or349	O. rufipogon (IR106416)	Vietnam
269	Or34	O.rufipogon (CR100029)	India
270	Or350	O. rufipogon (IR106421)	Vietnam
271	Or351	O. rufipogon (IR106422)	Vietnam
272	Or352	O. rufipogon (IR106423)	Vietnam
273	Or353	O. rufipogon (IR106424)	Vietnam
274	Or354	O. rufipogon (IR106425)	Vietnam
275	Or355	O. rufipogon (IR106427)	Vietnam
276	Or356	O. rufipogon (IR106433)	Papua New Guinea
277	Or357	O. rufipogon (IR106504)	Papua New Guinea
278	Or358	O. rufipogon (IR106506)	Papua New Guinea
279	Or359	O. rufipogon (IR110406)	Cambodia
280	Or35	O.rufipogon (CR100036)	India
281	Or360	O. rufipogon (IR113651)	Vietnam
282	Or361	O. rufipogon (IR113655)	Cambodia
283	Or362	O. rufipogon (IR113661)	Cambodia
284	Or363	O. rufipogon (IR116933)	Cambodia
285	Or364	O. rufipogon (IR106391)	Myanmar
286	Or365	O. rufipogon (IR106453)	Indonesia
287	Or366	O. rufipogon (CR100446)	India
288	Or367	O. rufipogon (IR89013)	Cambodia
289	Or368	O. rufipogon (IR93036)	Cambodia
290	Or36	O.rufipogon (CR100098B)	India
291	Or370	O. rufipogon (IR106437)	Vietnam
292	Or38	O.rufipogon (CR100138)	India
293	Or40	O.rufipogon (CR100165)	India
294	Or41	O.rufipogon (CR100201A)	India
295	Or42	O.rufipogon (CR100201)	India
296	Or43	O.rufipogon (CR100216)	India
297	Or44	O.rufipogon (CR100267)	India
298	Or45	O.rufipogon (CR100309A)	India
299	Or47	O.rufipogon (CR100334A)	India
300	Or4	O.rufipogon (IR80562)	India
301	Or50	O.rufipogon (CR100346)	India
302	Or51	O.rufipogon (CR100346A)	India
303	Or52	O.rufipogon (CR100368)	India
304	Or54	O.rufipogon (CR100372B)	India
305	Or55	O.rufipogon (CR100372)	India
306	Or56	O.rufipogon (CR100372A)	India
307	Or57	O.rufipogon (CR100381)	India
308	Or58	O.rufipogon (CR100436)	India
309	Or59	O.rufipogon (CR100436A)	India
310	Or5	O.rufipogon (IR80600)	India
311	Or60	O.rufipogon (CR100438A)	India
312	Or63	O.rufipogon (CR100444)	India
313	Or64	O.rufipogon (CR100456)	India
314	Or65	O.rufipogon (CR100456A)	India
315	Or66	O.rufipogon (CR100459)	India
316	Or68	O.rufipogon (CR100461)	India
317	Or69	O.rufipogon (CR100461B)	India
318	Or70	O.rufipogon (CR100461C)	India
319	Or71	O.rufipogon (CR100462A)	India
320	Or73	O.rufipogon (CR100465)	India
321	Or74	O.rufipogon (CR100465A)	India
322	Or75	O.rufipogon (CR100465C)	India
323	Or76	O.rufipogon (CR100465B)	India
324	Or77	O.rufipogon (CR100466)	India
325	Or78	O.rufipogon (CR100466B)	India
326	Or79	O.rufipogon (CR100466C)	India
327	Or7	O.rufipogon (IR80660)	India
328	Or80	O.rufipogon (CR100469)	India
329	Or81	O.rufipogon (CR100470)	India
330	Or82	O.rufipogon (CR100470A)	India
331	Or83	O.rufipogon (CR100470D)	India
332	Or84	O.rufipogon (CR100470E)	India
333	Or85	O.rufipogon (CR100472)	India
334	Or86	O.rufipogon (CR100472A)	India
335	Or87	O.rufipogon (CR100474)	India
336	Or88	O.rufipogon (CR100484)	India
337	Or89	O.rufipogon (CR100484A)	India
338	Or90	O.rufipogon (CR100488A)	India
339	Or91	O.rufipogon (CR100490)	India
340	Or93	O.rufipogon (CR100002)	India
341	Or94	O. rufipogon (CR100005)	India
342	Or95	O. rufipogon (CR100006)	India
343	Or96	O. rufipogon (CR100007)	India
344	Or97	O. rufipogon (CR100004)	India
345	Or99	O. rufipogon (CR100005B)	India
346	Or9	O. rufipogon (IR80660B)	India
