# Supplementary material for: Genotyping-by-Sequencing Based Investigation of Population Structure and Genome Wide Association Studies for Seven Agronomically Important Traits in a Set of 346 Oryza rufipogon Accessions
Source: Rice (N Y). 2022 Jul 12;15:37. doi: 10.1186/s12284-022-00582-4 (PMC9276952; doi:10.1186/s12284-022-00582-4)
Supplement: Supplementary file 2 — Additional file 2: Genotypic data of studied 346 accessions. [file 12284_2022_582_MOESM2_ESM.txt]

taxa	S1_12892	S1_29894	S1_62388	S1_62529	S1_63071	S1_63075	S1_83112	S1_91090	S1_145052	S1_170133	S1_198241	S1_208510	S1_216356	S1_242902	S1_271028	S1_304005	S1_318523	S1_331970	S1_333074	S1_336214	S1_380099	S1_393160	S1_401584	S1_405217	S1_410380	S1_420466	S1_434751	S1_453525	S1_453534	S1_485081	S1_485916	S1_498797	S1_509798	S1_562984	S1_577355	S1_579264	S1_580825	S1_587669	S1_587701	S1_598459	S1_605298	S1_624227	S1_624299	S1_640944	S1_641045	S1_689839	S1_729564	S1_737439	S1_741575	S1_776816	S1_852603	S1_924519	S1_1010392	S1_1010428	S1_1020373	S1_1031727	S1_1038727	S1_1059390	S1_1069716	S1_1074193	S1_1081413	S1_1098353	S1_1098396	S1_1172587	S1_1172590	S1_1172595	S1_1189343	S1_1230914	S1_1232839	S1_1232842	S1_1232853	S1_1232859	S1_1232862	S1_1242259	S1_1250754	S1_1250788	S1_1251079	S1_1265187	S1_1335878	S1_1335881	S1_1335949	S1_1336798	S1_1341812	S1_1348152	S1_1348172	S1_1348189	S1_1348229	S1_1354554	S1_1359775	S1_1366081	S1_1366129	S1_1375672	S1_1400749	S1_1403115	S1_1443975	S1_1444004	S1_1491286	S1_1491329	S1_1491369	S1_1499090	S1_1500036	S1_1509740	S1_1554836	S1_1554844	S1_1554878	S1_1564092	S1_1599138	S1_1606342	S1_1632142	S1_1712803	S1_1729306	S1_1754423	S1_1755167	S1_1758016	S1_1770058	S1_1771895	S1_1781526	S1_1832730	S1_1832774	S1_1833731	S1_1833953	S1_1834939	S1_1847685	S1_1868942	S1_1869607	S1_1870977	S1_1874406	S1_1874876	S1_1874963	S1_1903363	S1_1904581	S1_1931325	S1_1939909	S1_1968390	S1_1975454	S1_1975455	S1_1975578	S1_1984362	S1_1989225	S1_1999545	S1_2021797	S1_2021846	S1_2022740	S1_2022761	S1_2022782	S1_2053673	S1_2061536	S1_2073170	S1_2075828	S1_2082802	S1_2085567	S1_2109434	S1_2109453	S1_2121141	S1_2121772	S1_2131846	S1_2143934	S1_2154855	S1_2203220	S1_2251033	S1_2264836	S1_2283996	S1_2294689	S1_2310148	S1_2349226	S1_2373999	S1_2389524	S1_2513111	S1_2575670	S1_2585356	S1_2585393	S1_2592147	S1_2608833	S1_2653487	S1_2664703	S1_2666699	S1_2682979	S1_2691397	S1_2691472	S1_2691752	S1_2722980	S1_2726106	S1_2726191	S1_2767111	S1_2795727	S1_2803290	S1_2814561	S1_2815901	S1_2818395	S1_2840212	S1_2840674	S1_2848674	S1_2848743	S1_2856057	S1_2878795	S1_2885372	S1_2885511	S1_2885944	S1_2896919	S1_2907598	S1_2921039	S1_2931719	S1_2955311	S1_2958191	S1_2958201	S1_2963587	S1_2972236	S1_2972305	S1_2972326	S1_2973035	S1_2982333	S1_3004815	S1_3016665	S1_3036569	S1_3037926	S1_3039635	S1_3040202	S1_3054381	S1_3158811	S1_3158829	S1_3306832	S1_3315516	S1_3365148	S1_3376727	S1_3398754	S1_3407838	S1_3415715	S1_3427296	S1_3476567	S1_3504484	S1_3506894	S1_3509893	S1_3536429	S1_3566724	S1_3599561	S1_3616817	S1_3620447	S1_3621586	S1_3623764	S1_3659216	S1_3672639	S1_3680613	S1_3680685	S1_3680727	S1_3695146	S1_3711474	S1_3717832	S1_3717838	S1_3739521	S1_3741958	S1_3787275	S1_3788046	S1_3805795	S1_3805846	S1_3836278	S1_3882854	S1_3919654	S1_3928982	S1_3932980	S1_3952092	S1_3954631	S1_3954660	S1_3966383	S1_3966404	S1_3978728	S1_3995781	S1_3995812	S1_4091627	S1_4094219	S1_4102543	S1_4111442	S1_4119159	S1_4119203	S1_4127665	S1_4127724	S1_4164222	S1_4175553	S1_4249268	S1_4254259	S1_4254284	S1_4263714	S1_4296028	S1_4307004	S1_4401734	S1_4401735	S1_4417960	S1_4421899	S1_4424813	S1_4438552	S1_4486034	S1_4489521	S1_4494409	S1_4528078	S1_4528085	S1_4567219	S1_4630927	S1_4632658	S1_4635281	S1_4658405	S1_4689002	S1_4690347	S1_4718203	S1_4732163	S1_4800357	S1_4824730	S1_4885413	S1_4886512	S1_4918437	S1_4918450	S1_4918570	S1_4918717	S1_4950950	S1_4979311	S1_4979361	S1_4980071	S1_4980125	S1_5012300	S1_5016104	S1_5016797	S1_5016810	S1_5016819	S1_5016821	S1_5025222	S1_5025245	S1_5037814	S1_5054150	S1_5092077	S1_5100459	S1_5101157	S1_5124594	S1_5156196	S1_5244677	S1_5256936	S1_5327520	S1_5361997	S1_5362057	S1_5362394	S1_5384220	S1_5390347	S1_5458748	S1_5458778	S1_5498885	S1_5548253	S1_5566201	S1_5568286	S1_5569708	S1_5571778	S1_5573966	S1_5583749	S1_5623825	S1_5666789	S1_5666895	S1_5666896	S1_5695417	S1_5704927	S1_5760513	S1_5760539	S1_5760612	S1_5770910	S1_5781969	S1_5781989	S1_5781998	S1_5782019	S1_5782129	S1_5811797	S1_5839423	S1_5839521	S1_5845276	S1_5861973	S1_5862048	S1_5920873	S1_5920924	S1_5944962	S1_5944985	S1_5978845	S1_5983932	S1_6008345	S1_6037424	S1_6078496	S1_6108633	S1_6170585	S1_6170615	S1_6172572	S1_6172965	S1_6182392	S1_6182410	S1_6188297	S1_6217690	S1_6286865	S1_6330487	S1_6330495	S1_6356774	S1_6401547	S1_6494486	S1_6494524	S1_6494552	S1_6507130	S1_6541186	S1_6542520	S1_6544227	S1_6567404	S1_6568005	S1_6579810	S1_6591103	S1_6593330	S1_6593442	S1_6610012	S1_6617666	S1_6630468	S1_6641151	S1_6718874	S1_6765559	S1_6765903	S1_6769914	S1_6775771	S1_6783213	S1_6787221	S1_6792237	S1_6798420	S1_6826963	S1_6872500	S1_6897565	S1_6914023	S1_6914040	S1_6983724	S1_7000615	S1_7009043	S1_7009106	S1_7031581	S1_7048514	S1_7050129	S1_7053298	S1_7061465	S1_7061511	S1_7061749	S1_7061752	S1_7071667	S1_7071814	S1_7071820	S1_7076472	S1_7082108	S1_7093663	S1_7094438	S1_7107715	S1_7227607	S1_7227630	S1_7250303	S1_7271067	S1_7286269	S1_7296378	S1_7309189	S1_7344764	S1_7392264	S1_7403672	S1_7403699	S1_7421635	S1_7421693	S1_7438494	S1_7442076	S1_7476978	S1_7481813	S1_7497023	S1_7497959	S1_7520064	S1_7535445	S1_7535450	S1_7571110	S1_7656312	S1_7689096	S1_7689103	S1_7693316	S1_7721730	S1_7744013	S1_7748740	S1_7748745	S1_7749057	S1_7749080	S1_7775211	S1_7842229	S1_7880459	S1_7898533	S1_7927055	S1_7946042	S1_7946873	S1_7970070	S1_7971114	S1_8028088	S1_8031629	S1_8077940	S1_8182909	S1_8193658	S1_8283230	S1_8303650	S1_8311600	S1_8348072	S1_8375319	S1_8399291	S1_8400681	S1_8401825	S1_8451330	S1_8451696	S1_8487387	S1_8504081	S1_8536715	S1_8537020	S1_8664152	S1_8664198	S1_8686768	S1_8716601	S1_8722840	S1_8770734	S1_8774582	S1_8797347	S1_8901483	S1_8901518	S1_8918873	S1_8924137	S1_8979128	S1_9053692	S1_9077918	S1_9077936	S1_9181359	S1_9194105	S1_9246370	S1_9249436	S1_9309352	S1_9317054	S1_9328839	S1_9340031	S1_9377939	S1_9410391	S1_9410395	S1_9447301	S1_9447342	S1_9470757	S1_9475120	S1_9515049	S1_9515051	S1_9603402	S1_9603435	S1_9603446	S1_9644979	S1_9683220	S1_9699539	S1_9712079	S1_9737216	S1_9744722	S1_9764968	S1_9824282	S1_9855087	S1_9859303	S1_9869722	S1_9940981	S1_9943449	S1_9954204	S1_9954226	S1_9972523	S1_9973194	S1_9973198	S1_10011749	S1_10013404	S1_10026917	S1_10028905	S1_10046433	S1_10080353	S1_10109093	S1_10116548	S1_10130865	S1_10130892	S1_10134513	S1_10144269	S1_10144281	S1_10146624	S1_10211572	S1_10211575	S1_10273785	S1_10273805	S1_10273877	S1_10274844	S1_10292005	S1_10312477	S1_10312604	S1_10370093	S1_10370094	S1_10370096	S1_10500306	S1_10518004	S1_10521748	S1_10557938	S1_10628458	S1_10637015	S1_10637065	S1_10641287	S1_10642270	S1_10642289	S1_10666230	S1_10681468	S1_10687418	S1_10701104	S1_10701674	S1_10720517	S1_10804494	S1_10810575	S1_10822218	S1_10822316	S1_10828488	S1_10831601	S1_10872408	S1_10872843	S1_10892901	S1_10902976	S1_10902982	S1_10932402	S1_10947321	S1_10972738	S1_10972775	S1_10977603	S1_11071383	S1_11071438	S1_11071456	S1_11071464	S1_11071466	S1_11071767	S1_11097142	S1_11112851	S1_11155576	S1_11155822	S1_11191908	S1_11192004	S1_11192029	S1_11245064	S1_11245065	S1_11245479	S1_11272858	S1_11286915	S1_11307554	S1_11316541	S1_11321374	S1_11350451	S1_11350471	S1_11356148	S1_11377047	S1_11378728	S1_11378847	S1_11410098	S1_11460324	S1_11502214	S1_11502230	S1_11502277	S1_11502296	S1_11505713	S1_11517758	S1_11529363	S1_11529364	S1_11581456	S1_11581539	S1_11596308	S1_11596334	S1_11596340	S1_11618670	S1_11622111	S1_11624587	S1_11704336	S1_11754203	S1_11771878	S1_11776707	S1_11785516	S1_11785525	S1_11794766	S1_11795177	S1_11797862	S1_11797934	S1_11883103	S1_11884180	S1_11884232	S1_11976777	S1_12067991	S1_12068165	S1_12091758	S1_12092232	S1_12092323	S1_12154327	S1_12154362	S1_12154457	S1_12159692	S1_12183884	S1_12247601	S1_12277951	S1_12290410	S1_12308758	S1_12334009	S1_12361598	S1_12394007	S1_12398119	S1_12407628	S1_12499956	S1_12503648	S1_12556681	S1_12556762	S1_12569322	S1_12576693	S1_12584043	S1_12677692	S1_12685974	S1_12704100	S1_12737805	S1_12742211	S1_12742217	S1_12753999	S1_12767135	S1_12809502	S1_12854309	S1_12870868	S1_12910555	S1_12934626	S1_13258707	S1_13264927	S1_13273085	S1_13288467	S1_13343399	S1_13343857	S1_13366960	S1_13442825	S1_13443189	S1_13443230	S1_13541710	S1_13572569	S1_13584619	S1_13776153	S1_13798332	S1_13803678	S1_13914607	S1_13961658	S1_13977982	S1_13978018	S1_13978123	S1_13980558	S1_13996995	S1_14060399	S1_14060926	S1_14102569	S1_14264517	S1_14299855	S1_14326239	S1_14326386	S1_14383471	S1_14440043	S1_14440058	S1_14440061	S1_14506400	S1_14517873	S1_14626166	S1_14681660	S1_14681678	S1_14681988	S1_14745065	S1_14750120	S1_14760127	S1_14793357	S1_14812595	S1_14812634	S1_14816871	S1_15148442	S1_15153868	S1_15168002	S1_15185629	S1_15193417	S1_15384694	S1_15394832	S1_15440577	S1_15441155	S1_15532728	S1_15535033	S1_15535179	S1_15568410	S1_15583491	S1_15959058	S1_16086910	S1_16149401	S1_16318513	S1_16326672	S1_16365148	S1_16367049	S1_16415174	S1_16415218	S1_16479549	S1_16489786	S1_16589163	S1_16722312	S1_16743414	S1_17135107	S1_17135114	S1_17135125	S1_17161193	S1_17161315	S1_17321729	S1_17429247	S1_17605434	S1_17859439	S1_17860040	S1_17860681	S1_17862104	S1_17898801	S1_17910736	S1_17976598	S1_18014381	S1_18064069	S1_18069374	S1_18089526	S1_18176511	S1_18187431	S1_18263214	S1_18284691	S1_18332516	S1_18336947	S1_18339083	S1_18339084	S1_18375116	S1_18375132	S1_18387809	S1_18439597	S1_18491236	S1_18601172	S1_18721034	S1_18721106	S1_18721902	S1_18753242	S1_18790918	S1_18851621	S1_18851658	S1_18994070	S1_19029167	S1_19029208	S1_19090158	S1_19096889	S1_19232841	S1_19327640	S1_19327655	S1_19340699	S1_19340780	S1_19386886	S1_19507837	S1_19510560	S1_19601710	S1_19601711	S1_19601751	S1_19601794	S1_19840302	S1_19968996	S1_19980053	S1_19988974	S1_20241657	S1_20242627	S1_20242878	S1_20260040	S1_20260086	S1_20313763	S1_20363717	S1_20363742	S1_20363767	S1_20418254	S1_20459915	S1_20478565	S1_20535762	S1_20573839	S1_20582338	S1_20595428	S1_20603693	S1_20623016	S1_20629003	S1_20630873	S1_20663497	S1_20705829	S1_20705929	S1_20707371	S1_20723266	S1_20730080	S1_20880715	S1_20880728	S1_20880736	S1_20880737	S1_20880739	S1_20936106	S1_20993671	S1_21010510	S1_21027693	S1_21057793	S1_21062102	S1_21068987	S1_21069025	S1_21075213	S1_21142902	S1_21155368	S1_21155377	S1_21155381	S1_21155384	S1_21155393	S1_21195582	S1_21239752	S1_21353104	S1_21626281	S1_21634440	S1_21693103	S1_21707357	S1_21730761	S1_21733363	S1_21733437	S1_21737064	S1_21737161	S1_21887049	S1_21888845	S1_21888887	S1_21900531	S1_21942594	S1_21942599	S1_21945476	S1_21956371	S1_21968018	S1_21993689	S1_21994666	S1_21995746	S1_21996005	S1_21999896	S1_22012348	S1_22022461	S1_22068021	S1_22068025	S1_22068735	S1_22068747	S1_22068749	S1_22068812	S1_22068889	S1_22068903	S1_22090519	S1_22090934	S1_22091037	S1_22096411	S1_22141432	S1_22141479	S1_22195064	S1_22242046	S1_22340299	S1_22353015	S1_22353966	S1_22383421	S1_22388917	S1_22441431	S1_22441438	S1_22451094	S1_22471792	S1_22495172	S1_22499072	S1_22499464	S1_22506067	S1_22506132	S1_22506148	S1_22534815	S1_22540676	S1_22562635	S1_22635913	S1_22641442	S1_22641486	S1_22651833	S1_22652906	S1_22663669	S1_22666589	S1_22687290	S1_22691892	S1_22706630	S1_22706633	S1_22706672	S1_22732409	S1_22769724	S1_22775433	S1_22796323	S1_22815237	S1_22815255	S1_22815270	S1_22869481	S1_22869752	S1_22888945	S1_22896223	S1_22896232	S1_22896235	S1_22902219	S1_22920401	S1_22932195	S1_22979346	S1_22982005	S1_22992635	S1_22992727	S1_23117589	S1_23173985	S1_23189705	S1_23207615	S1_23239880	S1_23247359	S1_23282116	S1_23288776	S1_23316323	S1_23316577	S1_23324515	S1_23331123	S1_23348329	S1_23377389	S1_23377403	S1_23384511	S1_23388291	S1_23402325	S1_23403075	S1_23408745	S1_23410427	S1_23412305	S1_23423793	S1_23423813	S1_23426952	S1_23447189	S1_23447496	S1_23448207	S1_23511004	S1_23532716	S1_23532720	S1_23542985	S1_23581483	S1_23610772	S1_23626543	S1_23635293	S1_23642384	S1_23642407	S1_23642428	S1_23642528	S1_23669581	S1_23669611	S1_23674786	S1_23674813	S1_23675552	S1_23688698	S1_23735582	S1_23760689	S1_23780579	S1_23803692	S1_23809385	S1_23813200	S1_23813208	S1_23813259	S1_23829925	S1_23829927	S1_23829947	S1_23830081	S1_23830086	S1_23856777	S1_23885258	S1_23885324	S1_23914269	S1_23923845	S1_23947422	S1_23970347	S1_23972812	S1_23974957	S1_23981886	S1_24072091	S1_24076212	S1_24084852	S1_24161942	S1_24161969	S1_24161975	S1_24161981	S1_24161982	S1_24161993	S1_24161999	S1_24166079	S1_24178222	S1_24181131	S1_24192255	S1_24261077	S1_24261113	S1_24284137	S1_24294232	S1_24294463	S1_24294637	S1_24306193	S1_24334698	S1_24341492	S1_24344263	S1_24350409	S1_24351751	S1_24360390	S1_24380155	S1_24380181	S1_24397858	S1_24410010	S1_24452219	S1_24452379	S1_24462620	S1_24472661	S1_24488189	S1_24488319	S1_24496186	S1_24504814	S1_24573001	S1_24576009	S1_24581435	S1_24614322	S1_24614346	S1_24628894	S1_24641153	S1_24660468	S1_24713137	S1_24718661	S1_24728920	S1_24740578	S1_24741849	S1_24785497	S1_24820361	S1_24834145	S1_24855901	S1_24922628	S1_24923819	S1_24967593	S1_24968116	S1_24981709	S1_24984149	S1_24990198	S1_24995720	S1_25004861	S1_25048030	S1_25049317	S1_25057796	S1_25076592	S1_25092016	S1_25128533	S1_25140906	S1_25191297	S1_25193417	S1_25239332	S1_25252826	S1_25252922	S1_25275758	S1_25280840	S1_25301721	S1_25326507	S1_25364790	S1_25431376	S1_25440241	S1_25470887	S1_25499402	S1_25580526	S1_25580534	S1_25627741	S1_25627812	S1_25690443	S1_25703126	S1_25724278	S1_25724293	S1_25724362	S1_25767464	S1_25773129	S1_25782459	S1_25791628	S1_25801071	S1_25864871	S1_25930972	S1_25957847	S1_25992203	S1_26041970	S1_26048152	S1_26048395	S1_26125865	S1_26132942	S1_26134223	S1_26171429	S1_26177799	S1_26177861	S1_26177867	S1_26189183	S1_26189186	S1_26294484	S1_26302629	S1_26306598	S1_26308722	S1_26364805	S1_26365006	S1_26368237	S1_26398407	S1_26414985	S1_26420316	S1_26421177	S1_26424579	S1_26430034	S1_26446990	S1_26532627	S1_26540607	S1_26578381	S1_26585112	S1_26592498	S1_26592547	S1_26639659	S1_26657191	S1_26657193	S1_26657201	S1_26680178	S1_26688670	S1_26727228	S1_26735621	S1_26800479	S1_26819528	S1_26819536	S1_26826631	S1_26827007	S1_26831240	S1_26870950	S1_26895778	S1_27016088	S1_27031265	S1_27047124	S1_27057651	S1_27075092	S1_27076646	S1_27076684	S1_27076762	S1_27102640	S1_27133957	S1_27155810	S1_27155814	S1_27155902	S1_27192759	S1_27220952	S1_27220998	S1_27240383	S1_27240560	S1_27246375	S1_27246438	S1_27253983	S1_27291065	S1_27291153	S1_27291298	S1_27291347	S1_27316828	S1_27317638	S1_27322078	S1_27322097	S1_27336414	S1_27342449	S1_27423621	S1_27423891	S1_27474563	S1_27476179	S1_27482829	S1_27482843	S1_27482844	S1_27496213	S1_27509264	S1_27519400	S1_27578230	S1_27588496	S1_27624971	S1_27681438	S1_27716647	S1_27733812	S1_27760592	S1_27797633	S1_27797671	S1_27846690	S1_27854408	S1_27855526	S1_27870963	S1_27939065	S1_27948390	S1_27956227	S1_27956284	S1_27963657	S1_27963680	S1_27967901	S1_27997311	S1_28059309	S1_28086365	S1_28101457	S1_28118481	S1_28118482	S1_28118484	S1_28118485	S1_28152081	S1_28159546	S1_28199887	S1_28247178	S1_28247179	S1_28249862	S1_28249974	S1_28250770	S1_28250820	S1_28250918	S1_28308604	S1_28310416	S1_28312165	S1_28315151	S1_28322679	S1_28327679	S1_28343055	S1_28376813	S1_28383631	S1_28383640	S1_28406587	S1_28461047	S1_28484145	S1_28535942	S1_28536004	S1_28563826	S1_28572121	S1_28572170	S1_28597802	S1_28603204	S1_28609752	S1_28615061	S1_28615065	S1_28620634	S1_28623442	S1_28623449	S1_28625631	S1_28629217	S1_28637116	S1_28669815	S1_28679581	S1_28709968	S1_28788835	S1_28799381	S1_28868529	S1_28872304	S1_28881807	S1_28889568	S1_28900005	S1_28925505	S1_28933839	S1_28933936	S1_28940874	S1_28947942	S1_28963699	S1_28989609	S1_29138351	S1_29144933	S1_29189273	S1_29191661	S1_29203414	S1_29205259	S1_29283210	S1_29338718	S1_29385468	S1_29467030	S1_29508586	S1_29508972	S1_29553582	S1_29568656	S1_29606290	S1_29613355	S1_29613504	S1_29613523	S1_29655234	S1_29718242	S1_29718243	S1_29718269	S1_29722949	S1_29758427	S1_29781916	S1_29829113	S1_29841972	S1_29869479	S1_29876715	S1_29887247	S1_29896863	S1_29931343	S1_29939430	S1_29957043	S1_29962469	S1_30009468	S1_30009474	S1_30016178	S1_30016261	S1_30016618	S1_30016891	S1_30022397	S1_30025718	S1_30049666	S1_30055757	S1_30060024	S1_30060760	S1_30084390	S1_30119387	S1_30130740	S1_30131543	S1_30216479	S1_30232259	S1_30232261	S1_30236451	S1_30290709	S1_30293483	S1_30345720	S1_30363218	S1_30364591	S1_30403808	S1_30403815	S1_30408715	S1_30413110	S1_30414321	S1_30415644	S1_30448038	S1_30528717	S1_30561793	S1_30656766	S1_30666757	S1_30727505	S1_30738838	S1_30748648	S1_30752598	S1_30752622	S1_30752631	S1_30752632	S1_30752645	S1_30752649	S1_30772858	S1_30824317	S1_30824369	S1_30824497	S1_30868771	S1_30902995	S1_30960676	S1_30964577	S1_31008477	S1_31008489	S1_31045822	S1_31046972	S1_31048656	S1_31049141	S1_31076132	S1_31156765	S1_31170194	S1_31182030	S1_31198287	S1_31198359	S1_31199141	S1_31242024	S1_31277866	S1_31331285	S1_31359318	S1_31366132	S1_31380282	S1_31392257	S1_31392260	S1_31392267	S1_31392272	S1_31408675	S1_31408716	S1_31410778	S1_31414258	S1_31509436	S1_31551166	S1_31561270	S1_31575751	S1_31588996	S1_31607463	S1_31607500	S1_31610854	S1_31610933	S1_31629595	S1_31630038	S1_31639864	S1_31652881	S1_31673113	S1_31719513	S1_31729774	S1_31729926	S1_31736024	S1_31741298	S1_31742708	S1_31752916	S1_31766908	S1_31816864	S1_31822989	S1_31841757	S1_31867111	S1_31930830	S1_31930841	S1_32005984	S1_32007037	S1_32013511	S1_32075199	S1_32113555	S1_32140040	S1_32142982	S1_32144890	S1_32146173	S1_32234672	S1_32234721	S1_32234722	S1_32234751	S1_32234859	S1_32261920	S1_32261929	S1_32265416	S1_32265453	S1_32327005	S1_32350521	S1_32360098	S1_32408937	S1_32408942	S1_32418346	S1_32436867	S1_32445643	S1_32446618	S1_32446633	S1_32448487	S1_32502430	S1_32524593	S1_32524614	S1_32543559	S1_32580125	S1_32585908	S1_32587084	S1_32593588	S1_32686147	S1_32699111	S1_32699137	S1_32745711	S1_32747731	S1_32748843	S1_32783494	S1_32793932	S1_32797500	S1_32813432	S1_32869877	S1_32917421	S1_32979133	S1_33012752	S1_33066071	S1_33093335	S1_33228443	S1_33239897	S1_33293681	S1_33293851	S1_33293858	S1_33314698	S1_33317697	S1_33350971	S1_33390916	S1_33390957	S1_33480838	S1_33625644	S1_33685984	S1_33699158	S1_33699159	S1_33728487	S1_33746128	S1_33779018	S1_33782545	S1_33782549	S1_33782854	S1_33782923	S1_33782932	S1_33783012	S1_33783014	S1_33801614	S1_33802168	S1_33803404	S1_33815899	S1_33824338	S1_33836751	S1_33837687	S1_33894365	S1_33896703	S1_33959572	S1_33995989	S1_33996027	S1_33998706	S1_33998744	S1_34090685	S1_34094790	S1_34115536	S1_34132036	S1_34132360	S1_34146127	S1_34152118	S1_34193197	S1_34193261	S1_34202177	S1_34203951	S1_34232250	S1_34260739	S1_34358188	S1_34364638	S1_34378841	S1_34396676	S1_34417216	S1_34439896	S1_34439934	S1_34444341	S1_34491144	S1_34492591	S1_34498331	S1_34514037	S1_34549514	S1_34567405	S1_34586415	S1_34610997	S1_34612634	S1_34612913	S1_34636316	S1_34636737	S1_34640240	S1_34672927	S1_34689270	S1_34694741	S1_34694808	S1_34702598	S1_34704182	S1_34704255	S1_34791407	S1_34844564	S1_34848966	S1_34852556	S1_34875146	S1_34945340	S1_34945747	S1_34962094	S1_34962425	S1_34962510	S1_35010490	S1_35016693	S1_35063836	S1_35080472	S1_35080543	S1_35084359	S1_35122104	S1_35130603	S1_35169676	S1_35199992	S1_35199996	S1_35222380	S1_35233576	S1_35245455	S1_35330408	S1_35350155	S1_35382030	S1_35382204	S1_35408304	S1_35474162	S1_35480490	S1_35494828	S1_35498336	S1_35548086	S1_35548560	S1_35551227	S1_35598813	S1_35636500	S1_35687259	S1_35693169	S1_35713037	S1_35726617	S1_35726635	S1_35726636	S1_35742125	S1_35781368	S1_35828121	S1_35834707	S1_35843862	S1_35856509	S1_35856510	S1_35856636	S1_35874691	S1_35890389	S1_35893792	S1_35893794	S1_35914673	S1_35949691	S1_35949700	S1_35953333	S1_35966545	S1_35966735	S1_36015536	S1_36016692	S1_36049724	S1_36049742	S1_36050216	S1_36089272	S1_36091398	S1_36133447	S1_36142699	S1_36158755	S1_36158809	S1_36178980	S1_36230337	S1_36230442	S1_36231587	S1_36231623	S1_36249940	S1_36267542	S1_36274005	S1_36388946	S1_36412958	S1_36478194	S1_36478256	S1_36492183	S1_36528940	S1_36695289	S1_36717047	S1_36723010	S1_36791142	S1_36841588	S1_36866063	S1_36866234	S1_36929158	S1_36939536	S1_37011498	S1_37065222	S1_37065226	S1_37065245	S1_37107800	S1_37133941	S1_37147638	S1_37184581	S1_37186166	S1_37251433	S1_37321942	S1_37334430	S1_37334701	S1_37335741	S1_37368170	S1_37375908	S1_37392232	S1_37410985	S1_37412716	S1_37453155	S1_37473231	S1_37505701	S1_37505718	S1_37508269	S1_37524542	S1_37535813	S1_37544039	S1_37580992	S1_37581007	S1_37637259	S1_37662652	S1_37697099	S1_37699020	S1_37706687	S1_37720513	S1_37746971	S1_37770773	S1_37772648	S1_37777610	S1_37792531	S1_37795843	S1_37802026	S1_37802120	S1_37815986	S1_37826559	S1_37831745	S1_37839592	S1_37843944	S1_37857182	S1_37867983	S1_37884627	S1_37885007	S1_37892539	S1_37932876	S1_37954974	S1_37955010	S1_37976689	S1_37995024	S1_38010160	S1_38021265	S1_38038803	S1_38058391	S1_38058434	S1_38058473	S1_38058488	S1_38072451	S1_38092570	S1_38094573	S1_38094576	S1_38094608	S1_38119000	S1_38139634	S1_38142528	S1_38151462	S1_38164141	S1_38170350	S1_38184740	S1_38189586	S1_38190038	S1_38202862	S1_38211753	S1_38218155	S1_38218167	S1_38223793	S1_38239411	S1_38247294	S1_38247319	S1_38269068	S1_38277732	S1_38366724	S1_38370584	S1_38399510	S1_38401289	S1_38476880	S1_38513098	S1_38526242	S1_38527945	S1_38529146	S1_38577668	S1_38577681	S1_38577948	S1_38620942	S1_38624846	S1_38659716	S1_38682203	S1_38727334	S1_38739263	S1_38759335	S1_38759829	S1_38794000	S1_38794008	S1_38794024	S1_38843256	S1_38916832	S1_38925322	S1_38925467	S1_38948111	S1_38968314	S1_38979772	S1_39001532	S1_39002468	S1_39027679	S1_39041177	S1_39047133	S1_39047281	S1_39047323	S1_39104639	S1_39140688	S1_39178036	S1_39187227	S1_39211621	S1_39237540	S1_39255482	S1_39283577	S1_39329228	S1_39395779	S1_39401213	S1_39401331	S1_39417120	S1_39417177	S1_39434304	S1_39476550	S1_39529812	S1_39537575	S1_39563640	S1_39569609	S1_39596699	S1_39643789	S1_39671974	S1_39693888	S1_39694925	S1_39708314	S1_39773239	S1_39797398	S1_39800010	S1_39800017	S1_39800026	S1_39800033	S1_39817224	S1_39817327	S1_39819608	S1_39831573	S1_39831581	S1_39838805	S1_39854172	S1_39854193	S1_39869726	S1_39904844	S1_39913502	S1_39920005	S1_39922975	S1_39923428	S1_39992566	S1_39992571	S1_40013466	S1_40073503	S1_40093831	S1_40101768	S1_40142074	S1_40212227	S1_40221019	S1_40244847	S1_40244866	S1_40269058	S1_40272753	S1_40276172	S1_40276248	S1_40279212	S1_40365865	S1_40372262	S1_40397668	S1_40424814	S1_40425734	S1_40425788	S1_40451861	S1_40472346	S1_40478022	S1_40486643	S1_40510679	S1_40526938	S1_40571666	S1_40584515	S1_40601094	S1_40614819	S1_40618489	S1_40646276	S1_40654878	S1_40679596	S1_40692912	S1_40730004	S1_40732259	S1_40736365	S1_40750431	S1_40785186	S1_40785187	S1_40785190	S1_40813525	S1_40824101	S1_40827925	S1_40836415	S1_40904128	S1_40926740	S1_40926746	S1_40926794	S1_40926824	S1_40926934	S1_40974563	S1_40994322	S1_41000011	S1_41006130	S1_41008334	S1_41014747	S1_41077007	S1_41077009	S1_41077020	S1_41109583	S1_41166381	S1_41176721	S1_41186337	S1_41214408	S1_41272450	S1_41300815	S1_41307235	S1_41317667	S1_41337391	S1_41383099	S1_41383128	S1_41391831	S1_41398609	S1_41549299	S1_41560257	S1_41561815	S1_41564296	S1_41582411	S1_41585979	S1_41630001	S1_41699648	S1_41699848	S1_41712665	S1_41716789	S1_41725833	S1_41741927	S1_41762581	S1_41762586	S1_41762669	S1_41772866	S1_41772867	S1_41786049	S1_41818521	S1_41841593	S1_41862326	S1_41866409	S1_41866425	S1_41875070	S1_41880505	S1_41882816	S1_41882819	S1_41882822	S1_41882825	S1_41882830	S1_41921147	S1_41954746	S1_41972635	S1_42002212	S1_42002986	S1_42012670	S1_42013083	S1_42013411	S1_42018216	S1_42018391	S1_42038466	S1_42061867	S1_42102409	S1_42110528	S1_42169611	S1_42172150	S1_42185589	S1_42185595	S1_42185599	S1_42186014	S1_42187229	S1_42187323	S1_42195929	S1_42201177	S1_42206845	S1_42207109	S1_42207129	S1_42209841	S1_42217541	S1_42227603	S1_42237616	S1_42239934	S1_42248855	S1_42261050	S1_42261062	S1_42264777	S1_42283235	S1_42301976	S1_42339557	S1_42363010	S1_42364291	S1_42364294	S1_42366742	S1_42429900	S1_42441473	S1_42446028	S1_42446310	S1_42451325	S1_42460872	S1_42472925	S1_42472983	S1_42547698	S1_42548684	S1_42563164	S1_42568039	S1_42583450	S1_42583470	S1_42614337	S1_42637069	S1_42646692	S1_42655097	S1_42655246	S1_42705353	S1_42819024	S1_42875085	S1_42875104	S1_42880262	S1_42928362	S1_42981696	S1_42984563	S1_43016751	S1_43040439	S1_43051060	S1_43077843	S1_43105017	S1_43105018	S1_43105025	S1_43107954	S1_43108034	S1_43142123	S1_43157435	S1_43158929	S1_43176310	S1_43234421	S2_50588	S2_51437	S2_73756	S2_82468	S2_110846	S2_111974	S2_111994	S2_126858	S2_163928	S2_172960	S2_206711	S2_220957	S2_222176	S2_222775	S2_222925	S2_266006	S2_266041	S2_269628	S2_269649	S2_317143	S2_348466	S2_411068	S2_423001	S2_423455	S2_423488	S2_433008	S2_433455	S2_449779	S2_449799	S2_463606	S2_463619	S2_463652	S2_492257	S2_547839	S2_554478	S2_554664	S2_555684	S2_555884	S2_556144	S2_638304	S2_639967	S2_646266	S2_653418	S2_758163	S2_758614	S2_765181	S2_790040	S2_790925	S2_831786	S2_839661	S2_841482	S2_878171	S2_879838	S2_887004	S2_924709	S2_939523	S2_968561	S2_1015454	S2_1030104	S2_1049672	S2_1074815	S2_1074854	S2_1075322	S2_1087742	S2_1103758	S2_1103863	S2_1126348	S2_1132671	S2_1155831	S2_1163222	S2_1163225	S2_1185908	S2_1221966	S2_1225507	S2_1225525	S2_1260961	S2_1345015	S2_1350542	S2_1396083	S2_1402694	S2_1445902	S2_1517361	S2_1531972	S2_1540921	S2_1550350	S2_1589850	S2_1598959	S2_1600713	S2_1601304	S2_1652206	S2_1652208	S2_1652210	S2_1694989	S2_1695798	S2_1699319	S2_1732447	S2_1732476	S2_1752940	S2_1753376	S2_1793886	S2_1882824	S2_1884457	S2_1903699	S2_1903704	S2_1904041	S2_1914918	S2_1945946	S2_1952975	S2_1953054	S2_1996681	S2_2064517	S2_2064530	S2_2064718	S2_2082728	S2_2133496	S2_2218262	S2_2233391	S2_2242275	S2_2242449	S2_2243369	S2_2392806	S2_2396265	S2_2546481	S2_2610058	S2_2642229	S2_2656391	S2_2736819	S2_2747069	S2_2748000	S2_2748004	S2_2772433	S2_2772571	S2_2772579	S2_2773499	S2_2780600	S2_2782142	S2_2782172	S2_2782734	S2_2783456	S2_2802120	S2_2812288	S2_2817160	S2_2838327	S2_2844111	S2_2875157	S2_2875772	S2_2906763	S2_2911467	S2_2913753	S2_2948359	S2_2955298	S2_2962027	S2_2982146	S2_2983829	S2_3037793	S2_3072645	S2_3072688	S2_3084217	S2_3093482	S2_3093483	S2_3094954	S2_3099344	S2_3161833	S2_3164360	S2_3189600	S2_3195671	S2_3197946	S2_3255339	S2_3263839	S2_3362370	S2_3368669	S2_3448107	S2_3485058	S2_3531893	S2_3545588	S2_3566921	S2_3572635	S2_3595542	S2_3595879	S2_3595918	S2_3674813	S2_3676296	S2_3854717	S2_3854755	S2_3873741	S2_3873759	S2_3894590	S2_3909632	S2_3933820	S2_3964277	S2_3973610	S2_4041923	S2_4053732	S2_4086660	S2_4097595	S2_4097663	S2_4109836	S2_4129930	S2_4174936	S2_4190348	S2_4223937	S2_4236154	S2_4250607	S2_4250716	S2_4250745	S2_4272404	S2_4287426	S2_4352586	S2_4358580	S2_4362237	S2_4408126	S2_4410554	S2_4422490	S2_4423673	S2_4423729	S2_4439974	S2_4440071	S2_4483069	S2_4538974	S2_4543051	S2_4553565	S2_4601254	S2_4606490	S2_4668204	S2_4668743	S2_4699547	S2_4711310	S2_4721883	S2_4754657	S2_4765238	S2_4768743	S2_4769326	S2_4793904	S2_4807776	S2_4807831	S2_4826621	S2_4828723	S2_4834895	S2_4847942	S2_4868834	S2_4889160	S2_4908190	S2_4910506	S2_4910895	S2_4913105	S2_4950345	S2_4950348	S2_4958201	S2_4959129	S2_4995959	S2_4996634	S2_5020271	S2_5029300	S2_5029303	S2_5060970	S2_5125405	S2_5163916	S2_5180548	S2_5194939	S2_5251405	S2_5254446	S2_5254521	S2_5259877	S2_5305932	S2_5317832	S2_5320450	S2_5346313	S2_5346496	S2_5366233	S2_5379883	S2_5445750	S2_5451887	S2_5505966	S2_5555175	S2_5566578	S2_5630763	S2_5643697	S2_5690677	S2_5710762	S2_5736937	S2_5736959	S2_5737044	S2_5748131	S2_5756058	S2_5756097	S2_5756230	S2_5797832	S2_5797910	S2_5800279	S2_5848610	S2_5859870	S2_5909061	S2_5918895	S2_5929677	S2_5929720	S2_5935790	S2_5936373	S2_5967285	S2_5967311	S2_5967367	S2_5967395	S2_6007698	S2_6057953	S2_6084902	S2_6088951	S2_6184850	S2_6194741	S2_6199470	S2_6208403	S2_6246858	S2_6261196	S2_6266117	S2_6404199	S2_6425288	S2_6472611	S2_6480221	S2_6486554	S2_6559535	S2_6559608	S2_6559648	S2_6559658	S2_6625236	S2_6645556	S2_6656180	S2_6706381	S2_6748467	S2_6749100	S2_6749118	S2_6815758	S2_6850378	S2_6916046	S2_6916051	S2_6918455	S2_7004459	S2_7008619	S2_7012905	S2_7028080	S2_7042094	S2_7048086	S2_7048091	S2_7048104	S2_7063418	S2_7064157	S2_7064158	S2_7098280	S2_7098293	S2_7170045	S2_7170092	S2_7173503	S2_7173557	S2_7187497	S2_7221994	S2_7222207	S2_7222303	S2_7248437	S2_7273497	S2_7275883	S2_7276836	S2_7312221	S2_7353117	S2_7383081	S2_7401177	S2_7428594	S2_7443942	S2_7486170	S2_7513111	S2_7582448	S2_7582504	S2_7582587	S2_7612974	S2_7614289	S2_7628426	S2_7653730	S2_7689306	S2_7715155	S2_7715675	S2_7719708	S2_7939492	S2_7976286	S2_7977450	S2_7978342	S2_7986317	S2_8052087	S2_8052187	S2_8052282	S2_8052292	S2_8076976	S2_8077222	S2_8093187	S2_8093448	S2_8115161	S2_8121058	S2_8121147	S2_8135299	S2_8178703	S2_8228942	S2_8230270	S2_8253984	S2_8322732	S2_8359124	S2_8367452	S2_8367755	S2_8367770	S2_8368157	S2_8390023	S2_8399232	S2_8411926	S2_8502963	S2_8517867	S2_8518052	S2_8518060	S2_8518167	S2_8536451	S2_8583782	S2_8583890	S2_8591534	S2_8591639	S2_8702062	S2_8702310	S2_8778246	S2_8811280	S2_8836803	S2_8836986	S2_8897647	S2_8913523	S2_8927903	S2_8935739	S2_8936216	S2_8937010	S2_8941633	S2_9007339	S2_9056175	S2_9064822	S2_9068505	S2_9087149	S2_9087763	S2_9107340	S2_9401401	S2_9448067	S2_9457959	S2_9465227	S2_9472320	S2_9472328	S2_9514827	S2_9516965	S2_9547492	S2_9551113	S2_9563437	S2_9566574	S2_9607925	S2_9608126	S2_9608356	S2_9608394	S2_9623766	S2_9766411	S2_9766537	S2_9837808	S2_9857305	S2_9867197	S2_9952054	S2_9979169	S2_9979198	S2_9979355	S2_9979402	S2_9979403	S2_9985773	S2_10002289	S2_10012483	S2_10077482	S2_10083898	S2_10089728	S2_10130989	S2_10135007	S2_10141923	S2_10164672	S2_10164744	S2_10184801	S2_10188156	S2_10208330	S2_10213594	S2_10213606	S2_10217509	S2_10359249	S2_10360915	S2_10444809	S2_10494673	S2_10494675	S2_10634872	S2_10640601	S2_10692127	S2_10692854	S2_10704784	S2_10726819	S2_10747247	S2_10747331	S2_10747635	S2_10747850	S2_10774331	S2_10825528	S2_10866349	S2_10867527	S2_10871127	S2_10893761	S2_10922945	S2_10965348	S2_10965350	S2_11004789	S2_11156069	S2_11272093	S2_11272743	S2_11272759	S2_11294255	S2_11294655	S2_11302461	S2_11343804	S2_11343854	S2_11352043	S2_11363269	S2_11427731	S2_11464856	S2_11464857	S2_11467145	S2_11521989	S2_11522043	S2_11550634	S2_11550645	S2_11593165	S2_11593178	S2_11707244	S2_11868724	S2_11868791	S2_12063317	S2_12067276	S2_12191718	S2_12202307	S2_12202308	S2_12202333	S2_12202334	S2_12247488	S2_12247507	S2_12263470	S2_12389464	S2_12478474	S2_12533084	S2_12536589	S2_12552422	S2_12552451	S2_12567980	S2_12567996	S2_12569251	S2_12614682	S2_12671533	S2_12684310	S2_12735170	S2_12761734	S2_12761966	S2_12762024	S2_12846938	S2_12864237	S2_12884881	S2_12903285	S2_12979705	S2_13097764	S2_13097950	S2_13180846	S2_13280979	S2_13280985	S2_13280989	S2_13281006	S2_13281007	S2_13281012	S2_13772472	S2_13855453	S2_13951370	S2_13976256	S2_14169325	S2_14169438	S2_14331068	S2_14331082	S2_14355536	S2_14355538	S2_14470117	S2_14558900	S2_14624598	S2_14684065	S2_14684272	S2_14684280	S2_14748314	S2_14982372	S2_14982417	S2_14985738	S2_15045307	S2_15106684	S2_15129598	S2_15220423	S2_15220439	S2_15251239	S2_15310450	S2_15445541	S2_15445549	S2_15445557	S2_15448511	S2_15478589	S2_15545761	S2_15558922	S2_15613445	S2_15679243	S2_15705921	S2_15708706	S2_15758035	S2_15758053	S2_15777467	S2_15777580	S2_15967902	S2_16014176	S2_16048129	S2_16082986	S2_16088823	S2_16150193	S2_16150198	S2_16151484	S2_16191041	S2_16217320	S2_16260043	S2_16266395	S2_16360518	S2_16472549	S2_16476202	S2_16476306	S2_16476676	S2_16483773	S2_16484781	S2_16489562	S2_16556254	S2_16561421	S2_16565274	S2_16701907	S2_16732718	S2_16967805	S2_16967807	S2_17035526	S2_17084738	S2_17088279	S2_17150889	S2_17245735	S2_17246694	S2_17315816	S2_17315960	S2_17339320	S2_17348078	S2_17430075	S2_17447064	S2_17447100	S2_17447150	S2_17447289	S2_17461776	S2_17462182	S2_17464424	S2_17465585	S2_17498888	S2_17514842	S2_17514866	S2_17514868	S2_17554694	S2_17554722	S2_17554748	S2_17606713	S2_17731878	S2_17731892	S2_17731905	S2_17731936	S2_17808682	S2_17852463	S2_17862994	S2_17868275	S2_17873799	S2_17928178	S2_17928186	S2_17982051	S2_17995616	S2_17996022	S2_17996046	S2_18067380	S2_18067385	S2_18069836	S2_18087200	S2_18087233	S2_18098089	S2_18104827	S2_18120591	S2_18211528	S2_18306022	S2_18306035	S2_18306036	S2_18306072	S2_18306085	S2_18343635	S2_18369857	S2_18372526	S2_18379862	S2_18395580	S2_18441689	S2_18500465	S2_18531507	S2_18531565	S2_18531567	S2_18576535	S2_18598542	S2_18639562	S2_18658217	S2_18658227	S2_18658275	S2_18661084	S2_18707296	S2_18751291	S2_18773663	S2_18779253	S2_18779307	S2_18805459	S2_18860481	S2_18873658	S2_18873667	S2_18887464	S2_18887475	S2_18917057	S2_18988364	S2_19008219	S2_19008998	S2_19050657	S2_19077219	S2_19104911	S2_19163814	S2_19164706	S2_19167121	S2_19167132	S2_19261060	S2_19267275	S2_19268163	S2_19303922	S2_19304350	S2_19326565	S2_19331647	S2_19347156	S2_19351088	S2_19392677	S2_19420324	S2_19420326	S2_19420375	S2_19420451	S2_19420511	S2_19424339	S2_19452433	S2_19463227	S2_19469304	S2_19472542	S2_19472692	S2_19472717	S2_19484257	S2_19487875	S2_19487987	S2_19562284	S2_19589765	S2_19594526	S2_19619001	S2_19653155	S2_19717619	S2_19717622	S2_19717624	S2_19717635	S2_19724231	S2_19729902	S2_19752037	S2_19758581	S2_19759172	S2_19760103	S2_19798367	S2_19798393	S2_19863621	S2_19895521	S2_19895595	S2_19897366	S2_19928171	S2_19928237	S2_19981903	S2_20000767	S2_20041566	S2_20041615	S2_20051821	S2_20056276	S2_20148749	S2_20176057	S2_20181506	S2_20194615	S2_20196123	S2_20198775	S2_20255618	S2_20258500	S2_20259685	S2_20276670	S2_20322931	S2_20322937	S2_20322953	S2_20322954	S2_20325286	S2_20325309	S2_20325320	S2_20346542	S2_20384851	S2_20384895	S2_20412028	S2_20412076	S2_20412089	S2_20412197	S2_20412245	S2_20417703	S2_20532428	S2_20565553	S2_20568714	S2_20576343	S2_20595447	S2_20609448	S2_20609451	S2_20609453	S2_20609456	S2_20609461	S2_20633964	S2_20633975	S2_20653388	S2_20653600	S2_20657308	S2_20676910	S2_20677231	S2_20700427	S2_20700450	S2_20702120	S2_20726865	S2_20726948	S2_20767288	S2_20770891	S2_20846594	S2_20846613	S2_20846629	S2_20846638	S2_20896707	S2_20905187	S2_20913857	S2_20913896	S2_20920024	S2_20930668	S2_20955422	S2_20955425	S2_20955478	S2_20966853	S2_21002719	S2_21016389	S2_21032960	S2_21037037	S2_21085082	S2_21097985	S2_21102485	S2_21115477	S2_21115497	S2_21163251	S2_21168698	S2_21170564	S2_21176261	S2_21179142	S2_21185168	S2_21225283	S2_21225396	S2_21226279	S2_21226344	S2_21226649	S2_21226654	S2_21416786	S2_21438772	S2_21438794	S2_21438865	S2_21440716	S2_21450256	S2_21471062	S2_21525261	S2_21529786	S2_21566689	S2_21566693	S2_21584242	S2_21584337	S2_21646677	S2_21646679	S2_21646689	S2_21691370	S2_21741350	S2_21772829	S2_21842383	S2_21847025	S2_21858276	S2_21928047	S2_21947970	S2_21951193	S2_21951291	S2_21951337	S2_21959315	S2_21967466	S2_21971530	S2_21978159	S2_22011078	S2_22011122	S2_22070132	S2_22085684	S2_22094537	S2_22094542	S2_22094549	S2_22103888	S2_22114658	S2_22178617	S2_22178643	S2_22216515	S2_22216828	S2_22233655	S2_22233658	S2_22269998	S2_22270000	S2_22327383	S2_22334101	S2_22334134	S2_22348078	S2_22367295	S2_22377768	S2_22381181	S2_22456815	S2_22468757	S2_22475192	S2_22529400	S2_22578666	S2_22578667	S2_22608755	S2_22609079	S2_22628391	S2_22644946	S2_22655987	S2_22720782	S2_22720836	S2_22726627	S2_22733203	S2_22758086	S2_22758999	S2_22826169	S2_22826630	S2_22831764	S2_22836835	S2_22869205	S2_22877692	S2_22877719	S2_22880103	S2_22888013	S2_22900914	S2_22941033	S2_22976475	S2_22990699	S2_23000111	S2_23000117	S2_23036301	S2_23046852	S2_23062407	S2_23098915	S2_23122982	S2_23139658	S2_23139778	S2_23142673	S2_23143828	S2_23154386	S2_23160214	S2_23161501	S2_23198918	S2_23198958	S2_23198960	S2_23198965	S2_23198977	S2_23211512	S2_23245202	S2_23245213	S2_23254727	S2_23254728	S2_23265082	S2_23265087	S2_23265127	S2_23403612	S2_23404047	S2_23454535	S2_23467758	S2_23467786	S2_23467836	S2_23513188	S2_23538441	S2_23538716	S2_23652007	S2_23652288	S2_23658796	S2_23662899	S2_23677806	S2_23688829	S2_23691222	S2_23691705	S2_23705869	S2_23706594	S2_23706647	S2_23720396	S2_23782074	S2_23782087	S2_23789788	S2_23789832	S2_23789888	S2_23855191	S2_23874874	S2_23874962	S2_23901115	S2_23903155	S2_23914369	S2_24006226	S2_24006246	S2_24014874	S2_24090934	S2_24097503	S2_24097885	S2_24098025	S2_24108025	S2_24120691	S2_24164211	S2_24165656	S2_24225612	S2_24228816	S2_24229339	S2_24251377	S2_24261906	S2_24278302	S2_24278920	S2_24278946	S2_24283601	S2_24479319	S2_24480059	S2_24480075	S2_24503637	S2_24504578	S2_24504649	S2_24568796	S2_24568800	S2_24575294	S2_24629057	S2_24646148	S2_24680170	S2_24680560	S2_24687653	S2_24688608	S2_24691044	S2_24692377	S2_24708175	S2_24723525	S2_24737600	S2_24749787	S2_24749859	S2_24753919	S2_24754573	S2_24786213	S2_24847601	S2_24859959	S2_24874044	S2_24874086	S2_24877770	S2_24885685	S2_24906977	S2_24906981	S2_24915717	S2_24915739	S2_24915744	S2_24924460	S2_24924791	S2_24928301	S2_24937110	S2_24961252	S2_24961529	S2_25008183	S2_25044225	S2_25044232	S2_25044245	S2_25053095	S2_25056503	S2_25136292	S2_25136323	S2_25136343	S2_25154549	S2_25163752	S2_25198768	S2_25200627	S2_25272614	S2_25274446	S2_25329218	S2_25332314	S2_25377726	S2_25377740	S2_25377759	S2_25395165	S2_25400243	S2_25400854	S2_25409073	S2_25409075	S2_25431427	S2_25431462	S2_25443001	S2_25453881	S2_25454393	S2_25483282	S2_25483334	S2_25483336	S2_25508599	S2_25514130	S2_25515111	S2_25550809	S2_25551581	S2_25551584	S2_25572920	S2_25583792	S2_25590613	S2_25597251	S2_25605532	S2_25619546	S2_25639335	S2_25639397	S2_25639600	S2_25678783	S2_25760410	S2_25774236	S2_25779822	S2_25832986	S2_25841379	S2_25860035	S2_25948468	S2_25954020	S2_25979462	S2_26043732	S2_26044565	S2_26053391	S2_26053459	S2_26070191	S2_26126543	S2_26143972	S2_26151133	S2_26200619	S2_26204297	S2_26270106	S2_26288978	S2_26289459	S2_26317250	S2_26329336	S2_26339243	S2_26350803	S2_26353223	S2_26373590	S2_26375078	S2_26380181	S2_26396030	S2_26410227	S2_26410690	S2_26411100	S2_26457032	S2_26467164	S2_26502124	S2_26551466	S2_26571497	S2_26585860	S2_26586793	S2_26628432	S2_26640596	S2_26652730	S2_26781708	S2_26793951	S2_26846972	S2_26854273	S2_26854475	S2_26854502	S2_26924007	S2_26993843	S2_26993844	S2_26993848	S2_26993849	S2_26993851	S2_26993856	S2_26993857	S2_26993860	S2_26993870	S2_27022856	S2_27113870	S2_27116258	S2_27134540	S2_27137705	S2_27144924	S2_27144943	S2_27165893	S2_27186614	S2_27190816	S2_27225357	S2_27279482	S2_27316880	S2_27318493	S2_27341947	S2_27341984	S2_27342909	S2_27361196	S2_27372846	S2_27387020	S2_27392628	S2_27400112	S2_27436796	S2_27510478	S2_27532355	S2_27532375	S2_27549118	S2_27553289	S2_27553363	S2_27557140	S2_27568209	S2_27602470	S2_27602495	S2_27607412	S2_27607449	S2_27621980	S2_27628340	S2_27703351	S2_27708942	S2_27748827	S2_27751491	S2_27804316	S2_27830979	S2_27834003	S2_27838286	S2_27909065	S2_27993394	S2_28051097	S2_28123316	S2_28123381	S2_28136856	S2_28153399	S2_28212237	S2_28218728	S2_28261919	S2_28317782	S2_28319043	S2_28327390	S2_28352666	S2_28434572	S2_28474893	S2_28491715	S2_28514543	S2_28523083	S2_28559611	S2_28587548	S2_28615968	S2_28629313	S2_28629353	S2_28680801	S2_28680808	S2_28680814	S2_28680894	S2_28701284	S2_28717741	S2_28717769	S2_28717827	S2_28717978	S2_28718132	S2_28718152	S2_28718943	S2_28718951	S2_28751053	S2_28753976	S2_28778227	S2_28803636	S2_28817829	S2_28828416	S2_28898602	S2_28948526	S2_28956883	S2_28966169	S2_28972553	S2_28972562	S2_28972771	S2_28994224	S2_28995595	S2_29020493	S2_29020528	S2_29059544	S2_29099777	S2_29108825	S2_29108829	S2_29122635	S2_29206428	S2_29206927	S2_29238584	S2_29241750	S2_29245696	S2_29290738	S2_29341939	S2_29363108	S2_29363350	S2_29363374	S2_29380564	S2_29474285	S2_29506305	S2_29516230	S2_29516726	S2_29522644	S2_29550035	S2_29567532	S2_29572764	S2_29574098	S2_29575688	S2_29606586	S2_29642510	S2_29642643	S2_29726829	S2_29743223	S2_29743646	S2_29744299	S2_29789869	S2_29789945	S2_29821583	S2_29821593	S2_29822050	S2_29828403	S2_29870534	S2_29890430	S2_29893145	S2_29936858	S2_29956519	S2_29996987	S2_29997573	S2_30052198	S2_30053076	S2_30102619	S2_30104372	S2_30110370	S2_30150940	S2_30162186	S2_30164649	S2_30164650	S2_30204066	S2_30207512	S2_30231471	S2_30231961	S2_30231963	S2_30231972	S2_30337289	S2_30352532	S2_30352781	S2_30364408	S2_30364472	S2_30373255	S2_30382859	S2_30383140	S2_30434982	S2_30467553	S2_30467650	S2_30500847	S2_30501531	S2_30502491	S2_30541202	S2_30566535	S2_30566544	S2_30566584	S2_30662749	S2_30662809	S2_30700606	S2_30705293	S2_30762305	S2_30814199	S2_30816205	S2_30816258	S2_30870625	S2_30892260	S2_30897668	S2_30966162	S2_31011182	S2_31033259	S2_31112061	S2_31112976	S2_31153102	S2_31204356	S2_31248403	S2_31255052	S2_31255067	S2_31303655	S2_31303703	S2_31353767	S2_31354488	S2_31398013	S2_31399776	S2_31460445	S2_31467530	S2_31512181	S2_31529769	S2_31570155	S2_31575739	S2_31591451	S2_31625831	S2_31625861	S2_31663311	S2_31664165	S2_31724923	S2_31725038	S2_31769983	S2_31770121	S2_31788162	S2_31788175	S2_31807192	S2_31836699	S2_31939197	S2_31960677	S2_31976472	S2_32024588	S2_32024611	S2_32034525	S2_32052864	S2_32052876	S2_32052881	S2_32052882	S2_32062613	S2_32069135	S2_32080337	S2_32088444	S2_32090136	S2_32093105	S2_32104982	S2_32111546	S2_32150853	S2_32166306	S2_32178798	S2_32187836	S2_32187847	S2_32189475	S2_32189659	S2_32201582	S2_32205387	S2_32291487	S2_32300899	S2_32301991	S2_32303625	S2_32303680	S2_32311785	S2_32349226	S2_32361945	S2_32472512	S2_32526489	S2_32547659	S2_32561828	S2_32566392	S2_32569581	S2_32635897	S2_32660545	S2_32665161	S2_32669774	S2_32672802	S2_32705710	S2_32728916	S2_32780450	S2_32793241	S2_32836660	S2_32854832	S2_32951800	S2_33037885	S2_33038008	S2_33038009	S2_33073523	S2_33073524	S2_33107889	S2_33107994	S2_33139209	S2_33140106	S2_33174699	S2_33183459	S2_33206355	S2_33221949	S2_33221980	S2_33222838	S2_33222881	S2_33297211	S2_33325016	S2_33362770	S2_33400336	S2_33402372	S2_33405315	S2_33409617	S2_33425871	S2_33430182	S2_33434577	S2_33439869	S2_33452688	S2_33452704	S2_33473384	S2_33502724	S2_33503793	S2_33505361	S2_33544214	S2_33544219	S2_33553449	S2_33553483	S2_33553485	S2_33553490	S2_33558809	S2_33578039	S2_33578040	S2_33614290	S2_33614301	S2_33614306	S2_33638063	S2_33640205	S2_33680330	S2_33680332	S2_33682679	S2_33700357	S2_33701260	S2_33740433	S2_33753749	S2_33766358	S2_33769471	S2_33769532	S2_33782591	S2_33796152	S2_33805669	S2_33807563	S2_33811492	S2_33811583	S2_33847512	S2_33853590	S2_33858176	S2_33867115	S2_33880244	S2_33882996	S2_33883004	S2_33924322	S2_33924401	S2_34019238	S2_34034166	S2_34034343	S2_34039449	S2_34070866	S2_34072270	S2_34177390	S2_34182889	S2_34211903	S2_34215983	S2_34221996	S2_34230965	S2_34230978	S2_34258239	S2_34283059	S2_34288240	S2_34307545	S2_34309940	S2_34327102	S2_34327104	S2_34327105	S2_34348266	S2_34348268	S2_34348276	S2_34348279	S2_34348293	S2_34353915	S2_34353920	S2_34358631	S2_34364175	S2_34377987	S2_34382965	S2_34397141	S2_34411524	S2_34426931	S2_34470145	S2_34470155	S2_34472241	S2_34472285	S2_34472639	S2_34475957	S2_34577172	S2_34584452	S2_34610858	S2_34626441	S2_34635688	S2_34706141	S2_34706158	S2_34721297	S2_34743390	S2_34757476	S2_34757512	S2_34757518	S2_34791393	S2_34794308	S2_34844386	S2_34854548	S2_34868962	S2_34899440	S2_34902858	S2_34913950	S2_34919138	S2_34921078	S2_34922897	S2_34943707	S2_34961203	S2_34981214	S2_34990424	S2_35005952	S2_35009224	S2_35028563	S2_35075857	S2_35085922	S2_35110312	S2_35122934	S2_35140678	S2_35140697	S2_35161177	S2_35183973	S2_35216590	S2_35233730	S2_35234172	S2_35242550	S2_35253377	S2_35255486	S2_35255537	S2_35256861	S2_35280580	S2_35289602	S2_35324657	S2_35348262	S2_35378398	S2_35388721	S2_35389964	S2_35392118	S2_35402293	S2_35426194	S2_35431217	S2_35434727	S2_35506056	S2_35570917	S2_35570922	S2_35570928	S2_35570935	S2_35585171	S2_35609793	S2_35659739	S2_35663090	S2_35667264	S2_35673243	S2_35679497	S2_35703197	S2_35707033	S2_35729586	S2_35767857	S2_35767867	S2_35797569	S2_35823406	S2_35825269	S3_63788	S3_72067	S3_117385	S3_148340	S3_148360	S3_172153	S3_180040	S3_182859	S3_182894	S3_196860	S3_196862	S3_196881	S3_348947	S3_357393	S3_369610	S3_369865	S3_369887	S3_470548	S3_471251	S3_492222	S3_493881	S3_493967	S3_501479	S3_509542	S3_534236	S3_534397	S3_562455	S3_566387	S3_568485	S3_587790	S3_609835	S3_613649	S3_621037	S3_647418	S3_647424	S3_647452	S3_647461	S3_674936	S3_699649	S3_711966	S3_725022	S3_725045	S3_755641	S3_782223	S3_814270	S3_814358	S3_855287	S3_855311	S3_862403	S3_862803	S3_862840	S3_871318	S3_877148	S3_885267	S3_885268	S3_885270	S3_885284	S3_930668	S3_942436	S3_943091	S3_956297	S3_956929	S3_986001	S3_1002479	S3_1026686	S3_1026708	S3_1076582	S3_1081760	S3_1094828	S3_1095185	S3_1109519	S3_1124431	S3_1166454	S3_1167782	S3_1169703	S3_1171257	S3_1194508	S3_1204342	S3_1229588	S3_1335218	S3_1346504	S3_1348611	S3_1355847	S3_1356289	S3_1356326	S3_1395165	S3_1399226	S3_1407291	S3_1407377	S3_1440515	S3_1440602	S3_1484527	S3_1498371	S3_1500874	S3_1511403	S3_1522993	S3_1522996	S3_1551509	S3_1561753	S3_1561793	S3_1579460	S3_1608717	S3_1612823	S3_1630639	S3_1662027	S3_1665090	S3_1672898	S3_1673966	S3_1674128	S3_1699812	S3_1705617	S3_1711391	S3_1714354	S3_1727023	S3_1727069	S3_1777161	S3_1780410	S3_1780950	S3_1794438	S3_1796109	S3_1796124	S3_1797971	S3_1831852	S3_1831929	S3_1831963	S3_1839360	S3_1842345	S3_1842376	S3_1842446	S3_1860535	S3_1867091	S3_1936508	S3_1985382	S3_1988977	S3_1990741	S3_2055917	S3_2093042	S3_2093081	S3_2104759	S3_2127593	S3_2153599	S3_2169889	S3_2171559	S3_2171563	S3_2179836	S3_2212338	S3_2250298	S3_2260914	S3_2260937	S3_2263887	S3_2295641	S3_2331101	S3_2336951	S3_2342915	S3_2345359	S3_2352293	S3_2352330	S3_2368593	S3_2369309	S3_2379277	S3_2420250	S3_2449942	S3_2466758	S3_2467478	S3_2472504	S3_2485354	S3_2498249	S3_2504100	S3_2507321	S3_2507340	S3_2557801	S3_2576553	S3_2630093	S3_2674142	S3_2686644	S3_2688287	S3_2714299	S3_2741265	S3_2743044	S3_2777339	S3_2868001	S3_2907573	S3_2923060	S3_2959887	S3_2964000	S3_2970539	S3_2993309	S3_3036371	S3_3066071	S3_3075611	S3_3081847	S3_3083982	S3_3084045	S3_3084595	S3_3130150	S3_3157913	S3_3157982	S3_3170464	S3_3170724	S3_3184134	S3_3209576	S3_3216287	S3_3229839	S3_3237318	S3_3276125	S3_3282152	S3_3309650	S3_3318028	S3_3324413	S3_3337760	S3_3337763	S3_3337764	S3_3337815	S3_3362507	S3_3368875	S3_3397569	S3_3426174	S3_3445001	S3_3447245	S3_3450919	S3_3485673	S3_3491777	S3_3514827	S3_3531160	S3_3549984	S3_3549997	S3_3568801	S3_3571706	S3_3629350	S3_3647013	S3_3655014	S3_3677789	S3_3677837	S3_3701125	S3_3723502	S3_3728527	S3_3728528	S3_3729386	S3_3740218	S3_3762995	S3_3777476	S3_3795492	S3_3798053	S3_3806575	S3_3833801	S3_3835098	S3_3851401	S3_3864142	S3_3935239	S3_3937736	S3_3961325	S3_3966466	S3_3975721	S3_3985640	S3_4001681	S3_4001693	S3_4021433	S3_4042627	S3_4050064	S3_4050070	S3_4060315	S3_4100073	S3_4116939	S3_4117008	S3_4117011	S3_4126708	S3_4151020	S3_4158215	S3_4218448	S3_4251768	S3_4282730	S3_4283750	S3_4363021	S3_4378018	S3_4397215	S3_4429417	S3_4433304	S3_4445911	S3_4471336	S3_4473728	S3_4495196	S3_4496626	S3_4504775	S3_4504787	S3_4514026	S3_4514029	S3_4541748	S3_4543207	S3_4583044	S3_4600216	S3_4600226	S3_4607821	S3_4644023	S3_4666132	S3_4728035	S3_4728049	S3_4772719	S3_4779252	S3_4792021	S3_4801822	S3_4801828	S3_4806039	S3_4806076	S3_4806077	S3_4806146	S3_4807240	S3_4812887	S3_4812924	S3_4820280	S3_4822343	S3_4822383	S3_4844935	S3_4844978	S3_4887871	S3_4887876	S3_4913584	S3_4924361	S3_4958913	S3_5034193	S3_5046857	S3_5046882	S3_5049161	S3_5050317	S3_5050358	S3_5135243	S3_5167429	S3_5232785	S3_5316862	S3_5346939	S3_5440765	S3_5442800	S3_5447605	S3_5477818	S3_5529077	S3_5529792	S3_5533509	S3_5533832	S3_5534304	S3_5608414	S3_5616203	S3_5626948	S3_5698382	S3_5699804	S3_5699826	S3_5746188	S3_5746201	S3_5767070	S3_5784797	S3_5795668	S3_5799144	S3_5823678	S3_5829258	S3_5849822	S3_5858692	S3_5883107	S3_5899462	S3_5904951	S3_5978964	S3_5978983	S3_6014651	S3_6027579	S3_6078986	S3_6089999	S3_6099674	S3_6105902	S3_6109031	S3_6109081	S3_6109103	S3_6115775	S3_6134817	S3_6152475	S3_6153273	S3_6156182	S3_6156859	S3_6156866	S3_6163633	S3_6228923	S3_6272958	S3_6279468	S3_6282658	S3_6301334	S3_6323650	S3_6364738	S3_6364756	S3_6378463	S3_6403612	S3_6435855	S3_6470188	S3_6526166	S3_6567870	S3_6580232	S3_6592717	S3_6608099	S3_6608172	S3_6645360	S3_6721595	S3_6777164	S3_6789879	S3_6807481	S3_6812154	S3_6815023	S3_6851471	S3_6854568	S3_6934207	S3_6937208	S3_6957298	S3_6962241	S3_6962293	S3_7002086	S3_7002098	S3_7046031	S3_7047588	S3_7047645	S3_7052633	S3_7069218	S3_7070634	S3_7093795	S3_7095977	S3_7099984	S3_7100573	S3_7104669	S3_7104670	S3_7107611	S3_7114840	S3_7196419	S3_7199606	S3_7199643	S3_7209956	S3_7231935	S3_7245000	S3_7294614	S3_7305555	S3_7305597	S3_7306010	S3_7322627	S3_7348848	S3_7353545	S3_7353620	S3_7381499	S3_7381537	S3_7431322	S3_7457684	S3_7468071	S3_7468094	S3_7483828	S3_7483850	S3_7489505	S3_7503429	S3_7520559	S3_7520628	S3_7520680	S3_7554691	S3_7555831	S3_7628981	S3_7643577	S3_7656565	S3_7676980	S3_7692703	S3_7699258	S3_7703363	S3_7703519	S3_7703691	S3_7725306	S3_7742539	S3_7750999	S3_7766857	S3_7793050	S3_7793051	S3_7796711	S3_7796736	S3_7815850	S3_7826731	S3_7826745	S3_7832931	S3_7837036	S3_7872523	S3_7872574	S3_7878851	S3_7901248	S3_7915447	S3_7917671	S3_7934473	S3_7940242	S3_7954568	S3_7971208	S3_7971239	S3_7976099	S3_7979410	S3_7987657	S3_8006656	S3_8011459	S3_8011482	S3_8011980	S3_8012001	S3_8043222	S3_8062060	S3_8075627	S3_8102358	S3_8123417	S3_8125715	S3_8125950	S3_8130438	S3_8153229	S3_8165520	S3_8189766	S3_8201957	S3_8205189	S3_8217163	S3_8236457	S3_8242335	S3_8325681	S3_8327882	S3_8354214	S3_8443234	S3_8504678	S3_8548910	S3_8548980	S3_8568591	S3_8673760	S3_8673972	S3_8688890	S3_8741837	S3_8770504	S3_8782348	S3_8782349	S3_8853087	S3_8859759	S3_8966006	S3_8966088	S3_8993215	S3_9023500	S3_9069183	S3_9069219	S3_9168720	S3_9169053	S3_9255985	S3_9276804	S3_9297233	S3_9297398	S3_9297420	S3_9297483	S3_9297570	S3_9297672	S3_9324723	S3_9336078	S3_9344802	S3_9360455	S3_9360456	S3_9363707	S3_9403585	S3_9403826	S3_9408285	S3_9408392	S3_9480989	S3_9490752	S3_9519935	S3_9606011	S3_9611867	S3_9617853	S3_9618004	S3_9656749	S3_9667157	S3_9677962	S3_9695722	S3_9699808	S3_9718484	S3_9722156	S3_9745627	S3_9755628	S3_9756697	S3_9794698	S3_9795027	S3_9819448	S3_9828140	S3_9843412	S3_9850312	S3_9854006	S3_9864711	S3_9884357	S3_9916552	S3_9967147	S3_10000356	S3_10004884	S3_10028378	S3_10029042	S3_10043722	S3_10116547	S3_10116557	S3_10116591	S3_10119169	S3_10154456	S3_10175585	S3_10185190	S3_10245969	S3_10258997	S3_10276365	S3_10325373	S3_10343483	S3_10360101	S3_10360391	S3_10360799	S3_10361373	S3_10426054	S3_10439538	S3_10454004	S3_10457600	S3_10485009	S3_10520416	S3_10527493	S3_10584326	S3_10585556	S3_10607295	S3_10635759	S3_10635762	S3_10644913	S3_10662381	S3_10662383	S3_10673173	S3_10676042	S3_10676585	S3_10687777	S3_10694119	S3_10737245	S3_10810247	S3_10828390	S3_10841591	S3_10842126	S3_10863207	S3_10910333	S3_10910561	S3_10932256	S3_10960127	S3_10982662	S3_10982687	S3_11001993	S3_11024402	S3_11030167	S3_11051123	S3_11053093	S3_11071954	S3_11101767	S3_11124098	S3_11124162	S3_11128001	S3_11189244	S3_11238631	S3_11247246	S3_11302347	S3_11350902	S3_11374817	S3_11375138	S3_11413536	S3_11428922	S3_11449196	S3_11450197	S3_11468888	S3_11521368	S3_11539577	S3_11575318	S3_11586294	S3_11603204	S3_11667988	S3_11668021	S3_11668036	S3_11678565	S3_11678572	S3_11684928	S3_11725274	S3_11753392	S3_11818072	S3_11818084	S3_11844460	S3_11848358	S3_11876901	S3_11881442	S3_11885732	S3_11895111	S3_11895152	S3_11895266	S3_11895286	S3_11923727	S3_11923773	S3_11923779	S3_11942421	S3_11980919	S3_11988176	S3_11994122	S3_11994221	S3_11994673	S3_12012183	S3_12068758	S3_12070450	S3_12070451	S3_12070456	S3_12070460	S3_12070478	S3_12132282	S3_12132299	S3_12232156	S3_12281217	S3_12297150	S3_12323408	S3_12383981	S3_12391186	S3_12391334	S3_12391344	S3_12391460	S3_12408941	S3_12417155	S3_12452197	S3_12468712	S3_12473709	S3_12473727	S3_12588889	S3_12628529	S3_12680089	S3_12719448	S3_12733159	S3_12741573	S3_12766862	S3_12788569	S3_12793199	S3_12830816	S3_12830825	S3_12834355	S3_12837462	S3_12846784	S3_12907193	S3_12995065	S3_13011112	S3_13019386	S3_13026098	S3_13046111	S3_13052587	S3_13133368	S3_13158514	S3_13174478	S3_13174575	S3_13174580	S3_13189785	S3_13189908	S3_13198529	S3_13257383	S3_13257412	S3_13260567	S3_13276324	S3_13284151	S3_13284535	S3_13299831	S3_13409608	S3_13409614	S3_13409616	S3_13409620	S3_13409650	S3_13631633	S3_13631803	S3_13679084	S3_13724545	S3_13738109	S3_13763429	S3_13767901	S3_13788217	S3_13800696	S3_13828535	S3_13828646	S3_13906156	S3_13925911	S3_13969996	S3_13979025	S3_13996088	S3_13996314	S3_14002148	S3_14007022	S3_14010402	S3_14015710	S3_14015824	S3_14022011	S3_14069516	S3_14069523	S3_14087371	S3_14095587	S3_14095686	S3_14095868	S3_14096485	S3_14097224	S3_14145629	S3_14145668	S3_14145770	S3_14174900	S3_14174910	S3_14174911	S3_14174924	S3_14183949	S3_14208806	S3_14234973	S3_14235138	S3_14264307	S3_14276618	S3_14303058	S3_14325644	S3_14359144	S3_14359159	S3_14465598	S3_14465626	S3_14467120	S3_14467146	S3_14491945	S3_14512479	S3_14513779	S3_14528212	S3_14528257	S3_14530610	S3_14548074	S3_14566530	S3_14571378	S3_14673992	S3_14674099	S3_14681367	S3_14682449	S3_14739496	S3_14784792	S3_14845393	S3_14845404	S3_14854893	S3_14854898	S3_14863418	S3_14878940	S3_14926157	S3_14933741	S3_14933779	S3_14937160	S3_14937179	S3_14937915	S3_14968054	S3_15001734	S3_15004018	S3_15039893	S3_15065913	S3_15065923	S3_15065929	S3_15066087	S3_15066100	S3_15124478	S3_15126910	S3_15127001	S3_15150674	S3_15150743	S3_15151110	S3_15214500	S3_15214520	S3_15309356	S3_15404332	S3_15413890	S3_15455486	S3_15462193	S3_15475621	S3_15486632	S3_15486744	S3_15513754	S3_15513906	S3_15523410	S3_15553137	S3_15585174	S3_15668969	S3_15676254	S3_15676336	S3_15677231	S3_15682594	S3_15682612	S3_15717709	S3_15766032	S3_15766994	S3_15836747	S3_15843263	S3_15905643	S3_15906424	S3_15924267	S3_15924306	S3_15965534	S3_15965536	S3_15965547	S3_15965570	S3_15986677	S3_16025373	S3_16117436	S3_16117526	S3_16120160	S3_16136537	S3_16136944	S3_16174197	S3_16174247	S3_16227885	S3_16260951	S3_16296809	S3_16358864	S3_16427549	S3_16439780	S3_16439816	S3_16450470	S3_16459059	S3_16580600	S3_16614890	S3_16614892	S3_16614895	S3_16614917	S3_16631745	S3_16645662	S3_16646067	S3_16672092	S3_16729843	S3_16736722	S3_16736739	S3_16785435	S3_16785440	S3_16785461	S3_16804580	S3_16804613	S3_16835529	S3_16842525	S3_16842546	S3_16864539	S3_16880310	S3_16954242	S3_16955933	S3_16995642	S3_17010105	S3_17083408	S3_17143750	S3_17198048	S3_17237921	S3_17242844	S3_17342127	S3_17348428	S3_17422886	S3_17461823	S3_17474706	S3_17566004	S3_17576336	S3_17576347	S3_17624934	S3_17673747	S3_17674807	S3_17674883	S3_17780011	S3_17877857	S3_17931636	S3_17975061	S3_18131050	S3_18131308	S3_18131908	S3_18148403	S3_18167354	S3_18183254	S3_18183301	S3_18199516	S3_18201934	S3_18201996	S3_18239996	S3_18372763	S3_18530982	S3_18531123	S3_18539249	S3_18688524	S3_18770015	S3_18891380	S3_19147130	S3_19148137	S3_19416595	S3_19605017	S3_19925756	S3_19925773	S3_20087537	S3_20089493	S3_20107148	S3_20108539	S3_20115071	S3_20115171	S3_20240775	S3_20477094	S3_20489281	S3_20567866	S3_20579376	S3_20646828	S3_20646833	S3_20646842	S3_20646866	S3_20799719	S3_20816786	S3_20912701	S3_20916320	S3_20940250	S3_21108874	S3_21205127	S3_21228508	S3_21275935	S3_21303971	S3_21303982	S3_21304014	S3_21313334	S3_21353639	S3_21364226	S3_21364240	S3_21374845	S3_21445478	S3_21475418	S3_21545539	S3_21546416	S3_21546583	S3_21600458	S3_21600747	S3_21620228	S3_21620285	S3_21631934	S3_21670170	S3_21670302	S3_21670305	S3_21670338	S3_21672888	S3_21672914	S3_21677391	S3_21686259	S3_21746501	S3_21910097	S3_21950882	S3_21958866	S3_21958867	S3_21958919	S3_21995664	S3_22008259	S3_22008351	S3_22014732	S3_22017468	S3_22056889	S3_22101726	S3_22120407	S3_22203961	S3_22205810	S3_22205838	S3_22217484	S3_22234575	S3_22259043	S3_22340860	S3_22349514	S3_22349544	S3_22396921	S3_22436069	S3_22436073	S3_22541472	S3_22551146	S3_22573337	S3_22573463	S3_22630074	S3_22636220	S3_22675577	S3_22679840	S3_22680431	S3_22680439	S3_22718799	S3_22793942	S3_22817807	S3_22846861	S3_22846879	S3_22860847	S3_22990775	S3_23039867	S3_23051581	S3_23096152	S3_23113745	S3_23128549	S3_23139956	S3_23158560	S3_23158854	S3_23158909	S3_23190246	S3_23190262	S3_23190263	S3_23410527	S3_23475109	S3_23536056	S3_23569331	S3_23636515	S3_23644726	S3_23701307	S3_23736182	S3_23752585	S3_23802802	S3_23815682	S3_23832062	S3_23838159	S3_23840793	S3_23889073	S3_23996993	S3_24180361	S3_24190323	S3_24207465	S3_24207479	S3_24227084	S3_24252833	S3_24272972	S3_24365820	S3_24365840	S3_24367276	S3_24393801	S3_24401931	S3_24405986	S3_24406017	S3_24426297	S3_24476027	S3_24527258	S3_24545986	S3_24565142	S3_24617617	S3_24618581	S3_24618613	S3_24656424	S3_24657013	S3_24662730	S3_24670947	S3_24713861	S3_24754740	S3_24763134	S3_24800894	S3_24807009	S3_24850503	S3_24896996	S3_24956224	S3_25051708	S3_25051718	S3_25096632	S3_25096636	S3_25104409	S3_25129729	S3_25150846	S3_25165208	S3_25186883	S3_25186925	S3_25236930	S3_25237586	S3_25326887	S3_25332900	S3_25333011	S3_25333227	S3_25348879	S3_25358086	S3_25374464	S3_25388518	S3_25467959	S3_25511599	S3_25537760	S3_25565711	S3_25581891	S3_25596053	S3_25596094	S3_25596097	S3_25596166	S3_25599993	S3_25600809	S3_25627362	S3_25640263	S3_25660009	S3_25741905	S3_25748039	S3_25750354	S3_25750711	S3_25807583	S3_25848178	S3_25861979	S3_25861988	S3_25884487	S3_25898978	S3_25922353	S3_25943611	S3_25943636	S3_25964266	S3_25964389	S3_25964419	S3_26028158	S3_26064686	S3_26078859	S3_26078880	S3_26148396	S3_26185966	S3_26201403	S3_26201416	S3_26201657	S3_26210172	S3_26217658	S3_26239311	S3_26265845	S3_26277105	S3_26291810	S3_26322883	S3_26343860	S3_26343892	S3_26363319	S3_26364076	S3_26403920	S3_26403921	S3_26425094	S3_26428387	S3_26500826	S3_26543592	S3_26555462	S3_26578363	S3_26584753	S3_26586285	S3_26613517	S3_26645503	S3_26691402	S3_26706633	S3_26716511	S3_26720960	S3_26722329	S3_26741023	S3_26775571	S3_26781238	S3_26788807	S3_26816522	S3_26821235	S3_26845753	S3_26869445	S3_26878284	S3_26973057	S3_26978049	S3_26978230	S3_26978259	S3_27013189	S3_27028142	S3_27028187	S3_27045057	S3_27053172	S3_27053246	S3_27082292	S3_27123584	S3_27125386	S3_27125390	S3_27144252	S3_27144328	S3_27145056	S3_27198302	S3_27209110	S3_27232257	S3_27233510	S3_27252031	S3_27274120	S3_27302875	S3_27310348	S3_27344024	S3_27344063	S3_27359312	S3_27364855	S3_27366159	S3_27387682	S3_27395070	S3_27416050	S3_27416080	S3_27425354	S3_27426447	S3_27443480	S3_27443666	S3_27445493	S3_27447896	S3_27450455	S3_27459328	S3_27520612	S3_27537043	S3_27541939	S3_27544668	S3_27552358	S3_27624540	S3_27624589	S3_27624687	S3_27647889	S3_27659103	S3_27694720	S3_27715526	S3_27783883	S3_27816731	S3_27836911	S3_27837029	S3_27838465	S3_27843957	S3_27853430	S3_27884206	S3_27890507	S3_27890527	S3_27891401	S3_27891446	S3_27926957	S3_28003582	S3_28003965	S3_28008933	S3_28035117	S3_28044373	S3_28047595	S3_28047615	S3_28051373	S3_28053486	S3_28055146	S3_28055155	S3_28058575	S3_28064177	S3_28094694	S3_28094709	S3_28098531	S3_28113833	S3_28116026	S3_28131195	S3_28154181	S3_28192046	S3_28192068	S3_28196568	S3_28254839	S3_28254870	S3_28272985	S3_28311856	S3_28312772	S3_28312811	S3_28320509	S3_28320768	S3_28336560	S3_28347525	S3_28372869	S3_28377706	S3_28428479	S3_28441338	S3_28491798	S3_28515921	S3_28530078	S3_28532199	S3_28570493	S3_28571968	S3_28632357	S3_28663789	S3_28663797	S3_28749330	S3_28764062	S3_28797774	S3_28802186	S3_28804606	S3_28809504	S3_28853607	S3_28862158	S3_28862162	S3_28875914	S3_28954371	S3_28954461	S3_29018491	S3_29018493	S3_29019016	S3_29039560	S3_29045384	S3_29065756	S3_29087540	S3_29090844	S3_29111133	S3_29119522	S3_29148733	S3_29169802	S3_29184748	S3_29208250	S3_29210624	S3_29210789	S3_29217359	S3_29218507	S3_29237582	S3_29245369	S3_29257044	S3_29273094	S3_29280903	S3_29280980	S3_29301447	S3_29324293	S3_29372874	S3_29402382	S3_29430355	S3_29439367	S3_29449804	S3_29510973	S3_29574734	S3_29579192	S3_29579281	S3_29641740	S3_29644964	S3_29678780	S3_29679387	S3_29686148	S3_29743205	S3_29780903	S3_29826440	S3_29833828	S3_29846617	S3_29859012	S3_29908282	S3_29935870	S3_29974327	S3_29983598	S3_29983599	S3_29983600	S3_29983601	S3_30003129	S3_30004585	S3_30008786	S3_30037238	S3_30056445	S3_30061254	S3_30074834	S3_30083884	S3_30083909	S3_30117137	S3_30117153	S3_30117170	S3_30155541	S3_30173859	S3_30193636	S3_30193804	S3_30267577	S3_30267591	S3_30318195	S3_30320840	S3_30320879	S3_30349566	S3_30349619	S3_30349646	S3_30351248	S3_30361166	S3_30369198	S3_30422441	S3_30422444	S3_30422448	S3_30422479	S3_30483019	S3_30499443	S3_30555192	S3_30555213	S3_30603854	S3_30605858	S3_30662535	S3_30677625	S3_30695331	S3_30695341	S3_30757198	S3_30760112	S3_30781157	S3_30788500	S3_30794672	S3_30818044	S3_30822326	S3_30831490	S3_30876254	S3_30902064	S3_30902112	S3_30935436	S3_30945629	S3_30962400	S3_30966916	S3_30990638	S3_31005190	S3_31031954	S3_31031970	S3_31031992	S3_31032089	S3_31054930	S3_31056118	S3_31118362	S3_31125390	S3_31148526	S3_31148585	S3_31203735	S3_31305854	S3_31311835	S3_31365992	S3_31471466	S3_31489476	S3_31566219	S3_31580326	S3_31580424	S3_31611254	S3_31611264	S3_31644803	S3_31660267	S3_31660268	S3_31698933	S3_31723711	S3_31759503	S3_31776418	S3_31787825	S3_31839236	S3_31852632	S3_31858733	S3_31859241	S3_31864335	S3_31885243	S3_31885272	S3_31933721	S3_31965057	S3_31965677	S3_31969912	S3_32000248	S3_32000292	S3_32008815	S3_32023038	S3_32028657	S3_32033093	S3_32039596	S3_32058759	S3_32063517	S3_32064462	S3_32078949	S3_32081109	S3_32107707	S3_32242327	S3_32242655	S3_32242732	S3_32243798	S3_32298695	S3_32357317	S3_32359666	S3_32389176	S3_32422717	S3_32428109	S3_32428534	S3_32432496	S3_32470057	S3_32476743	S3_32485594	S3_32491851	S3_32492099	S3_32497534	S3_32539690	S3_32648733	S3_32660290	S3_32715985	S3_32731282	S3_32736790	S3_32739913	S3_32739943	S3_32761038	S3_32785104	S3_32805422	S3_32808983	S3_32808987	S3_32819781	S3_32848509	S3_32852286	S3_32884693	S3_32919953	S3_32948905	S3_32964863	S3_32979075	S3_32982718	S3_32982736	S3_32994434	S3_32999444	S3_33007198	S3_33007200	S3_33010586	S3_33018717	S3_33022501	S3_33070648	S3_33101345	S3_33103602	S3_33103619	S3_33106006	S3_33111320	S3_33120601	S3_33129916	S3_33129984	S3_33130704	S3_33130711	S3_33156650	S3_33159728	S3_33188798	S3_33221631	S3_33250381	S3_33250399	S3_33290987	S3_33296007	S3_33302726	S3_33334924	S3_33382107	S3_33384220	S3_33425548	S3_33428485	S3_33459577	S3_33476408	S3_33477564	S3_33488879	S3_33510693	S3_33510845	S3_33511315	S3_33518764	S3_33529158	S3_33544066	S3_33546580	S3_33550760	S3_33553795	S3_33565561	S3_33568859	S3_33568865	S3_33582728	S3_33609921	S3_33609939	S3_33626193	S3_33636651	S3_33651623	S3_33651629	S3_33657086	S3_33748443	S3_33771993	S3_33772081	S3_33772082	S3_33797372	S3_33797439	S3_33797792	S3_33833130	S3_33901670	S3_33906967	S3_33988417	S3_34050900	S3_34081708	S3_34081729	S3_34125791	S3_34224976	S3_34225004	S3_34258615	S3_34274342	S3_34314644	S3_34323884	S3_34347811	S3_34366857	S3_34366862	S3_34387938	S3_34435966	S3_34437678	S3_34438064	S3_34490276	S3_34496720	S3_34512023	S3_34519747	S3_34529404	S3_34547694	S3_34574764	S3_34596419	S3_34600903	S3_34600916	S3_34613619	S3_34624461	S3_34637990	S3_34657746	S3_34658223	S3_34663591	S3_34685295	S3_34720653	S3_34793382	S3_34793557	S3_34799266	S3_34801436	S3_34811141	S3_34870925	S3_34878655	S3_34905838	S3_34915342	S3_34928250	S3_34928400	S3_34943960	S3_34977879	S3_34989863	S3_34989869	S3_35021873	S3_35037549	S3_35059908	S3_35060637	S3_35060640	S3_35062096	S3_35062156	S3_35062230	S3_35062303	S3_35115429	S3_35140545	S3_35186179	S3_35186180	S3_35186186	S3_35220887	S3_35221286	S3_35251625	S3_35251640	S3_35252356	S3_35266328	S3_35318497	S3_35321367	S3_35332250	S3_35381085	S3_35403864	S3_35428870	S3_35509815	S3_35557399	S3_35593310	S3_35593340	S3_35605464	S3_35611464	S3_35611498	S3_35639152	S3_35658126	S3_35658924	S3_35664885	S3_35666856	S3_35668269	S3_35756700	S3_35786015	S3_35853866	S3_35859831	S3_35893699	S3_35896597	S3_35905522	S3_35908235	S3_35923540	S3_35926332	S3_35926399	S3_35941718	S3_35959805	S3_35962988	S3_35962992	S3_35963002	S3_35986308	S3_36001943	S3_36043141	S3_36043207	S3_36048376	S3_36073863	S3_36074524	S3_36094985	S3_36132645	S3_36132647	S3_36147430	S3_36204136	S3_36204190	S3_36224639	S3_36299376	S3_36363401	S3_36363485	S3_36363510	S3_36378217	S3_36390910	S3_36396457	S3_36396469	S3_36399996	S3_36405263	S4_59657	S4_60435	S4_100809	S4_122567	S4_122968	S4_124928	S4_153669	S4_177394	S4_221944	S4_221968	S4_223331	S4_249177	S4_252229	S4_252261	S4_310758	S4_410249	S4_411524	S4_443694	S4_443717	S4_451882	S4_456956	S4_471572	S4_471651	S4_472804	S4_521459	S4_553041	S4_622561	S4_625868	S4_649747	S4_711186	S4_914315	S4_917199	S4_945806	S4_959709	S4_959942	S4_985988	S4_997533	S4_997892	S4_998649	S4_1000457	S4_1000510	S4_1019411	S4_1022900	S4_1023259	S4_1023266	S4_1024435	S4_1025095	S4_1052771	S4_1052792	S4_1093665	S4_1114370	S4_1114991	S4_1115004	S4_1126344	S4_1137382	S4_1216012	S4_1218029	S4_1229929	S4_1335422	S4_1754453	S4_1758138	S4_1759484	S4_1792610	S4_1827282	S4_1858256	S4_1872810	S4_1872857	S4_1876793	S4_1903729	S4_1905565	S4_1964340	S4_1997563	S4_2035630	S4_2037043	S4_2055062	S4_2057247	S4_2057314	S4_2071676	S4_2071692	S4_2190238	S4_2190253	S4_2190261	S4_2358986	S4_2359775	S4_2359787	S4_2359794	S4_2429402	S4_2511294	S4_2534504	S4_3286974	S4_3286975	S4_3287007	S4_3287376	S4_3555820	S4_3587833	S4_3588418	S4_3611296	S4_3682343	S4_3741980	S4_3741992	S4_3741995	S4_3742009	S4_3767189	S4_3767223	S4_3768005	S4_3818184	S4_3854178	S4_3854200	S4_4065071	S4_4190822	S4_4226244	S4_4226252	S4_4243334	S4_4243589	S4_4274987	S4_4321193	S4_4321225	S4_4360923	S4_4405996	S4_4419642	S4_4427467	S4_4453762	S4_4499233	S4_4499266	S4_4499277	S4_4499372	S4_4521361	S4_4541727	S4_4557925	S4_4558083	S4_4569276	S4_4569385	S4_4598444	S4_4671320	S4_4671347	S4_4671350	S4_4732379	S4_4739152	S4_4744679	S4_4764805	S4_5005600	S4_5005635	S4_5005639	S4_5005698	S4_5006357	S4_5152325	S4_5290743	S4_5310900	S4_5318190	S4_5333697	S4_5416458	S4_5480959	S4_5520080	S4_5544902	S4_5598674	S4_5645057	S4_5677017	S4_5677061	S4_5686641	S4_5788084	S4_5788220	S4_5788297	S4_5812327	S4_5867219	S4_5867256	S4_5973017	S4_6059790	S4_6059976	S4_6060026	S4_6159288	S4_6159291	S4_6159311	S4_6159540	S4_6159559	S4_6159564	S4_6159585	S4_6159617	S4_6251524	S4_6391402	S4_6429438	S4_6472158	S4_6472204	S4_6500333	S4_6504336	S4_6504368	S4_6504375	S4_6505117	S4_6575054	S4_6585462	S4_6586514	S4_6907248	S4_6941718	S4_6941745	S4_6954686	S4_7142266	S4_7142270	S4_7147690	S4_7157996	S4_7161935	S4_7217499	S4_7219281	S4_7251093	S4_7261819	S4_7275267	S4_7275313	S4_7296697	S4_7308241	S4_7380622	S4_7380651	S4_7733853	S4_7745581	S4_7920455	S4_8043216	S4_8043547	S4_8043563	S4_8043586	S4_8043616	S4_8043641	S4_8043767	S4_8043774	S4_8043780	S4_8043790	S4_8046655	S4_8052246	S4_8052287	S4_8123892	S4_8213208	S4_8233127	S4_8377015	S4_8377022	S4_8377039	S4_8424596	S4_8519035	S4_8519062	S4_8617823	S4_8718075	S4_8718091	S4_8718094	S4_8757429	S4_8757493	S4_8771581	S4_8947374	S4_8973655	S4_9264307	S4_9344502	S4_9678021	S4_9684648	S4_9896588	S4_10003573	S4_10116469	S4_10451569	S4_10625625	S4_10700792	S4_10700837	S4_10700844	S4_10707519	S4_10861748	S4_10885135	S4_10980075	S4_11076978	S4_11087542	S4_11267133	S4_11306538	S4_11306542	S4_11308264	S4_11310034	S4_11343482	S4_11343500	S4_11422661	S4_11472715	S4_11472763	S4_11574080	S4_11577215	S4_11588370	S4_11594140	S4_11594142	S4_11721573	S4_11741747	S4_11861655	S4_11877563	S4_11917433	S4_11938183	S4_12045545	S4_12055211	S4_12212928	S4_12243222	S4_12258511	S4_12276388	S4_12323017	S4_12323034	S4_12370123	S4_12374542	S4_12407747	S4_12426156	S4_12538264	S4_12591733	S4_12598247	S4_12631331	S4_12646437	S4_12698496	S4_12725053	S4_12865595	S4_12882028	S4_12917145	S4_12988729	S4_13001756	S4_13151907	S4_13154793	S4_13154852	S4_13173499	S4_13174229	S4_13221277	S4_13221484	S4_13224487	S4_13256477	S4_13257274	S4_13346342	S4_13346350	S4_13352412	S4_13411057	S4_13425344	S4_13425347	S4_13425366	S4_13425387	S4_13523764	S4_13583415	S4_13615732	S4_13615926	S4_13666594	S4_13666599	S4_13690442	S4_13706526	S4_13706531	S4_13726088	S4_13772761	S4_13797139	S4_13797152	S4_13797166	S4_13803235	S4_13804214	S4_13820202	S4_13820205	S4_13840531	S4_13863464	S4_13867383	S4_13867392	S4_13920186	S4_13920214	S4_14026586	S4_14056754	S4_14058028	S4_14073625	S4_14078030	S4_14078049	S4_14078782	S4_14083981	S4_14125929	S4_14165732	S4_14210540	S4_14376932	S4_14376969	S4_14526974	S4_14544401	S4_14598943	S4_14609443	S4_14609445	S4_14731206	S4_14745009	S4_14824744	S4_14824749	S4_15886919	S4_15904686	S4_15918295	S4_15918336	S4_15927536	S4_15927561	S4_15947149	S4_16001619	S4_16015808	S4_16045956	S4_16045993	S4_16284943	S4_16381041	S4_16397082	S4_16397413	S4_16449727	S4_16463627	S4_16509617	S4_16542028	S4_16542131	S4_16542176	S4_16543430	S4_16556353	S4_16586294	S4_16593712	S4_16612194	S4_16612201	S4_16617754	S4_16642477	S4_16669703	S4_16672265	S4_16706429	S4_16714198	S4_16714221	S4_16714657	S4_16760287	S4_16767646	S4_16769705	S4_16769715	S4_16795263	S4_16795282	S4_16795315	S4_16800253	S4_16935659	S4_16937075	S4_16996280	S4_16996298	S4_17056748	S4_17183202	S4_17193684	S4_17202745	S4_17236369	S4_17258334	S4_17258947	S4_17319974	S4_17320049	S4_17471286	S4_17498100	S4_17585026	S4_17621968	S4_17639198	S4_17671264	S4_17838154	S4_17838179	S4_18170002	S4_18170003	S4_18171163	S4_18213199	S4_18249021	S4_18250219	S4_18379274	S4_18398591	S4_18398620	S4_18398636	S4_18493516	S4_18534565	S4_18537157	S4_18539346	S4_18561882	S4_18601003	S4_18601033	S4_18601065	S4_18603977	S4_18644701	S4_18669814	S4_18690723	S4_18711044	S4_18711051	S4_18741140	S4_18772649	S4_18779218	S4_18786737	S4_18786762	S4_18900345	S4_18905944	S4_18912152	S4_18914736	S4_18940178	S4_18967049	S4_18967214	S4_18979813	S4_18981348	S4_18983930	S4_18983941	S4_19038912	S4_19038927	S4_19038928	S4_19038929	S4_19080799	S4_19111811	S4_19122751	S4_19130099	S4_19135462	S4_19143184	S4_19233155	S4_19236702	S4_19246516	S4_19256698	S4_19290206	S4_19290263	S4_19290594	S4_19295398	S4_19300162	S4_19312130	S4_19312642	S4_19314690	S4_19322346	S4_19322377	S4_19344478	S4_19349782	S4_19356486	S4_19356730	S4_19371351	S4_19398229	S4_19458104	S4_19592044	S4_19594094	S4_19683281	S4_19685854	S4_19685857	S4_19711067	S4_19711091	S4_19771672	S4_19796816	S4_19796896	S4_19812470	S4_19812478	S4_19812515	S4_19819703	S4_19822356	S4_19841933	S4_19907156	S4_19944371	S4_19948624	S4_19948999	S4_19950190	S4_19991625	S4_19997041	S4_19997697	S4_20005717	S4_20078032	S4_20079333	S4_20090957	S4_20090978	S4_20090985	S4_20115036	S4_20115042	S4_20121938	S4_20169814	S4_20218225	S4_20246678	S4_20263209	S4_20266971	S4_20273542	S4_20274010	S4_20282489	S4_20288013	S4_20358380	S4_20359249	S4_20364184	S4_20364867	S4_20364905	S4_20365838	S4_20376065	S4_20387783	S4_20389244	S4_20394908	S4_20394983	S4_20400925	S4_20409877	S4_20418645	S4_20418733	S4_20424003	S4_20486226	S4_20486889	S4_20487215	S4_20493857	S4_20493865	S4_20494175	S4_20495958	S4_20496000	S4_20543769	S4_20555327	S4_20568009	S4_20568093	S4_20596224	S4_20599804	S4_20605436	S4_20605803	S4_20605809	S4_20610519	S4_20620621	S4_20622955	S4_20624836	S4_20625024	S4_20679437	S4_20679438	S4_20697849	S4_20697994	S4_20733478	S4_20739769	S4_20759114	S4_20786546	S4_20819176	S4_20835853	S4_20857675	S4_20920102	S4_20924338	S4_20928038	S4_20941872	S4_21017631	S4_21017678	S4_21027504	S4_21032440	S4_21032457	S4_21032544	S4_21080783	S4_21080850	S4_21260068	S4_21262423	S4_21262426	S4_21293253	S4_21293254	S4_21293674	S4_21319766	S4_21337500	S4_21343945	S4_21344967	S4_21345052	S4_21358072	S4_21360906	S4_21373638	S4_21383606	S4_21400738	S4_21400880	S4_21400904	S4_21400914	S4_21400920	S4_21401173	S4_21403419	S4_21409340	S4_21409594	S4_21409617	S4_21419757	S4_21419810	S4_21428922	S4_21464889	S4_21492416	S4_21507234	S4_21507290	S4_21519642	S4_21529095	S4_21536703	S4_21547573	S4_21595035	S4_21596879	S4_21601386	S4_21640604	S4_21658186	S4_21666511	S4_21672494	S4_21690062	S4_21690305	S4_21690309	S4_21711630	S4_21745877	S4_21746320	S4_21746400	S4_21747353	S4_21747385	S4_21747644	S4_21767250	S4_21813228	S4_21827192	S4_21844397	S4_21855450	S4_21864296	S4_21873191	S4_21873238	S4_21885889	S4_21908125	S4_21908154	S4_21908229	S4_21908298	S4_21913421	S4_21913423	S4_21913424	S4_21913445	S4_21960125	S4_21989950	S4_22015052	S4_22015251	S4_22015269	S4_22026505	S4_22026522	S4_22027185	S4_22036081	S4_22036112	S4_22095385	S4_22143994	S4_22158763	S4_22165794	S4_22177640	S4_22198002	S4_22206227	S4_22219342	S4_22272177	S4_22272272	S4_22272273	S4_22280080	S4_22280097	S4_22293600	S4_22314402	S4_22314417	S4_22322192	S4_22326568	S4_22335197	S4_22371947	S4_22381861	S4_22410819	S4_22410860	S4_22426184	S4_22434574	S4_22450455	S4_22450799	S4_22464826	S4_22468138	S4_22468166	S4_22482633	S4_22482674	S4_22499054	S4_22499081	S4_22499099	S4_22531005	S4_22541335	S4_22583024	S4_22652786	S4_22747144	S4_22747843	S4_22752185	S4_22752505	S4_22805611	S4_22822285	S4_22866351	S4_22866408	S4_22892189	S4_22892198	S4_22906899	S4_22908282	S4_22911367	S4_22911427	S4_22925015	S4_22986781	S4_22992321	S4_23024050	S4_23024442	S4_23060456	S4_23093475	S4_23095699	S4_23098954	S4_23099148	S4_23117023	S4_23122257	S4_23122582	S4_23155755	S4_23157427	S4_23165658	S4_23193196	S4_23194872	S4_23235620	S4_23238568	S4_23278361	S4_23352354	S4_23377718	S4_23378574	S4_23388594	S4_23418557	S4_23423087	S4_23424291	S4_23464911	S4_23483386	S4_23490794	S4_23509020	S4_23527346	S4_23532280	S4_23580193	S4_23581828	S4_23589999	S4_23597658	S4_23600094	S4_23600095	S4_23627077	S4_23627420	S4_23629536	S4_23699001	S4_23699072	S4_23699695	S4_23777722	S4_23790155	S4_23790497	S4_23797987	S4_23797999	S4_23816616	S4_23820237	S4_23843695	S4_23849446	S4_23850409	S4_23864363	S4_23876990	S4_23881961	S4_23882067	S4_23882435	S4_23972117	S4_24013476	S4_24046944	S4_24049442	S4_24065351	S4_24071659	S4_24087770	S4_24091748	S4_24111211	S4_24111314	S4_24111484	S4_24115670	S4_24125704	S4_24125812	S4_24128387	S4_24140488	S4_24258906	S4_24313367	S4_24408770	S4_24444720	S4_24478515	S4_24497898	S4_24497934	S4_24512485	S4_24512637	S4_24520738	S4_24543636	S4_24547398	S4_24551426	S4_24561645	S4_24573623	S4_24648916	S4_24649012	S4_24667497	S4_24689141	S4_24727488	S4_24747030	S4_24766736	S4_24796599	S4_24802266	S4_24842219	S4_24867524	S4_24869304	S4_24909715	S4_24928503	S4_24928545	S4_24944977	S4_24998779	S4_25012484	S4_25026737	S4_25026901	S4_25026912	S4_25031523	S4_25033289	S4_25055028	S4_25056996	S4_25067877	S4_25122247	S4_25149326	S4_25162466	S4_25162498	S4_25206843	S4_25215310	S4_25215347	S4_25245909	S4_25246761	S4_25284991	S4_25321698	S4_25347339	S4_25347451	S4_25360470	S4_25401207	S4_25407711	S4_25458728	S4_25500699	S4_25510078	S4_25514569	S4_25529697	S4_25550525	S4_25556216	S4_25583070	S4_25629904	S4_25637691	S4_25670232	S4_25670243	S4_25670252	S4_25712580	S4_25713975	S4_25756958	S4_25764107	S4_25830143	S4_25834295	S4_25834458	S4_25884292	S4_25903901	S4_25907340	S4_25914771	S4_26034267	S4_26035304	S4_26091779	S4_26109313	S4_26110086	S4_26175099	S4_26178132	S4_26207339	S4_26207344	S4_26227497	S4_26233209	S4_26288054	S4_26309780	S4_26320938	S4_26322776	S4_26360994	S4_26361170	S4_26363102	S4_26394770	S4_26396045	S4_26398602	S4_26438281	S4_26439444	S4_26444366	S4_26444377	S4_26444403	S4_26444455	S4_26468130	S4_26520192	S4_26573609	S4_26632724	S4_26660806	S4_26676531	S4_26678846	S4_26678851	S4_26744801	S4_26747034	S4_26748602	S4_26757926	S4_26757973	S4_26800892	S4_26831235	S4_26897459	S4_26897489	S4_26908710	S4_26914103	S4_26959273	S4_26959372	S4_26959631	S4_27029056	S4_27034036	S4_27048538	S4_27071154	S4_27124915	S4_27133414	S4_27137596	S4_27183112	S4_27185130	S4_27185131	S4_27195873	S4_27217717	S4_27227018	S4_27230029	S4_27240646	S4_27252050	S4_27327150	S4_27327216	S4_27334178	S4_27355409	S4_27372517	S4_27375001	S4_27381872	S4_27398449	S4_27433882	S4_27478449	S4_27531266	S4_27568734	S4_27575273	S4_27611527	S4_27615965	S4_27617532	S4_27617633	S4_27662625	S4_27676931	S4_27676956	S4_27765432	S4_27784102	S4_27804127	S4_27844895	S4_27854511	S4_27866301	S4_27949743	S4_27954007	S4_27992252	S4_28013880	S4_28066162	S4_28095727	S4_28096505	S4_28122457	S4_28129009	S4_28129035	S4_28156995	S4_28158923	S4_28169242	S4_28169252	S4_28169283	S4_28171145	S4_28202054	S4_28202065	S4_28218143	S4_28255215	S4_28263251	S4_28263634	S4_28267446	S4_28279351	S4_28279358	S4_28279429	S4_28279474	S4_28279495	S4_28393873	S4_28404038	S4_28413836	S4_28419404	S4_28419405	S4_28427011	S4_28458416	S4_28459064	S4_28470732	S4_28484883	S4_28486729	S4_28486733	S4_28522229	S4_28529394	S4_28537395	S4_28543390	S4_28543658	S4_28556967	S4_28559042	S4_28644026	S4_28656545	S4_28668890	S4_28669017	S4_28689835	S4_28689858	S4_28740792	S4_28757512	S4_28794419	S4_28829674	S4_28870692	S4_28908025	S4_28922459	S4_28930695	S4_28948552	S4_28948562	S4_28948605	S4_28948625	S4_29088085	S4_29094375	S4_29113338	S4_29151447	S4_29179251	S4_29179806	S4_29215268	S4_29247688	S4_29247840	S4_29251757	S4_29276033	S4_29327108	S4_29347341	S4_29347426	S4_29377299	S4_29403985	S4_29482875	S4_29498876	S4_29530720	S4_29602194	S4_29610675	S4_29623422	S4_29627127	S4_29627144	S4_29641358	S4_29641841	S4_29671995	S4_29672133	S4_29718042	S4_29718314	S4_29734309	S4_29797148	S4_29797288	S4_29801152	S4_29803500	S4_29817466	S4_29817535	S4_29839572	S4_29859875	S4_29866535	S4_29866691	S4_29868078	S4_29941942	S4_29955681	S4_29955862	S4_29965442	S4_29973563	S4_29991046	S4_29991063	S4_30012282	S4_30025773	S4_30025774	S4_30030321	S4_30030560	S4_30075453	S4_30075478	S4_30106302	S4_30106377	S4_30108670	S4_30108721	S4_30147169	S4_30147205	S4_30147393	S4_30147426	S4_30156389	S4_30183297	S4_30185981	S4_30196347	S4_30196894	S4_30241818	S4_30274845	S4_30277917	S4_30304315	S4_30305794	S4_30321324	S4_30324490	S4_30327043	S4_30328580	S4_30372736	S4_30374300	S4_30382122	S4_30401639	S4_30401936	S4_30410265	S4_30418596	S4_30441019	S4_30565577	S4_30570066	S4_30613507	S4_30631263	S4_30632469	S4_30696605	S4_30721851	S4_30738551	S4_30741676	S4_30764902	S4_30766264	S4_30790417	S4_30825167	S4_30846091	S4_30846621	S4_30862276	S4_30862292	S4_30883558	S4_30915894	S4_30939614	S4_30979004	S4_31018672	S4_31018679	S4_31018691	S4_31045308	S4_31068791	S4_31068809	S4_31074152	S4_31079998	S4_31080032	S4_31127763	S4_31130149	S4_31133387	S4_31144421	S4_31150820	S4_31150987	S4_31223616	S4_31224099	S4_31243055	S4_31243064	S4_31249012	S4_31264905	S4_31316844	S4_31316882	S4_31340355	S4_31357576	S4_31361306	S4_31393838	S4_31410597	S4_31424794	S4_31449287	S4_31449324	S4_31449346	S4_31480959	S4_31492731	S4_31492849	S4_31492883	S4_31547191	S4_31553044	S4_31553188	S4_31643340	S4_31643362	S4_31646194	S4_31646196	S4_31661346	S4_31661432	S4_31661631	S4_31661658	S4_31665149	S4_31670015	S4_31677849	S4_31677890	S4_31716597	S4_31728064	S4_31757473	S4_31764923	S4_31779462	S4_31781274	S4_31782160	S4_31782167	S4_31801108	S4_31802898	S4_31802912	S4_31802919	S4_31803018	S4_31824266	S4_31858008	S4_31873037	S4_31903323	S4_31905374	S4_31937609	S4_31957108	S4_31958359	S4_31964862	S4_31975654	S4_31981005	S4_32015049	S4_32018179	S4_32037723	S4_32037756	S4_32064419	S4_32086168	S4_32140181	S4_32193486	S4_32193509	S4_32226376	S4_32226523	S4_32248613	S4_32276461	S4_32302117	S4_32302175	S4_32323523	S4_32323584	S4_32334989	S4_32337691	S4_32354475	S4_32367131	S4_32369172	S4_32411450	S4_32423627	S4_32423663	S4_32449951	S4_32451138	S4_32455224	S4_32460069	S4_32476178	S4_32476215	S4_32595542	S4_32595545	S4_32654866	S4_32658404	S4_32661439	S4_32724222	S4_32750547	S4_32770808	S4_32807203	S4_32807357	S4_32849155	S4_32852788	S4_32854649	S4_32863848	S4_32963749	S4_32967365	S4_32974915	S4_32974993	S4_32994841	S4_33016256	S4_33032012	S4_33053707	S4_33095654	S4_33108067	S4_33113044	S4_33121074	S4_33131115	S4_33139935	S4_33145696	S4_33145711	S4_33186096	S4_33186233	S4_33193714	S4_33201847	S4_33204663	S4_33209059	S4_33263832	S4_33263861	S4_33320952	S4_33320954	S4_33336990	S4_33338087	S4_33379675	S4_33401593	S4_33407984	S4_33422952	S4_33428983	S4_33441907	S4_33446168	S4_33458932	S4_33459033	S4_33467761	S4_33472548	S4_33489234	S4_33523152	S4_33526982	S4_33533422	S4_33557881	S4_33590295	S4_33590460	S4_33594875	S4_33621892	S4_33632343	S4_33703546	S4_33723807	S4_33733890	S4_33734433	S4_33743981	S4_33834164	S4_33840133	S4_33855576	S4_33855667	S4_33860781	S4_33875940	S4_33881746	S4_33915552	S4_33950419	S4_33950526	S4_33951314	S4_33960891	S4_33975063	S4_33982206	S4_34000311	S4_34004899	S4_34019788	S4_34051802	S4_34059742	S4_34060074	S4_34065609	S4_34065698	S4_34066853	S4_34066858	S4_34073723	S4_34094809	S4_34094880	S4_34137773	S4_34137827	S4_34142855	S4_34148969	S4_34164419	S4_34171831	S4_34223807	S4_34230728	S4_34239731	S4_34254054	S4_34284501	S4_34290733	S4_34301260	S4_34301974	S4_34314678	S4_34336503	S4_34370267	S4_34370314	S4_34388338	S4_34401099	S4_34410918	S4_34416542	S4_34431602	S4_34432661	S4_34432692	S4_34438139	S4_34440751	S4_34491296	S4_34491389	S4_34509803	S4_34516968	S4_34516970	S4_34536477	S4_34595589	S4_34598513	S4_34598522	S4_34598592	S4_34598600	S4_34598648	S4_34598656	S4_34599915	S4_34650055	S4_34658489	S4_34673629	S4_34684965	S4_34731360	S4_34776956	S4_34787615	S4_34809144	S4_34813141	S4_34815482	S4_34828454	S4_34828482	S4_34899389	S4_34907560	S4_34917221	S4_34929736	S4_34953438	S4_34956635	S4_34979501	S4_34979576	S4_34988901	S4_34994781	S4_34999258	S4_35028209	S4_35032284	S4_35035451	S4_35041969	S4_35054837	S4_35108764	S4_35108765	S4_35108793	S4_35115087	S4_35176636	S4_35192784	S4_35223824	S4_35223850	S4_35223965	S4_35267596	S4_35269981	S4_35270579	S4_35278652	S4_35281210	S4_35321473	S4_35337250	S4_35337269	S4_35338953	S4_35338956	S4_35366946	S4_35410767	S4_35413723	S4_35427139	S4_35500367	S4_35500442	S4_35501387	S5_69302	S5_69545	S5_87749	S5_96329	S5_96410	S5_103845	S5_103852	S5_103862	S5_201164	S5_219803	S5_231437	S5_251695	S5_254298	S5_329699	S5_340129	S5_340200	S5_369560	S5_409537	S5_453169	S5_597620	S5_629801	S5_630183	S5_631577	S5_641079	S5_649176	S5_658940	S5_658970	S5_714515	S5_761061	S5_787755	S5_802740	S5_812698	S5_849335	S5_853690	S5_862786	S5_904341	S5_904372	S5_922080	S5_951810	S5_956377	S5_966011	S5_991599	S5_1006119	S5_1026749	S5_1026753	S5_1027356	S5_1027609	S5_1053628	S5_1081206	S5_1081225	S5_1081229	S5_1085528	S5_1114953	S5_1146585	S5_1154352	S5_1156453	S5_1159330	S5_1224178	S5_1227705	S5_1237384	S5_1244521	S5_1244522	S5_1258051	S5_1258099	S5_1267059	S5_1271619	S5_1271634	S5_1271644	S5_1279938	S5_1383419	S5_1383433	S5_1383454	S5_1422156	S5_1432461	S5_1454837	S5_1456816	S5_1482707	S5_1483098	S5_1545072	S5_1649726	S5_1652213	S5_1668264	S5_1668602	S5_1702647	S5_1705920	S5_1706603	S5_1709022	S5_1718759	S5_1752880	S5_1753225	S5_1786697	S5_1848234	S5_1864884	S5_1864937	S5_1867758	S5_1871586	S5_1908081	S5_1908119	S5_1908149	S5_1933299	S5_2100095	S5_2111941	S5_2157430	S5_2157819	S5_2167921	S5_2173302	S5_2184105	S5_2217623	S5_2226471	S5_2226527	S5_2228741	S5_2228744	S5_2232616	S5_2320773	S5_2326098	S5_2346638	S5_2346650	S5_2386167	S5_2443846	S5_2483311	S5_2495056	S5_2499295	S5_2499299	S5_2523424	S5_2525121	S5_2529308	S5_2536700	S5_2568625	S5_2596679	S5_2633457	S5_2633459	S5_2636604	S5_2636612	S5_2648536	S5_2653943	S5_2778703	S5_2788366	S5_2817651	S5_2817704	S5_2831482	S5_2859306	S5_2865585	S5_2869387	S5_2885086	S5_2917354	S5_2931304	S5_2931590	S5_2931661	S5_2976464	S5_2985193	S5_3007901	S5_3036725	S5_3061816	S5_3074221	S5_3094101	S5_3122785	S5_3122791	S5_3216192	S5_3307402	S5_3505882	S5_3540705	S5_3567627	S5_3567714	S5_3568237	S5_3568323	S5_3607657	S5_3625769	S5_3638775	S5_3639706	S5_3698211	S5_3717144	S5_3743668	S5_3756894	S5_3982375	S5_3982384	S5_4092419	S5_4094122	S5_4094142	S5_4094158	S5_4107898	S5_4108293	S5_4134118	S5_4153404	S5_4153425	S5_4175029	S5_4214013	S5_4215983	S5_4224913	S5_4263273	S5_4266536	S5_4279429	S5_4279474	S5_4565509	S5_4575909	S5_4607590	S5_4657663	S5_4753766	S5_4753801	S5_4786776	S5_4786780	S5_4800411	S5_4870854	S5_4877897	S5_4885561	S5_4962617	S5_4988790	S5_4988825	S5_5025167	S5_5237271	S5_5286747	S5_5330327	S5_5330820	S5_5391600	S5_5399418	S5_5437346	S5_5538868	S5_5554870	S5_5654640	S5_5794163	S5_5798692	S5_5871955	S5_5908419	S5_5909692	S5_5919540	S5_5921310	S5_5997340	S5_5997378	S5_5998879	S5_6034329	S5_6086293	S5_6107590	S5_6158139	S5_6162155	S5_6177634	S5_6245840	S5_6245880	S5_6248372	S5_6313905	S5_6314318	S5_6314369	S5_6314389	S5_6317930	S5_6317935	S5_6318063	S5_6329754	S5_6338372	S5_6338439	S5_6338441	S5_6347566	S5_6356682	S5_6363184	S5_6371054	S5_6371058	S5_6371076	S5_6380687	S5_6395778	S5_6416574	S5_6422031	S5_6431133	S5_6431143	S5_6455151	S5_6465643	S5_6532284	S5_6543992	S5_6591722	S5_6606914	S5_6637583	S5_6637600	S5_6670847	S5_6678610	S5_6726938	S5_6744558	S5_6747290	S5_6752649	S5_6755793	S5_6760968	S5_6803284	S5_6833240	S5_6848953	S5_6942279	S5_6944432	S5_7024524	S5_7024555	S5_7027575	S5_7027592	S5_7039451	S5_7044223	S5_7044292	S5_7045240	S5_7050685	S5_7069900	S5_7081457	S5_7113287	S5_7131012	S5_7153033	S5_7153229	S5_7169377	S5_7214845	S5_7216235	S5_7222140	S5_7231856	S5_7234165	S5_7268806	S5_7269675	S5_7283817	S5_7283826	S5_7357099	S5_7357132	S5_7380404	S5_7387185	S5_7409079	S5_7409167	S5_7435101	S5_7517670	S5_7517730	S5_7521498	S5_7521499	S5_7644582	S5_7661541	S5_7675999	S5_7706401	S5_7723749	S5_7731794	S5_7775271	S5_7775762	S5_7775823	S5_7809082	S5_7809950	S5_7837160	S5_7837163	S5_7837990	S5_7850214	S5_7906559	S5_7928594	S5_7993081	S5_8021400	S5_8037150	S5_8038859	S5_8040786	S5_8040808	S5_8042510	S5_8042529	S5_8042530	S5_8048437	S5_8050977	S5_8080472	S5_8086953	S5_8141620	S5_8159608	S5_8178452	S5_8303789	S5_8444864	S5_8453097	S5_8477844	S5_8477845	S5_8492286	S5_8492307	S5_8492382	S5_8493458	S5_8600695	S5_8600796	S5_8754037	S5_8862055	S5_8862156	S5_8865615	S5_8909324	S5_8948817	S5_9136656	S5_9141873	S5_9144911	S5_9144927	S5_9147631	S5_9211883	S5_9211892	S5_9215831	S5_9234760	S5_9313915	S5_9345708	S5_9401103	S5_9538287	S5_9723923	S5_10119043	S5_10125442	S5_10131370	S5_10131379	S5_10353800	S5_10629693	S5_10630249	S5_10724880	S5_10816683	S5_10859595	S5_10952394	S5_10991015	S5_10996239	S5_11470661	S5_11660883	S5_11710881	S5_11710928	S5_11911212	S5_11956156	S5_11976471	S5_12094492	S5_12798238	S5_12836783	S5_12838752	S5_12933119	S5_13073694	S5_13233245	S5_13277566	S5_13286179	S5_13303354	S5_13303384	S5_13303392	S5_13361382	S5_13380771	S5_13431071	S5_13554755	S5_13624865	S5_13711322	S5_13739844	S5_13741353	S5_13921340	S5_14082306	S5_14082310	S5_14082336	S5_14166416	S5_14205008	S5_14209240	S5_14250272	S5_14250282	S5_14250298	S5_14250303	S5_14250305	S5_14250310	S5_14250315	S5_14295989	S5_14315610	S5_14378197	S5_14383244	S5_14626348	S5_14626399	S5_14640569	S5_14640570	S5_14642614	S5_14647217	S5_14659754	S5_14659781	S5_14750120	S5_14752892	S5_14824513	S5_14855263	S5_14855290	S5_14855336	S5_14868735	S5_14887761	S5_14887797	S5_14903889	S5_14952709	S5_14993140	S5_15032965	S5_15041506	S5_15062573	S5_15078055	S5_15133123	S5_15168038	S5_15462024	S5_15462032	S5_15462049	S5_15709738	S5_15710216	S5_15771037	S5_15866587	S5_15873382	S5_15873393	S5_16047561	S5_16091887	S5_16163185	S5_16218451	S5_16304874	S5_16327730	S5_16356949	S5_16393470	S5_16459644	S5_16459647	S5_16507276	S5_16507283	S5_16517328	S5_16519766	S5_16601309	S5_16601712	S5_16669396	S5_16670157	S5_16703644	S5_16717851	S5_16757456	S5_16853279	S5_16898389	S5_17076017	S5_17158818	S5_17198225	S5_17198274	S5_17198295	S5_17199988	S5_17203642	S5_17215580	S5_17215581	S5_17295466	S5_17310615	S5_17445163	S5_17455364	S5_17455375	S5_17468212	S5_17524981	S5_17579057	S5_17586276	S5_17586277	S5_17623333	S5_17644418	S5_17680406	S5_17696116	S5_17696117	S5_17696162	S5_17722638	S5_17785499	S5_17808268	S5_17808306	S5_17815687	S5_17823431	S5_17833607	S5_17833609	S5_17842818	S5_17882190	S5_17934961	S5_17970206	S5_17970277	S5_18013866	S5_18033357	S5_18053741	S5_18121252	S5_18135843	S5_18228840	S5_18250586	S5_18250602	S5_18268988	S5_18275882	S5_18276047	S5_18276318	S5_18322794	S5_18322929	S5_18407788	S5_18449550	S5_18449554	S5_18463939	S5_18577559	S5_18577696	S5_18594760	S5_18688726	S5_18714114	S5_18739588	S5_18757738	S5_18757999	S5_18828639	S5_18828653	S5_18862959	S5_18918898	S5_18919120	S5_18932993	S5_18934192	S5_18934450	S5_18942421	S5_18951509	S5_18997491	S5_18997509	S5_19022892	S5_19028333	S5_19064018	S5_19130503	S5_19130617	S5_19158012	S5_19158175	S5_19184412	S5_19199770	S5_19204335	S5_19214458	S5_19230842	S5_19230845	S5_19230884	S5_19231230	S5_19232672	S5_19258267	S5_19258476	S5_19271420	S5_19271906	S5_19336384	S5_19336500	S5_19337028	S5_19353540	S5_19353590	S5_19353897	S5_19353920	S5_19426612	S5_19446136	S5_19482954	S5_19530443	S5_19533518	S5_19570689	S5_19577863	S5_19697066	S5_19697070	S5_19697074	S5_19705583	S5_19718743	S5_19720239	S5_19721613	S5_19725586	S5_19729700	S5_19795891	S5_19814887	S5_19814904	S5_19907500	S5_19931960	S5_19959503	S5_19959522	S5_19962683	S5_19977886	S5_20000172	S5_20000181	S5_20009152	S5_20028606	S5_20155588	S5_20156019	S5_20191492	S5_20193554	S5_20240826	S5_20246632	S5_20269521	S5_20319930	S5_20319941	S5_20342644	S5_20438817	S5_20440891	S5_20440928	S5_20450389	S5_20489078	S5_20489079	S5_20506935	S5_20515993	S5_20517183	S5_20539421	S5_20539427	S5_20558150	S5_20564926	S5_20639314	S5_20663249	S5_20738061	S5_20738391	S5_20738965	S5_20768270	S5_20791659	S5_20807534	S5_20810338	S5_20850608	S5_20879585	S5_20945877	S5_20953951	S5_20955287	S5_20981108	S5_21007222	S5_21040289	S5_21049134	S5_21074691	S5_21100368	S5_21114055	S5_21135415	S5_21161369	S5_21166305	S5_21166450	S5_21191201	S5_21241174	S5_21248084	S5_21249116	S5_21298002	S5_21302316	S5_21302331	S5_21311822	S5_21340362	S5_21340367	S5_21373529	S5_21457162	S5_21462507	S5_21488522	S5_21512156	S5_21556241	S5_21609725	S5_21647674	S5_21674830	S5_21683469	S5_21788829	S5_21858273	S5_21873310	S5_21908043	S5_21908070	S5_21928404	S5_21942245	S5_21953838	S5_21958962	S5_21973057	S5_22005427	S5_22007817	S5_22030847	S5_22030859	S5_22068758	S5_22140612	S5_22145588	S5_22148395	S5_22189184	S5_22189223	S5_22192835	S5_22202257	S5_22244907	S5_22276002	S5_22291953	S5_22335239	S5_22370835	S5_22394481	S5_22453476	S5_22465504	S5_22481057	S5_22481963	S5_22481989	S5_22496208	S5_22496729	S5_22496755	S5_22560182	S5_22566049	S5_22574851	S5_22580656	S5_22620922	S5_22635919	S5_22635920	S5_22636000	S5_22641145	S5_22652210	S5_22652217	S5_22682376	S5_22687197	S5_22694185	S5_22702727	S5_22702743	S5_22702764	S5_22746162	S5_22764564	S5_22764663	S5_22770393	S5_22775397	S5_22798242	S5_22860399	S5_22874797	S5_22949625	S5_22951121	S5_22979265	S5_22988890	S5_23112319	S5_23112415	S5_23138028	S5_23139065	S5_23194279	S5_23200251	S5_23216752	S5_23240418	S5_23276456	S5_23276460	S5_23307521	S5_23311089	S5_23311846	S5_23311921	S5_23344130	S5_23344183	S5_23385484	S5_23385543	S5_23385571	S5_23386590	S5_23411342	S5_23412178	S5_23435527	S5_23435592	S5_23436011	S5_23463389	S5_23473221	S5_23498014	S5_23512034	S5_23526139	S5_23538954	S5_23545960	S5_23546001	S5_23584950	S5_23589799	S5_23608304	S5_23624525	S5_23640120	S5_23647217	S5_23720696	S5_23732837	S5_23732872	S5_23737613	S5_23737708	S5_23737845	S5_23743780	S5_23755028	S5_23787563	S5_23787747	S5_23802641	S5_23809369	S5_23812827	S5_23819252	S5_23826091	S5_23889490	S5_23899887	S5_23927256	S5_23927394	S5_23927458	S5_23931936	S5_23942658	S5_23943098	S5_24030101	S5_24034106	S5_24041205	S5_24044645	S5_24057323	S5_24063331	S5_24081465	S5_24197426	S5_24231025	S5_24237203	S5_24237504	S5_24244732	S5_24274310	S5_24274317	S5_24312942	S5_24316574	S5_24316596	S5_24356967	S5_24376400	S5_24377621	S5_24383700	S5_24383955	S5_24384000	S5_24384673	S5_24387088	S5_24412374	S5_24480768	S5_24539574	S5_24577526	S5_24588516	S5_24624397	S5_24662645	S5_24675745	S5_24692302	S5_24703067	S5_24703364	S5_24713284	S5_24742279	S5_24742304	S5_24742313	S5_24777014	S5_24893556	S5_24913388	S5_24960965	S5_24969624	S5_24969749	S5_24969929	S5_24970029	S5_24970082	S5_24970102	S5_24998824	S5_25011506	S5_25026110	S5_25071334	S5_25090059	S5_25133365	S5_25154021	S5_25154033	S5_25156914	S5_25168883	S5_25188584	S5_25188592	S5_25192666	S5_25233014	S5_25273401	S5_25275114	S5_25283844	S5_25283909	S5_25284133	S5_25351897	S5_25357502	S5_25368838	S5_25368859	S5_25391844	S5_25392760	S5_25432267	S5_25469348	S5_25469560	S5_25469676	S5_25553731	S5_25553748	S5_25581118	S5_25589636	S5_25617991	S5_25624545	S5_25645990	S5_25673431	S5_25686528	S5_25696965	S5_25698081	S5_25762969	S5_25777030	S5_25811448	S5_25854815	S5_25923635	S5_25930695	S5_25953463	S5_25953525	S5_25954448	S5_25954531	S5_25964532	S5_25965178	S5_26052749	S5_26095992	S5_26107521	S5_26124306	S5_26144448	S5_26181554	S5_26198871	S5_26199714	S5_26201750	S5_26201859	S5_26224139	S5_26226337	S5_26236455	S5_26246987	S5_26272378	S5_26278563	S5_26291427	S5_26294654	S5_26336837	S5_26336840	S5_26344239	S5_26344330	S5_26380552	S5_26386496	S5_26386503	S5_26397182	S5_26464509	S5_26473549	S5_26477800	S5_26504983	S5_26505532	S5_26551453	S5_26569207	S5_26573382	S5_26631925	S5_26656490	S5_26714867	S5_26783556	S5_26793315	S5_26793332	S5_26803772	S5_26808132	S5_26808151	S5_26816035	S5_26842291	S5_26846566	S5_26863320	S5_26863925	S5_26889822	S5_26901347	S5_26907428	S5_26907463	S5_26921481	S5_26958980	S5_27068074	S5_27069761	S5_27092349	S5_27092824	S5_27092905	S5_27106464	S5_27119556	S5_27122585	S5_27199030	S5_27210703	S5_27249228	S5_27249247	S5_27285562	S5_27291570	S5_27292784	S5_27302952	S5_27317622	S5_27318803	S5_27360881	S5_27458448	S5_27482319	S5_27499046	S5_27512538	S5_27526040	S5_27529493	S5_27529596	S5_27537247	S5_27540095	S5_27549218	S5_27549235	S5_27563392	S5_27565236	S5_27580756	S5_27583407	S5_27598505	S5_27643471	S5_27643542	S5_27694098	S5_27694106	S5_27765708	S5_27783730	S5_27840482	S5_27841470	S5_27866518	S5_27878759	S5_27879262	S5_27879301	S5_27897621	S5_27905061	S5_27907651	S5_27907659	S5_27912432	S5_27920755	S5_27946595	S5_27956153	S5_27964190	S5_27964386	S5_27985852	S5_27985944	S5_27985951	S5_27988120	S5_27988147	S5_27988176	S5_28030192	S5_28046916	S5_28047647	S5_28077926	S5_28100341	S5_28101027	S5_28101485	S5_28107927	S5_28120553	S5_28129085	S5_28136443	S5_28157471	S5_28188187	S5_28215911	S5_28227407	S5_28231899	S5_28244748	S5_28257739	S5_28304808	S5_28311063	S5_28318666	S5_28329646	S5_28357945	S5_28445697	S5_28474935	S5_28479072	S5_28480366	S5_28497071	S5_28497510	S5_28516064	S5_28545247	S5_28545979	S5_28563207	S5_28583956	S5_28583995	S5_28584063	S5_28595974	S5_28599429	S5_28608283	S5_28608316	S5_28625972	S5_28684788	S5_28684825	S5_28710720	S5_28734120	S5_28743807	S5_28744011	S5_28751545	S5_28831546	S5_28880290	S5_28880728	S5_28923386	S5_28924719	S5_28924736	S5_28982778	S5_29001313	S5_29005074	S5_29042807	S5_29049491	S5_29065112	S5_29069400	S5_29097959	S5_29146742	S5_29156281	S5_29164784	S5_29164803	S5_29169161	S5_29169170	S5_29169185	S5_29169195	S5_29213653	S5_29215496	S5_29223772	S5_29228616	S5_29241164	S5_29242307	S5_29261253	S5_29312350	S5_29312401	S5_29312504	S5_29348352	S5_29355536	S5_29374336	S5_29374390	S5_29374402	S5_29380509	S5_29380553	S5_29380701	S5_29460278	S5_29490921	S5_29496183	S5_29520667	S5_29533453	S5_29540828	S5_29540880	S5_29545699	S5_29579951	S5_29581058	S5_29585984	S5_29590237	S5_29593941	S5_29597132	S5_29599348	S5_29625086	S5_29688682	S5_29690153	S5_29690897	S5_29723407	S5_29759919	S5_29764323	S5_29806054	S5_29920935	S6_33826	S6_141560	S6_141578	S6_150214	S6_164070	S6_164828	S6_168905	S6_209447	S6_247578	S6_247579	S6_271542	S6_283417	S6_290095	S6_393304	S6_416780	S6_416782	S6_439365	S6_475923	S6_490194	S6_490227	S6_495001	S6_512721	S6_512722	S6_512817	S6_519058	S6_529603	S6_565631	S6_571058	S6_574259	S6_574273	S6_574283	S6_574306	S6_574311	S6_643776	S6_643821	S6_652043	S6_787183	S6_787235	S6_796975	S6_817399	S6_826585	S6_826589	S6_826601	S6_826604	S6_826612	S6_830302	S6_841122	S6_864592	S6_883506	S6_911109	S6_927608	S6_961386	S6_1044557	S6_1044563	S6_1053028	S6_1053043	S6_1053091	S6_1053100	S6_1053107	S6_1053136	S6_1053175	S6_1091918	S6_1159085	S6_1174802	S6_1180225	S6_1180230	S6_1207122	S6_1210343	S6_1210404	S6_1210442	S6_1210445	S6_1210446	S6_1220943	S6_1344957	S6_1362133	S6_1366867	S6_1378980	S6_1390428	S6_1390599	S6_1399598	S6_1406097	S6_1448484	S6_1476231	S6_1476233	S6_1476248	S6_1476671	S6_1476753	S6_1483837	S6_1530551	S6_1530608	S6_1530643	S6_1531199	S6_1545628	S6_1555148	S6_1580354	S6_1589913	S6_1590058	S6_1596816	S6_1596819	S6_1603457	S6_1612551	S6_1620908	S6_1666171	S6_1674868	S6_1700487	S6_1742193	S6_1789204	S6_1814428	S6_1870267	S6_1875682	S6_1893206	S6_1893213	S6_1893215	S6_1894233	S6_1900349	S6_1916611	S6_1963158	S6_1968946	S6_1992718	S6_1992722	S6_1994148	S6_1998689	S6_2008730	S6_2020892	S6_2020931	S6_2030960	S6_2030977	S6_2046237	S6_2046269	S6_2046284	S6_2075872	S6_2103562	S6_2133762	S6_2135941	S6_2160344	S6_2179780	S6_2184976	S6_2206153	S6_2242966	S6_2266169	S6_2335847	S6_2343847	S6_2349343	S6_2349432	S6_2351796	S6_2382688	S6_2387799	S6_2395987	S6_2476239	S6_2497926	S6_2510431	S6_2510438	S6_2536342	S6_2548276	S6_2608579	S6_2608588	S6_2661633	S6_2690348	S6_2726293	S6_2771435	S6_2812473	S6_2833104	S6_2849356	S6_2859014	S6_2884405	S6_2900013	S6_2901187	S6_2927160	S6_2940007	S6_2941169	S6_2950022	S6_2950125	S6_2959793	S6_2967291	S6_2983723	S6_2995311	S6_3040817	S6_3040829	S6_3057544	S6_3058598	S6_3094260	S6_3112383	S6_3128227	S6_3146496	S6_3181616	S6_3205212	S6_3205217	S6_3205242	S6_3258527	S6_3270052	S6_3271161	S6_3271637	S6_3271638	S6_3285598	S6_3297154	S6_3301560	S6_3301573	S6_3337189	S6_3345844	S6_3345853	S6_3389730	S6_3456189	S6_3481893	S6_3481902	S6_3481903	S6_3481904	S6_3503936	S6_3503938	S6_3541179	S6_3541182	S6_3547612	S6_3559425	S6_3565443	S6_3583196	S6_3585394	S6_3585875	S6_3586093	S6_3653126	S6_3653432	S6_3653455	S6_3658494	S6_3666631	S6_3666653	S6_3666682	S6_3724896	S6_3747574	S6_3801693	S6_3807805	S6_3936955	S6_3948336	S6_3948556	S6_3960353	S6_3979240	S6_3980029	S6_3983458	S6_3991624	S6_4009320	S6_4012601	S6_4033769	S6_4036404	S6_4083589	S6_4093218	S6_4129105	S6_4135438	S6_4137395	S6_4140843	S6_4162107	S6_4162145	S6_4192525	S6_4192528	S6_4206827	S6_4227616	S6_4229818	S6_4260392	S6_4268015	S6_4287560	S6_4318684	S6_4328915	S6_4333053	S6_4333209	S6_4340591	S6_4340611	S6_4362812	S6_4431755	S6_4431838	S6_4612745	S6_4613915	S6_4630966	S6_4631477	S6_4634705	S6_4643153	S6_4643828	S6_4660255	S6_4682409	S6_4704748	S6_4715396	S6_4715429	S6_4721765	S6_4750786	S6_4771954	S6_4800697	S6_4837994	S6_4855225	S6_4873004	S6_5008798	S6_5018159	S6_5068330	S6_5068352	S6_5103171	S6_5158246	S6_5180404	S6_5183326	S6_5183369	S6_5242308	S6_5261651	S6_5263188	S6_5288499	S6_5306487	S6_5306550	S6_5348636	S6_5353637	S6_5374956	S6_5399105	S6_5426361	S6_5519411	S6_5533899	S6_5533916	S6_5534034	S6_5551754	S6_5570582	S6_5614076	S6_5614110	S6_5620941	S6_5642640	S6_5647271	S6_5656423	S6_5660608	S6_5660693	S6_5677782	S6_5677851	S6_5701636	S6_5701662	S6_5736990	S6_5760688	S6_5779115	S6_5788826	S6_5807532	S6_5840849	S6_5848568	S6_5848966	S6_5857038	S6_5869506	S6_5880315	S6_5885943	S6_5905669	S6_6149189	S6_6157232	S6_6159061	S6_6199392	S6_6205915	S6_6211054	S6_6233203	S6_6233282	S6_6237146	S6_6294862	S6_6358362	S6_6467710	S6_6514012	S6_6514253	S6_6515847	S6_6535496	S6_6535533	S6_6558337	S6_6572031	S6_6576153	S6_6576159	S6_6596943	S6_6597022	S6_6601601	S6_6656783	S6_6686846	S6_6695085	S6_6698402	S6_6701762	S6_6769492	S6_6769501	S6_6769531	S6_6769533	S6_6802449	S6_6816739	S6_6869009	S6_6884028	S6_6887291	S6_6919217	S6_6922866	S6_6934785	S6_6951202	S6_6996522	S6_7001395	S6_7001400	S6_7001508	S6_7004323	S6_7004337	S6_7006325	S6_7007425	S6_7008351	S6_7026932	S6_7103057	S6_7118824	S6_7122734	S6_7135379	S6_7136334	S6_7137104	S6_7182315	S6_7182391	S6_7182493	S6_7249516	S6_7257355	S6_7328834	S6_7531394	S6_7595163	S6_7595200	S6_7595272	S6_7595600	S6_7595680	S6_7600621	S6_7600722	S6_7606008	S6_7629765	S6_7630128	S6_7644634	S6_7661883	S6_7661887	S6_7730483	S6_7749349	S6_7769916	S6_7769918	S6_7772677	S6_7835782	S6_7845559	S6_7860650	S6_7908528	S6_7908530	S6_7919475	S6_7921570	S6_7921600	S6_7921603	S6_7921632	S6_7923688	S6_7933864	S6_7954886	S6_7967344	S6_7982986	S6_8043922	S6_8071860	S6_8177192	S6_8177286	S6_8179014	S6_8283454	S6_8307325	S6_8307327	S6_8307329	S6_8370231	S6_8406489	S6_8409895	S6_8633470	S6_8720399	S6_8740007	S6_8743751	S6_8751622	S6_8751633	S6_8752026	S6_8752416	S6_8815717	S6_8876586	S6_8976461	S6_9021539	S6_9021556	S6_9021562	S6_9085701	S6_9117057	S6_9208420	S6_9222878	S6_9246940	S6_9257750	S6_9257769	S6_9317782	S6_9355046	S6_9355087	S6_9394886	S6_9549639	S6_9570871	S6_9583401	S6_9583428	S6_9605740	S6_9655562	S6_9664998	S6_9665053	S6_9665054	S6_9670366	S6_9670387	S6_9670792	S6_9670967	S6_9676653	S6_9774085	S6_9818384	S6_9818396	S6_9818421	S6_9855772	S6_9911322	S6_9911356	S6_9975377	S6_9975395	S6_9975427	S6_9975453	S6_9975471	S6_9975633	S6_9977102	S6_10003566	S6_10015717	S6_10016274	S6_10016403	S6_10072079	S6_10096396	S6_10101991	S6_10108480	S6_10115609	S6_10131614	S6_10149075	S6_10184458	S6_10184575	S6_10185308	S6_10197948	S6_10198122	S6_10214070	S6_10366597	S6_10480304	S6_10554031	S6_10660129	S6_10660162	S6_10684154	S6_10806912	S6_10809238	S6_10874585	S6_10879148	S6_10936696	S6_10976386	S6_11025390	S6_11041460	S6_11057941	S6_11058631	S6_11105078	S6_11129945	S6_11129950	S6_11129962	S6_11170633	S6_11174827	S6_11179635	S6_11220559	S6_11493558	S6_11493593	S6_11537416	S6_11552970	S6_11559682	S6_11703828	S6_11799826	S6_11799973	S6_11799981	S6_11825589	S6_11825600	S6_11825606	S6_11876571	S6_11876578	S6_11876627	S6_11948590	S6_11948597	S6_11998044	S6_12025408	S6_12025414	S6_12051088	S6_12051784	S6_12075690	S6_12104194	S6_12147088	S6_12187311	S6_12187335	S6_12197942	S6_12202733	S6_12212287	S6_12314546	S6_12327383	S6_12340962	S6_12353454	S6_12397386	S6_12397400	S6_12397401	S6_12397422	S6_12430236	S6_12430258	S6_12439685	S6_12537864	S6_12688770	S6_12688776	S6_12835874	S6_12836896	S6_12839122	S6_12913241	S6_12941160	S6_12967782	S6_12983070	S6_13004539	S6_13097680	S6_13120299	S6_13188849	S6_13205434	S6_13205479	S6_13205512	S6_13274792	S6_13317664	S6_13318129	S6_13360648	S6_13360699	S6_13363794	S6_13385093	S6_13412353	S6_13417020	S6_13441675	S6_13526622	S6_13533129	S6_13533132	S6_13533149	S6_13539995	S6_13591402	S6_13603868	S6_13650951	S6_13678000	S6_13744214	S6_13785724	S6_13786076	S6_13786110	S6_13804804	S6_13828159	S6_13969058	S6_14156603	S6_14281629	S6_14296374	S6_14296387	S6_14296398	S6_14296402	S6_14296408	S6_14296416	S6_14473090	S6_14473091	S6_14473092	S6_14473093	S6_14473110	S6_14473127	S6_14473128	S6_14602214	S6_14872210	S6_14872222	S6_14872561	S6_14879474	S6_14879492	S6_14879503	S6_15084734	S6_15086935	S6_15086948	S6_15189468	S6_15311703	S6_15311732	S6_15335967	S6_15578731	S6_15624617	S6_15624618	S6_15624619	S6_15624621	S6_15624626	S6_15624627	S6_15808116	S6_15821855	S6_15848299	S6_15913062	S6_15921280	S6_16060451	S6_16225576	S6_16241296	S6_16241327	S6_16241330	S6_16241331	S6_16241334	S6_16250943	S6_16366258	S6_16509358	S6_16580869	S6_16616049	S6_16693906	S6_16838089	S6_16838093	S6_16852431	S6_16852469	S6_16878582	S6_16887627	S6_16898631	S6_16898647	S6_16920516	S6_16920533	S6_16939322	S6_16939331	S6_16987360	S6_16994359	S6_16994510	S6_17069285	S6_17076247	S6_17143297	S6_17143298	S6_17143349	S6_17204813	S6_17243598	S6_17273466	S6_17279174	S6_17379395	S6_17447331	S6_17489439	S6_17550281	S6_17550299	S6_17565512	S6_17565643	S6_17601949	S6_17701644	S6_17701645	S6_17716243	S6_17749387	S6_17769367	S6_17823392	S6_17890586	S6_17891236	S6_17947240	S6_17947291	S6_17979267	S6_18066296	S6_18066362	S6_18083012	S6_18120900	S6_18164441	S6_18188397	S6_18807851	S6_18822445	S6_18836278	S6_18902917	S6_18954025	S6_18954129	S6_18954142	S6_18981446	S6_19067817	S6_19098781	S6_19101953	S6_19172376	S6_19216651	S6_19216659	S6_19216677	S6_19319432	S6_19333115	S6_19357913	S6_19445978	S6_19490964	S6_19529411	S6_19569939	S6_19580876	S6_19580906	S6_19730696	S6_19740970	S6_19767211	S6_19767228	S6_19767246	S6_19767251	S6_19781082	S6_19814458	S6_19866915	S6_19918181	S6_19918218	S6_20000422	S6_20019633	S6_20042125	S6_20149045	S6_20169541	S6_20172153	S6_20173086	S6_20178819	S6_20188421	S6_20230848	S6_20230910	S6_20249203	S6_20404832	S6_20417036	S6_20419022	S6_20422108	S6_20451383	S6_20454715	S6_20454716	S6_20455025	S6_20455122	S6_20455143	S6_20455146	S6_20456548	S6_20456666	S6_20480653	S6_20480659	S6_20508378	S6_20632088	S6_20690803	S6_20725876	S6_20752359	S6_20795380	S6_20797843	S6_20810194	S6_20810204	S6_20833834	S6_20834400	S6_20834409	S6_20850817	S6_20869325	S6_20869408	S6_20901638	S6_20916899	S6_20929283	S6_20940521	S6_21019812	S6_21041330	S6_21083392	S6_21090608	S6_21090653	S6_21090795	S6_21111401	S6_21122460	S6_21172052	S6_21172073	S6_21213336	S6_21298935	S6_21351775	S6_21351930	S6_21351945	S6_21373563	S6_21401277	S6_21401288	S6_21539699	S6_21539806	S6_21564055	S6_21565150	S6_21596794	S6_21606278	S6_21606282	S6_21606303	S6_21685539	S6_21685605	S6_21703241	S6_21751097	S6_21758482	S6_21774289	S6_21828112	S6_21897292	S6_21981979	S6_22028207	S6_22081532	S6_22120512	S6_22120526	S6_22130303	S6_22142063	S6_22156275	S6_22156581	S6_22176645	S6_22261177	S6_22261664	S6_22300372	S6_22300419	S6_22300455	S6_22300578	S6_22376694	S6_22376729	S6_22489109	S6_22489394	S6_22489720	S6_22493278	S6_22493347	S6_22502586	S6_22502611	S6_22502778	S6_22524944	S6_22656515	S6_22799979	S6_22800006	S6_22800018	S6_22800070	S6_22838653	S6_22968404	S6_23092275	S6_23092284	S6_23097930	S6_23132279	S6_23147764	S6_23148427	S6_23237834	S6_23237956	S6_23296646	S6_23297154	S6_23338064	S6_23338158	S6_23347857	S6_23368862	S6_23443367	S6_23443635	S6_23508690	S6_23508728	S6_23539067	S6_23544666	S6_23550247	S6_23550248	S6_23557180	S6_23609297	S6_23649672	S6_23716166	S6_23737212	S6_23780282	S6_23846892	S6_23850252	S6_23871219	S6_23871258	S6_23899069	S6_23917396	S6_23918921	S6_23922618	S6_23948049	S6_23949854	S6_23953191	S6_23963351	S6_24002925	S6_24010951	S6_24035795	S6_24092258	S6_24141457	S6_24197284	S6_24267527	S6_24272875	S6_24288517	S6_24299435	S6_24299514	S6_24314993	S6_24331771	S6_24348826	S6_24374043	S6_24426847	S6_24453971	S6_24463976	S6_24467273	S6_24467279	S6_24467282	S6_24484217	S6_24489893	S6_24493120	S6_24500494	S6_24507165	S6_24527955	S6_24529288	S6_24533623	S6_24556330	S6_24565027	S6_24613928	S6_24628104	S6_24644818	S6_24668888	S6_24668893	S6_24716296	S6_24728241	S6_24789990	S6_24807445	S6_24808046	S6_24967532	S6_24977847	S6_25070681	S6_25076461	S6_25093153	S6_25093212	S6_25108799	S6_25121722	S6_25124124	S6_25159879	S6_25169517	S6_25169533	S6_25170989	S6_25210430	S6_25210536	S6_25218281	S6_25237098	S6_25238722	S6_25296228	S6_25296401	S6_25347871	S6_25347897	S6_25349422	S6_25419353	S6_25454786	S6_25475706	S6_25512150	S6_25512300	S6_25512698	S6_25512734	S6_25512763	S6_25512805	S6_25512813	S6_25512861	S6_25513001	S6_25513040	S6_25513417	S6_25513659	S6_25513660	S6_25517308	S6_25525806	S6_25572465	S6_25583060	S6_25593018	S6_25656039	S6_25663750	S6_25663782	S6_25677825	S6_25681324	S6_25698599	S6_25717605	S6_25717866	S6_25717882	S6_25737969	S6_25748463	S6_25753967	S6_25786008	S6_25786354	S6_25786501	S6_25786506	S6_25787271	S6_25791653	S6_25791728	S6_25895717	S6_25904047	S6_25905847	S6_25922890	S6_25947907	S6_25977413	S6_25995747	S6_26027688	S6_26028617	S6_26030712	S6_26038829	S6_26092614	S6_26107002	S6_26152136	S6_26161048	S6_26173835	S6_26265775	S6_26265809	S6_26279960	S6_26304022	S6_26311298	S6_26323821	S6_26400721	S6_26424893	S6_26425574	S6_26473395	S6_26489018	S6_26492930	S6_26493570	S6_26510491	S6_26537069	S6_26572309	S6_26572347	S6_26578996	S6_26590907	S6_26592155	S6_26619702	S6_26652098	S6_26656677	S6_26656745	S6_26672252	S6_26672283	S6_26672458	S6_26675076	S6_26676974	S6_26705586	S6_26722976	S6_26753036	S6_26780982	S6_26786127	S6_26786194	S6_26819015	S6_26830111	S6_27017169	S6_27027410	S6_27028799	S6_27042760	S6_27075330	S6_27099594	S6_27158940	S6_27201689	S6_27226975	S6_27234107	S6_27250265	S6_27295084	S6_27324447	S6_27326589	S6_27386683	S6_27396879	S6_27412754	S6_27414364	S6_27414380	S6_27433965	S6_27451541	S6_27458797	S6_27460706	S6_27480529	S6_27522626	S6_27522628	S6_27549465	S6_27573974	S6_27573983	S6_27599057	S6_27623901	S6_27624103	S6_27625237	S6_27625844	S6_27625889	S6_27632580	S6_27665143	S6_27704980	S6_27705250	S6_27705276	S6_27705280	S6_27705850	S6_27705933	S6_27740376	S6_27779286	S6_27797809	S6_27809967	S6_27819901	S6_27819903	S6_27819937	S6_27848082	S6_27867006	S6_27868961	S6_27886559	S6_27893285	S6_27893314	S6_27906467	S6_27930926	S6_28008876	S6_28008882	S6_28017264	S6_28019138	S6_28019581	S6_28043656	S6_28058014	S6_28106193	S6_28164255	S6_28171884	S6_28173425	S6_28189414	S6_28232996	S6_28255005	S6_28267002	S6_28267395	S6_28270599	S6_28271817	S6_28271841	S6_28272037	S6_28272526	S6_28307653	S6_28348687	S6_28390775	S6_28402171	S6_28414072	S6_28486067	S6_28486068	S6_28486232	S6_28572212	S6_28591339	S6_28591425	S6_28642266	S6_28644946	S6_28647962	S6_28682399	S6_28689817	S6_28723287	S6_28723378	S6_28723732	S6_28757311	S6_28759100	S6_28818790	S6_28846738	S6_28869491	S6_28875116	S6_28879012	S6_28890844	S6_28898860	S6_28899987	S6_28918649	S6_28919090	S6_28927014	S6_28927136	S6_28950705	S6_28968402	S6_28993943	S6_28994067	S6_29050902	S6_29070411	S6_29148641	S6_29148667	S6_29154936	S6_29156860	S6_29180612	S6_29184694	S6_29205213	S6_29205612	S6_29232667	S6_29235842	S6_29330651	S6_29382105	S6_29382598	S6_29384616	S6_29473748	S6_29476264	S6_29527145	S6_29681770	S6_29682145	S6_29729061	S6_29738060	S6_29754232	S6_29754928	S6_29766579	S6_29794869	S6_29794953	S6_29815117	S6_29815151	S6_29827162	S6_29827183	S6_29850463	S6_29850481	S6_29851571	S6_29873220	S6_29944865	S6_29945281	S6_29986290	S6_29988169	S6_30010404	S6_30065472	S6_30070251	S6_30099245	S6_30114250	S6_30115030	S6_30141586	S6_30144552	S6_30162552	S6_30185485	S6_30185543	S6_30273334	S6_30273358	S6_30296053	S6_30296202	S6_30296331	S6_30352190	S6_30367695	S6_30420851	S6_30465370	S6_30470580	S6_30512012	S6_30512019	S6_30521875	S6_30775802	S6_30797410	S6_30800430	S6_30802376	S6_30812792	S6_30817699	S6_30825542	S6_30839863	S6_30846399	S6_30869673	S6_30869687	S6_30887535	S6_30893870	S6_30899769	S6_30925489	S6_30929936	S6_30951300	S6_30979268	S6_31001758	S6_31011316	S6_31054903	S6_31084045	S6_31093255	S6_31110893	S6_31110989	S6_31114882	S6_31118965	S6_31120622	S6_31152368	S6_31156372	S6_31182092	S6_31200456	S7_60311	S7_102242	S7_109776	S7_114290	S7_155368	S7_194304	S7_194759	S7_195838	S7_200229	S7_218484	S7_253578	S7_265251	S7_291128	S7_310215	S7_327827	S7_327833	S7_327848	S7_333867	S7_374452	S7_413395	S7_413515	S7_425324	S7_447203	S7_467380	S7_467387	S7_467964	S7_477072	S7_489836	S7_512694	S7_535985	S7_553778	S7_561029	S7_563632	S7_563662	S7_618737	S7_619176	S7_651191	S7_651209	S7_685609	S7_686328	S7_686355	S7_728969	S7_743014	S7_743661	S7_743758	S7_754282	S7_754289	S7_799907	S7_812144	S7_858166	S7_858714	S7_912888	S7_912936	S7_921265	S7_926668	S7_940995	S7_978608	S7_978615	S7_978620	S7_978623	S7_978636	S7_978638	S7_1022877	S7_1047067	S7_1051293	S7_1057762	S7_1061369	S7_1077979	S7_1080544	S7_1091898	S7_1134715	S7_1134965	S7_1153483	S7_1153489	S7_1156472	S7_1161774	S7_1161904	S7_1205659	S7_1205681	S7_1205748	S7_1214031	S7_1240083	S7_1316016	S7_1316504	S7_1444609	S7_1449598	S7_1539846	S7_1539874	S7_1543476	S7_1550396	S7_1576542	S7_1592572	S7_1601538	S7_1601567	S7_1689115	S7_1700688	S7_1712710	S7_1712749	S7_1755749	S7_1765711	S7_1792244	S7_1814438	S7_1814975	S7_1872861	S7_2063756	S7_2071055	S7_2082485	S7_2092131	S7_2135237	S7_2152341	S7_2177204	S7_2177220	S7_2188115	S7_2188159	S7_2221391	S7_2277844	S7_2315671	S7_2318191	S7_2325002	S7_2339063	S7_2453063	S7_2453085	S7_2453159	S7_2489165	S7_2517565	S7_2517581	S7_2517626	S7_2534889	S7_2640604	S7_2663758	S7_2688771	S7_2691104	S7_2751500	S7_2752329	S7_2772624	S7_2818920	S7_2821384	S7_2839706	S7_2848568	S7_2871085	S7_2872506	S7_2941583	S7_3105645	S7_3112045	S7_3123569	S7_3188727	S7_3188751	S7_3203819	S7_3206944	S7_3213634	S7_3221436	S7_3221575	S7_3248710	S7_3259107	S7_3274558	S7_3275716	S7_3343463	S7_3359248	S7_3359260	S7_3397610	S7_3424969	S7_3424989	S7_3454081	S7_3487439	S7_3494375	S7_3507866	S7_3507921	S7_3548614	S7_3566917	S7_3566966	S7_3584568	S7_3601028	S7_3608740	S7_3617324	S7_3656561	S7_3656565	S7_3667885	S7_3671428	S7_3676521	S7_3688850	S7_3707267	S7_3717501	S7_3731174	S7_3737316	S7_3780544	S7_3783243	S7_3783263	S7_3788755	S7_3818229	S7_3843740	S7_3843742	S7_3843794	S7_3868639	S7_3948182	S7_3950955	S7_3960043	S7_3995086	S7_3995787	S7_4029928	S7_4030806	S7_4066206	S7_4088528	S7_4155533	S7_4227107	S7_4286530	S7_4339142	S7_4399516	S7_4433386	S7_4457650	S7_4458686	S7_4483358	S7_4499836	S7_4587138	S7_4609194	S7_4618727	S7_4624423	S7_4643901	S7_4646096	S7_4698889	S7_4698891	S7_4721119	S7_4830721	S7_4830725	S7_4830742	S7_4869163	S7_4869186	S7_4869190	S7_4875627	S7_4877916	S7_4879731	S7_4936416	S7_4969498	S7_4969519	S7_4975876	S7_4979147	S7_4981688	S7_4998914	S7_4999001	S7_5011997	S7_5030673	S7_5030721	S7_5031864	S7_5071237	S7_5071246	S7_5077432	S7_5102961	S7_5135946	S7_5191245	S7_5216315	S7_5216498	S7_5221602	S7_5225284	S7_5225311	S7_5229760	S7_5240562	S7_5244963	S7_5244971	S7_5245704	S7_5245843	S7_5312202	S7_5312620	S7_5419141	S7_5450279	S7_5450284	S7_5455010	S7_5464743	S7_5486566	S7_5486572	S7_5498492	S7_5505874	S7_5505904	S7_5549166	S7_5549169	S7_5549202	S7_5566964	S7_5569748	S7_5593987	S7_5594080	S7_5652459	S7_5730341	S7_5737192	S7_5748923	S7_5769445	S7_5769459	S7_5770719	S7_5770810	S7_5822139	S7_5832841	S7_5944801	S7_5951466	S7_5975529	S7_6062952	S7_6069026	S7_6239356	S7_6244504	S7_6276391	S7_6317353	S7_6317359	S7_6336497	S7_6373526	S7_6373539	S7_6376545	S7_6376564	S7_6376576	S7_6376592	S7_6387956	S7_6453293	S7_6453302	S7_6453323	S7_6502544	S7_6502559	S7_6502571	S7_6502593	S7_6747188	S7_6752705	S7_6794542	S7_6804029	S7_6864728	S7_6864760	S7_6985099	S7_6985272	S7_7047223	S7_7047234	S7_7050287	S7_7065873	S7_7095314	S7_7121108	S7_7138966	S7_7140078	S7_7140367	S7_7186631	S7_7201343	S7_7314307	S7_7314432	S7_7314447	S7_7322821	S7_7349423	S7_7349432	S7_7356404	S7_7356443	S7_7418955	S7_7419035	S7_7419063	S7_7419607	S7_7419618	S7_7474324	S7_7542380	S7_7543864	S7_7630661	S7_7630716	S7_7654669	S7_7662929	S7_7668289	S7_7673672	S7_7760425	S7_7768976	S7_7781646	S7_7839638	S7_7888062	S7_7888078	S7_7888093	S7_7900509	S7_7939075	S7_7951196	S7_7958219	S7_7967146	S7_7969509	S7_7978164	S7_7978165	S7_7978169	S7_8033110	S7_8045059	S7_8334887	S7_8361147	S7_8361154	S7_8361171	S7_8477918	S7_8490330	S7_8526719	S7_8560590	S7_8560623	S7_8560679	S7_8560711	S7_8807321	S7_8810305	S7_8812022	S7_8845375	S7_8858312	S7_8858330	S7_8864674	S7_8877836	S7_8894722	S7_8926736	S7_9005666	S7_9007031	S7_9038351	S7_9179850	S7_9188857	S7_9219248	S7_9249827	S7_9261855	S7_9312419	S7_9312460	S7_9312489	S7_9412412	S7_9462934	S7_9488654	S7_9503944	S7_9503968	S7_9524268	S7_9565043	S7_9598693	S7_9598726	S7_9598744	S7_9598747	S7_9714725	S7_9714729	S7_9714738	S7_9714758	S7_9972587	S7_10055668	S7_10055671	S7_10055678	S7_10055688	S7_10055699	S7_10062102	S7_10090723	S7_10091496	S7_10110702	S7_10173847	S7_10208458	S7_10307604	S7_10307660	S7_10307699	S7_10307708	S7_10307730	S7_10307835	S7_10678933	S7_10678942	S7_10998504	S7_10998570	S7_10998691	S7_11026698	S7_11060942	S7_11386530	S7_11387900	S7_11387940	S7_11388040	S7_11560114	S7_11608312	S7_11608327	S7_11608335	S7_11608351	S7_11608362	S7_11682566	S7_11682589	S7_11683294	S7_12508922	S7_12508947	S7_12508963	S7_12672891	S7_12708002	S7_12878195	S7_12878213	S7_12916645	S7_13054230	S7_13111560	S7_13166712	S7_13219790	S7_13426913	S7_13481067	S7_13553570	S7_13587898	S7_13639917	S7_14227029	S7_14227032	S7_14491625	S7_14492069	S7_14520589	S7_14522519	S7_14564074	S7_14564655	S7_14681967	S7_14682019	S7_14738305	S7_14764392	S7_14764448	S7_14780579	S7_14823926	S7_14825568	S7_14825916	S7_15293925	S7_15298045	S7_15365376	S7_15393430	S7_15560382	S7_15580203	S7_15634252	S7_15785811	S7_15854483	S7_15884723	S7_15891003	S7_15896899	S7_15908126	S7_15908132	S7_15908143	S7_15908154	S7_15908161	S7_15926932	S7_16009714	S7_16014952	S7_16053625	S7_16071213	S7_16109251	S7_16109284	S7_16109347	S7_16173042	S7_16192364	S7_16209503	S7_16224189	S7_16229620	S7_16397445	S7_16413176	S7_16446646	S7_16506658	S7_16526018	S7_16526026	S7_16526121	S7_16778962	S7_16946607	S7_17116860	S7_17117569	S7_17120169	S7_17120204	S7_17131083	S7_17144723	S7_17144852	S7_17162674	S7_17184651	S7_17184657	S7_17208972	S7_17208975	S7_17400200	S7_17490933	S7_17490969	S7_17524148	S7_17539346	S7_17774700	S7_17848491	S7_18114158	S7_18147600	S7_18149242	S7_18161822	S7_18161837	S7_18204563	S7_18228182	S7_18228341	S7_18251012	S7_18268009	S7_18329777	S7_18333682	S7_18333707	S7_18396926	S7_18447733	S7_18588784	S7_18588806	S7_18588815	S7_18588820	S7_18602239	S7_18689755	S7_18689882	S7_18691016	S7_18691140	S7_18712320	S7_18801086	S7_18801102	S7_18821096	S7_18853189	S7_18874511	S7_18906615	S7_18957326	S7_19060864	S7_19061266	S7_19061289	S7_19069133	S7_19086023	S7_19086120	S7_19108787	S7_19112025	S7_19187374	S7_19188397	S7_19188413	S7_19257576	S7_19273204	S7_19301560	S7_19306973	S7_19309621	S7_19331522	S7_19333971	S7_19363256	S7_19393534	S7_19444291	S7_19455233	S7_19463156	S7_19463575	S7_19506955	S7_19592169	S7_19609284	S7_19615905	S7_19638149	S7_19638219	S7_19654873	S7_19655430	S7_19655439	S7_19682455	S7_19696409	S7_19736945	S7_19899449	S7_19905848	S7_19911465	S7_19911483	S7_19936141	S7_19946261	S7_19958214	S7_19963387	S7_19963417	S7_19978635	S7_19995561	S7_20084051	S7_20085128	S7_20085449	S7_20115713	S7_20130843	S7_20190206	S7_20194767	S7_20206189	S7_20221233	S7_20251474	S7_20341007	S7_20392666	S7_20506261	S7_20531935	S7_20536128	S7_20567764	S7_20584293	S7_20630079	S7_20690913	S7_20694745	S7_20730081	S7_20733821	S7_20765189	S7_20806563	S7_20807148	S7_20826375	S7_20826398	S7_20842871	S7_20842873	S7_20901229	S7_20921572	S7_20921575	S7_20927235	S7_20936254	S7_20958843	S7_20970772	S7_21042082	S7_21047199	S7_21047227	S7_21105228	S7_21129130	S7_21129313	S7_21139946	S7_21140388	S7_21140452	S7_21143355	S7_21157828	S7_21157884	S7_21167943	S7_21219581	S7_21228582	S7_21240091	S7_21245947	S7_21266079	S7_21299402	S7_21299474	S7_21310601	S7_21310608	S7_21360480	S7_21366104	S7_21368586	S7_21436778	S7_21440032	S7_21444103	S7_21444132	S7_21466077	S7_21472539	S7_21472769	S7_21509237	S7_21509321	S7_21564871	S7_21578227	S7_21597893	S7_21615098	S7_21629809	S7_21646061	S7_21646087	S7_21655201	S7_21656708	S7_21657050	S7_21707695	S7_21707805	S7_21728109	S7_21731432	S7_21749538	S7_21754018	S7_21763852	S7_21800997	S7_21814229	S7_21828439	S7_21866987	S7_21874542	S7_22038201	S7_22046648	S7_22066354	S7_22079281	S7_22081667	S7_22086917	S7_22095215	S7_22105202	S7_22107996	S7_22108496	S7_22179245	S7_22179307	S7_22184449	S7_22186615	S7_22253178	S7_22271932	S7_22277522	S7_22329084	S7_22329131	S7_22329133	S7_22331582	S7_22339383	S7_22347928	S7_22350536	S7_22371767	S7_22388604	S7_22420320	S7_22426833	S7_22475625	S7_22535212	S7_22598228	S7_22631287	S7_22645515	S7_22693584	S7_22696369	S7_22723891	S7_22780336	S7_22797529	S7_22800186	S7_22802819	S7_22827298	S7_22827442	S7_22875179	S7_22877074	S7_22935870	S7_22935957	S7_23000198	S7_23003637	S7_23007279	S7_23050604	S7_23053041	S7_23053046	S7_23053060	S7_23074229	S7_23079425	S7_23079503	S7_23116355	S7_23147635	S7_23165365	S7_23166008	S7_23204035	S7_23248061	S7_23264110	S7_23301250	S7_23427847	S7_23482852	S7_23498753	S7_23541390	S7_23555972	S7_23572836	S7_23573894	S7_23583765	S7_23584629	S7_23644266	S7_23651025	S7_23659552	S7_23686701	S7_23722647	S7_23746560	S7_23748606	S7_23765486	S7_23791170	S7_23794847	S7_23796642	S7_23796750	S7_23814882	S7_23821080	S7_23841865	S7_23869567	S7_23958919	S7_23989572	S7_23990109	S7_23990139	S7_24010487	S7_24015828	S7_24020398	S7_24020430	S7_24035470	S7_24066563	S7_24069487	S7_24083379	S7_24126412	S7_24138544	S7_24266419	S7_24282674	S7_24282683	S7_24282724	S7_24298207	S7_24356141	S7_24356479	S7_24387152	S7_24393950	S7_24404883	S7_24418817	S7_24423602	S7_24430409	S7_24452141	S7_24456027	S7_24456028	S7_24461780	S7_24477733	S7_24479539	S7_24536919	S7_24568335	S7_24577963	S7_24578242	S7_24592170	S7_24593180	S7_24597819	S7_24632398	S7_24645555	S7_24656424	S7_24656425	S7_24656426	S7_24669663	S7_24686419	S7_24686790	S7_24686930	S7_24687614	S7_24723022	S7_24753781	S7_24754313	S7_24789123	S7_24845328	S7_24956995	S7_24988734	S7_25020965	S7_25052852	S7_25106305	S7_25106312	S7_25106392	S7_25112020	S7_25202261	S7_25202272	S7_25202327	S7_25202339	S7_25202347	S7_25202372	S7_25206320	S7_25206768	S7_25206774	S7_25206778	S7_25206786	S7_25206787	S7_25207149	S7_25207161	S7_25207188	S7_25207201	S7_25207207	S7_25207218	S7_25207219	S7_25207232	S7_25207246	S7_25211437	S7_25303196	S7_25314608	S7_25320482	S7_25321608	S7_25348009	S7_25376835	S7_25428255	S7_25497313	S7_25497318	S7_25517068	S7_25524848	S7_25543547	S7_25563461	S7_25566840	S7_25587724	S7_25616203	S7_25629632	S7_25629656	S7_25637849	S7_25681705	S7_25704120	S7_25729244	S7_25740922	S7_25760942	S7_25797814	S7_25806622	S7_25845713	S7_25851632	S7_25851710	S7_25851720	S7_25865948	S7_25882261	S7_25907852	S7_25918538	S7_25937164	S7_25946703	S7_25958589	S7_25986191	S7_25990267	S7_25990474	S7_25993281	S7_26010517	S7_26024334	S7_26024531	S7_26075952	S7_26076016	S7_26076038	S7_26170328	S7_26221007	S7_26225181	S7_26226646	S7_26257242	S7_26257322	S7_26290687	S7_26290702	S7_26314453	S7_26317260	S7_26321493	S7_26397770	S7_26403924	S7_26470663	S7_26528279	S7_26549549	S7_26606835	S7_26638844	S7_26638857	S7_26638860	S7_26768522	S7_26801095	S7_26809018	S7_26819717	S7_26819730	S7_26850540	S7_26911604	S7_26913493	S7_26915316	S7_26922089	S7_26923407	S7_26923436	S7_26934101	S7_27060273	S7_27060324	S7_27060806	S7_27080043	S7_27142576	S7_27142583	S7_27142591	S7_27144248	S7_27556059	S7_27556112	S7_27571308	S7_27595704	S7_27614199	S7_27614250	S7_27630784	S7_27697354	S7_27700317	S7_27763800	S7_27773927	S7_27803475	S7_27803479	S7_27803788	S7_27814472	S7_27929222	S7_27942368	S7_27953352	S7_28021123	S7_28075499	S7_28087480	S7_28119061	S7_28165250	S7_28179129	S7_28190089	S7_28224825	S7_28239516	S7_28246780	S7_28246801	S7_28246804	S7_28248143	S7_28291923	S7_28291934	S7_28291967	S7_28308579	S7_28381981	S7_28393638	S7_28393639	S7_28417406	S7_28417523	S7_28421964	S7_28421972	S7_28436386	S7_28436480	S7_28439052	S7_28440147	S7_28440489	S7_28471594	S7_28474403	S7_28477260	S7_28494913	S7_28495249	S7_28527807	S7_28528953	S7_28534894	S7_28535014	S7_28553021	S7_28561094	S7_28566153	S7_28646211	S7_28669598	S7_28669631	S7_28673761	S7_28683809	S7_28684549	S7_28742273	S7_28753186	S7_28759115	S7_28780329	S7_28780424	S7_28783474	S7_28786897	S7_28829364	S7_28843842	S7_28849284	S7_28852759	S7_28857308	S7_28859266	S7_28874924	S7_28885933	S7_28910305	S7_28931483	S7_28932340	S7_28946279	S7_28949983	S7_28973843	S7_28990375	S7_28990392	S7_28990401	S7_29012189	S7_29012606	S7_29013044	S7_29044335	S7_29064797	S7_29064844	S7_29073383	S7_29111485	S7_29116759	S7_29152982	S7_29162138	S7_29163233	S7_29171496	S7_29175152	S7_29175204	S7_29177900	S7_29204394	S7_29216278	S7_29233903	S7_29326256	S7_29333986	S7_29333992	S7_29339284	S7_29339325	S7_29340541	S7_29352688	S7_29363889	S7_29371106	S7_29388819	S7_29418595	S7_29418648	S7_29418667	S7_29438946	S7_29475748	S7_29475753	S7_29513094	S7_29522118	S7_29560019	S7_29571460	S7_29634754	S8_72552	S8_83977	S8_87613	S8_110148	S8_136805	S8_167946	S8_168234	S8_190141	S8_229612	S8_242477	S8_259482	S8_308328	S8_319544	S8_322847	S8_376340	S8_395689	S8_430807	S8_460158	S8_460171	S8_460198	S8_472489	S8_478890	S8_513520	S8_540269	S8_547882	S8_551896	S8_570950	S8_571012	S8_578372	S8_657010	S8_663335	S8_663685	S8_697963	S8_741030	S8_760745	S8_769569	S8_770282	S8_956511	S8_974615	S8_978236	S8_982209	S8_983487	S8_988910	S8_1033914	S8_1038674	S8_1039565	S8_1074237	S8_1090625	S8_1108275	S8_1111564	S8_1122340	S8_1149156	S8_1149395	S8_1149482	S8_1198945	S8_1198966	S8_1218433	S8_1292186	S8_1301404	S8_1505526	S8_1509296	S8_1516815	S8_1517313	S8_1523121	S8_1537102	S8_1537111	S8_1537153	S8_1544580	S8_1606431	S8_1606476	S8_1625871	S8_1678003	S8_1688321	S8_1688322	S8_1689179	S8_1710520	S8_1710578	S8_1710677	S8_1758815	S8_1842313	S8_1918342	S8_2005615	S8_2005629	S8_2010773	S8_2018171	S8_2018635	S8_2025693	S8_2027065	S8_2033418	S8_2057780	S8_2057781	S8_2115048	S8_2125275	S8_2150109	S8_2155294	S8_2208587	S8_2274943	S8_2285009	S8_2336904	S8_2336940	S8_2338785	S8_2373968	S8_2374091	S8_2382225	S8_2388728	S8_2389047	S8_2418566	S8_2438243	S8_2510429	S8_2689872	S8_2689990	S8_2689992	S8_2772767	S8_2773287	S8_2773301	S8_2913862	S8_2969439	S8_2969784	S8_3000622	S8_3011930	S8_3043413	S8_3049211	S8_3054945	S8_3089086	S8_3089122	S8_3102132	S8_3102150	S8_3120533	S8_3175927	S8_3193470	S8_3193474	S8_3193478	S8_3193495	S8_3193502	S8_3224622	S8_3229913	S8_3231976	S8_3233767	S8_3239885	S8_3283527	S8_3311197	S8_3317908	S8_3377521	S8_3385126	S8_3385132	S8_3388793	S8_3423812	S8_3424284	S8_3439426	S8_3462906	S8_3464671	S8_3467921	S8_3472361	S8_3472384	S8_3472399	S8_3501705	S8_3509411	S8_3531381	S8_3536328	S8_3546618	S8_3549245	S8_3554465	S8_3570455	S8_3596776	S8_3621582	S8_3675474	S8_3681575	S8_3687242	S8_3740177	S8_3747345	S8_3759499	S8_3760052	S8_3764624	S8_3764671	S8_3764701	S8_3801980	S8_3802707	S8_3822023	S8_3822103	S8_3848806	S8_3929658	S8_3937800	S8_3941173	S8_3955436	S8_3955569	S8_3960499	S8_4019719	S8_4020198	S8_4045747	S8_4083525	S8_4086936	S8_4138257	S8_4148666	S8_4154027	S8_4212710	S8_4226219	S8_4226305	S8_4242891	S8_4242942	S8_4242947	S8_4242987	S8_4243006	S8_4243048	S8_4243072	S8_4263995	S8_4294258	S8_4300869	S8_4310141	S8_4310142	S8_4310170	S8_4316513	S8_4329148	S8_4334587	S8_4334666	S8_4400715	S8_4400740	S8_4508872	S8_4538455	S8_4546949	S8_4571253	S8_4571813	S8_4597185	S8_4629931	S8_4676045	S8_4686269	S8_4908925	S8_4908932	S8_4908943	S8_4908946	S8_4908954	S8_5168129	S8_5184696	S8_5208821	S8_5217381	S8_5260057	S8_5260072	S8_5260156	S8_5276826	S8_5341936	S8_5347118	S8_5370051	S8_5371649	S8_5418783	S8_5431078	S8_5431079	S8_5457494	S8_5459636	S8_5490922	S8_5490975	S8_5574124	S8_5619472	S8_5633770	S8_5633834	S8_5638430	S8_5682682	S8_5682724	S8_5684940	S8_5699937	S8_5748738	S8_5757773	S8_5761831	S8_5761856	S8_5768062	S8_5768063	S8_5768067	S8_5775398	S8_5776511	S8_5784089	S8_5981026	S8_6040662	S8_6047363	S8_6089713	S8_6089720	S8_6108081	S8_6155262	S8_6162097	S8_6230205	S8_6238027	S8_6243598	S8_6256114	S8_6266744	S8_6277075	S8_6528048	S8_6528074	S8_6710975	S8_6710981	S8_6711004	S8_6896000	S8_7166023	S8_7329657	S8_7336727	S8_7337184	S8_7337251	S8_7456127	S8_7456165	S8_7456169	S8_7559516	S8_7560188	S8_7661154	S8_7671193	S8_7672466	S8_7674421	S8_7674451	S8_7674453	S8_7674543	S8_7747013	S8_7747024	S8_7761648	S8_7778575	S8_7823993	S8_7864465	S8_7864472	S8_7880760	S8_7880762	S8_7948500	S8_7956495	S8_7968338	S8_7986288	S8_7993335	S8_8114768	S8_8125559	S8_8209954	S8_8230137	S8_8259145	S8_8259427	S8_8283208	S8_8299205	S8_8339405	S8_8344359	S8_8390188	S8_8401230	S8_8401780	S8_8401803	S8_8465128	S8_8465156	S8_8574594	S8_8677964	S8_8681052	S8_8790055	S8_8874784	S8_8874891	S8_9050318	S8_9050335	S8_9050344	S8_9050351	S8_9050366	S8_9070192	S8_9070211	S8_9136465	S8_9136647	S8_9194473	S8_9194480	S8_9296173	S8_9296236	S8_9331787	S8_9379009	S8_9383292	S8_9386736	S8_9399393	S8_9484528	S8_9525312	S8_9543568	S8_9634134	S8_9757468	S8_9757489	S8_9760479	S8_9784607	S8_9786434	S8_9786914	S8_9796462	S8_9927064	S8_9963791	S8_10009798	S8_10009821	S8_10168165	S8_10178357	S8_10181066	S8_10181177	S8_10181179	S8_10193385	S8_10215445	S8_10215450	S8_10304915	S8_10329670	S8_10373067	S8_10400217	S8_10445472	S8_10591945	S8_10623635	S8_10652158	S8_10678309	S8_10719584	S8_10751639	S8_10758695	S8_10781509	S8_10781567	S8_10798357	S8_10858096	S8_10876094	S8_10887734	S8_10944683	S8_11035295	S8_11035366	S8_11064626	S8_11064686	S8_11078471	S8_11142657	S8_11263717	S8_11327208	S8_11401247	S8_11401271	S8_11438906	S8_11462094	S8_11476224	S8_11566695	S8_11568989	S8_11629531	S8_11709586	S8_11727830	S8_11743458	S8_11774122	S8_11781764	S8_11781787	S8_11798195	S8_11893250	S8_11921657	S8_12080758	S8_12170861	S8_12331886	S8_12358583	S8_12395519	S8_12395553	S8_12395656	S8_12395675	S8_12395815	S8_12397210	S8_12397218	S8_12834200	S8_13008758	S8_13067257	S8_13477010	S8_13481947	S8_13481969	S8_13686025	S8_13686031	S8_13686040	S8_13837771	S8_14404705	S8_14488929	S8_14535384	S8_14535385	S8_14689118	S8_14727991	S8_14786489	S8_15009112	S8_15009467	S8_15009469	S8_15018294	S8_15023064	S8_15098093	S8_15196175	S8_15196972	S8_15197011	S8_15197067	S8_15197070	S8_15197094	S8_15197841	S8_15197887	S8_15198046	S8_15198280	S8_15198796	S8_15200059	S8_15239073	S8_15318700	S8_15318937	S8_15353095	S8_15353437	S8_15435250	S8_15444820	S8_15444847	S8_15444848	S8_15444859	S8_15444861	S8_15444869	S8_15468803	S8_15511970	S8_15555537	S8_15592530	S8_15622231	S8_15631001	S8_15631073	S8_15711068	S8_15711106	S8_15729815	S8_15731716	S8_15873275	S8_15976697	S8_16032473	S8_16059340	S8_16065130	S8_16308845	S8_16309388	S8_16321220	S8_16321476	S8_16332346	S8_16368658	S8_16373978	S8_16443430	S8_16443888	S8_16493034	S8_16560421	S8_16610458	S8_16619819	S8_16902038	S8_16919774	S8_16965233	S8_16966444	S8_16970218	S8_16970258	S8_16991007	S8_16997654	S8_17035057	S8_17047084	S8_17047097	S8_17085936	S8_17132481	S8_17132498	S8_17152225	S8_17152235	S8_17158031	S8_17211869	S8_17211873	S8_17211899	S8_17212005	S8_17220978	S8_17321571	S8_17384877	S8_17443271	S8_17443280	S8_17443501	S8_17443562	S8_17525696	S8_17525747	S8_17526303	S8_17526321	S8_17536706	S8_17560111	S8_17569446	S8_17652725	S8_17659270	S8_17663665	S8_17663682	S8_17687381	S8_17712678	S8_17816363	S8_17910876	S8_17910921	S8_17988275	S8_17988298	S8_17995985	S8_18026161	S8_18026308	S8_18066689	S8_18066692	S8_18130849	S8_18137158	S8_18173649	S8_18173654	S8_18220953	S8_18252120	S8_18371055	S8_18443508	S8_18465492	S8_18486346	S8_18497092	S8_18544829	S8_18544872	S8_18601133	S8_18616802	S8_18681497	S8_18707292	S8_18717093	S8_18816545	S8_18954977	S8_18954978	S8_18956809	S8_18993665	S8_19001357	S8_19017629	S8_19017679	S8_19032833	S8_19062770	S8_19062789	S8_19070966	S8_19161905	S8_19173136	S8_19185624	S8_19193849	S8_19227202	S8_19278498	S8_19278516	S8_19317415	S8_19317428	S8_19325575	S8_19325611	S8_19336168	S8_19336191	S8_19336245	S8_19338057	S8_19359380	S8_19360219	S8_19376263	S8_19402644	S8_19420463	S8_19436474	S8_19441603	S8_19451185	S8_19520043	S8_19544078	S8_19573325	S8_19573518	S8_19591552	S8_19645201	S8_19645205	S8_19645314	S8_19645331	S8_19655776	S8_19675914	S8_19677193	S8_19680500	S8_19683446	S8_19718949	S8_19760443	S8_19760460	S8_19822134	S8_19834653	S8_19875668	S8_19875757	S8_19877162	S8_19899079	S8_20021659	S8_20039646	S8_20064260	S8_20078660	S8_20083307	S8_20155733	S8_20185089	S8_20199428	S8_20199484	S8_20199531	S8_20220930	S8_20221030	S8_20254418	S8_20312680	S8_20312716	S8_20366803	S8_20389510	S8_20389545	S8_20391231	S8_20395571	S8_20423775	S8_20430321	S8_20430344	S8_20450376	S8_20460128	S8_20460138	S8_20462203	S8_20464889	S8_20481159	S8_20559302	S8_20568015	S8_20568982	S8_20601564	S8_20601618	S8_20657084	S8_20667805	S8_20685721	S8_20698799	S8_20762263	S8_20762264	S8_20762920	S8_20763881	S8_20782218	S8_20824461	S8_20824528	S8_20830513	S8_20830518	S8_20851359	S8_20855851	S8_20926797	S8_20931661	S8_20931691	S8_20974588	S8_20975068	S8_20975103	S8_20999228	S8_21023409	S8_21026375	S8_21027513	S8_21034250	S8_21049274	S8_21086248	S8_21091688	S8_21093691	S8_21109024	S8_21136776	S8_21208403	S8_21315240	S8_21321914	S8_21355785	S8_21376835	S8_21411027	S8_21455536	S8_21466673	S8_21500734	S8_21539890	S8_21540803	S8_21549002	S8_21604316	S8_21613962	S8_21638568	S8_21643449	S8_21658844	S8_21665951	S8_21686284	S8_21884017	S8_21884799	S8_21973408	S8_21982925	S8_21987153	S8_22002042	S8_22012702	S8_22085498	S8_22105006	S8_22144988	S8_22224926	S8_22265250	S8_22334314	S8_22353008	S8_22356865	S8_22364716	S8_22435829	S8_22453888	S8_22457410	S8_22458572	S8_22458628	S8_22464366	S8_22464369	S8_22475879	S8_22486867	S8_22567866	S8_22629939	S8_22651974	S8_22652228	S8_22652624	S8_22652636	S8_22652677	S8_22652688	S8_22675537	S8_22723746	S8_22723961	S8_22818755	S8_22846571	S8_22849278	S8_22887980	S8_22907329	S8_22924815	S8_22931213	S8_22959044	S8_22966842	S8_22974058	S8_22990435	S8_23030974	S8_23030977	S8_23047851	S8_23047877	S8_23047878	S8_23065729	S8_23066082	S8_23069654	S8_23078409	S8_23086444	S8_23129138	S8_23148880	S8_23158565	S8_23158599	S8_23158814	S8_23187872	S8_23187900	S8_23200378	S8_23234859	S8_23292680	S8_23316162	S8_23344632	S8_23376360	S8_23381801	S8_23383390	S8_23411848	S8_23411852	S8_23412169	S8_23441324	S8_23468182	S8_23475749	S8_23504564	S8_23505593	S8_23573157	S8_23577257	S8_23657376	S8_23695014	S8_23698198	S8_23712715	S8_23726710	S8_23732109	S8_23794491	S8_23840527	S8_23881239	S8_23906938	S8_23907020	S8_23951971	S8_23970492	S8_23970972	S8_23974284	S8_23988469	S8_24003696	S8_24008846	S8_24026972	S8_24026993	S8_24039711	S8_24043889	S8_24072358	S8_24072366	S8_24076688	S8_24084041	S8_24084321	S8_24099271	S8_24122041	S8_24123963	S8_24131248	S8_24138438	S8_24138525	S8_24138573	S8_24216249	S8_24216277	S8_24221754	S8_24237308	S8_24254062	S8_24254113	S8_24275344	S8_24275389	S8_24293523	S8_24343325	S8_24347866	S8_24364918	S8_24380328	S8_24389773	S8_24396350	S8_24396611	S8_24396612	S8_24400920	S8_24428864	S8_24485357	S8_24501688	S8_24524999	S8_24525025	S8_24548399	S8_24583136	S8_24594107	S8_24621885	S8_24634538	S8_24636749	S8_24640146	S8_24657569	S8_24687236	S8_24692102	S8_24695955	S8_24738244	S8_24770720	S8_24812369	S8_24864139	S8_24866189	S8_24879438	S8_24883853	S8_24947814	S8_24951798	S8_24959902	S8_24974045	S8_24986282	S8_24999673	S8_24999679	S8_24999686	S8_25019181	S8_25034310	S8_25034358	S8_25034421	S8_25060784	S8_25060808	S8_25066936	S8_25067671	S8_25068172	S8_25068192	S8_25099005	S8_25116844	S8_25116921	S8_25116928	S8_25121886	S8_25155258	S8_25155272	S8_25163708	S8_25164467	S8_25217801	S8_25266894	S8_25274800	S8_25282959	S8_25326951	S8_25359937	S8_25401360	S8_25401405	S8_25416208	S8_25430991	S8_25454042	S8_25493609	S8_25496042	S8_25586816	S8_25589230	S8_25592225	S8_25593665	S8_25611816	S8_25618365	S8_25643705	S8_25674430	S8_25717554	S8_25770356	S8_25822956	S8_25831121	S8_25833965	S8_25837044	S8_25859432	S8_25883778	S8_25974871	S8_26020698	S8_26044514	S8_26062880	S8_26074529	S8_26092516	S8_26092517	S8_26127089	S8_26131218	S8_26133279	S8_26164785	S8_26174270	S8_26174272	S8_26208082	S8_26215686	S8_26232593	S8_26313664	S8_26313773	S8_26349349	S8_26384622	S8_26384678	S8_26387870	S8_26389988	S8_26464760	S8_26464785	S8_26464811	S8_26464814	S8_26496272	S8_26496307	S8_26498917	S8_26505685	S8_26559198	S8_26566646	S8_26573730	S8_26609357	S8_26661318	S8_26741306	S8_26767633	S8_26769716	S8_26894550	S8_26900507	S8_26900587	S8_26923787	S8_26968855	S8_26969233	S8_26969268	S8_26977977	S8_26986210	S8_27073336	S8_27090830	S8_27091127	S8_27104383	S8_27107803	S8_27114712	S8_27123345	S8_27153422	S8_27153459	S8_27158587	S8_27195722	S8_27195725	S8_27195766	S8_27223514	S8_27223555	S8_27270641	S8_27288702	S8_27304071	S8_27309152	S8_27320057	S8_27321082	S8_27324754	S8_27334223	S8_27334238	S8_27334274	S8_27342936	S8_27346015	S8_27354861	S8_27383549	S8_27394925	S8_27459794	S8_27468712	S8_27507096	S8_27530682	S8_27536831	S8_27536844	S8_27560727	S8_27569754	S8_27569784	S8_27576651	S8_27586150	S8_27593271	S8_27613453	S8_27614286	S8_27634886	S8_27641069	S8_27667755	S8_27673812	S8_27689830	S8_27694372	S8_27699814	S8_27708243	S8_27708323	S8_27714688	S8_27724567	S8_27822642	S8_27829404	S8_27846584	S8_27857004	S8_27873966	S8_27879169	S8_27879183	S8_27912840	S8_27943579	S8_28061078	S8_28077507	S8_28119567	S8_28156120	S8_28159135	S8_28201451	S8_28224655	S8_28260785	S8_28267186	S8_28297979	S8_28314315	S8_28342395	S8_28346335	S8_28346351	S8_28347377	S8_28370562	S8_28380653	S8_28382540	S9_40083	S9_115873	S9_145219	S9_344691	S9_420099	S9_422846	S9_437315	S9_496678	S9_496688	S9_501805	S9_588764	S9_601421	S9_625027	S9_738632	S9_756382	S9_756397	S9_756862	S9_834823	S9_847955	S9_847965	S9_848028	S9_848038	S9_957946	S9_981659	S9_1042399	S9_1042417	S9_1055194	S9_1055495	S9_1145202	S9_1199629	S9_1227267	S9_1227270	S9_1241581	S9_1317284	S9_1317386	S9_1319388	S9_1320688	S9_1370441	S9_1673541	S9_1862628	S9_1890234	S9_1986847	S9_2064943	S9_2157733	S9_2157777	S9_2157778	S9_2157782	S9_2192532	S9_2234805	S9_2335796	S9_2361461	S9_2615413	S9_2689236	S9_2703313	S9_2923718	S9_2923804	S9_3144451	S9_3225765	S9_3236478	S9_3281127	S9_3281139	S9_3355916	S9_3355956	S9_3356000	S9_3371607	S9_3416414	S9_3416428	S9_3416453	S9_3417220	S9_3417235	S9_3496346	S9_3552857	S9_3580265	S9_3598671	S9_3660960	S9_3660963	S9_3849490	S9_3872726	S9_3884952	S9_3890021	S9_4170623	S9_4228836	S9_4251175	S9_4389018	S9_4427910	S9_4475859	S9_4571595	S9_4571605	S9_4573201	S9_4573221	S9_4762172	S9_4777934	S9_4924927	S9_4924934	S9_4933780	S9_4933781	S9_4991487	S9_5023013	S9_5126076	S9_5308358	S9_5327771	S9_5395874	S9_5462093	S9_5628738	S9_5628740	S9_5782638	S9_5782667	S9_5873024	S9_5897042	S9_5897048	S9_6034751	S9_6034917	S9_6048800	S9_6103298	S9_6103300	S9_6167220	S9_6167225	S9_6167229	S9_6195628	S9_6240034	S9_6245960	S9_6266641	S9_6266725	S9_6271782	S9_6271785	S9_6271807	S9_6271809	S9_6271870	S9_6337396	S9_6452465	S9_6632580	S9_6632606	S9_6632617	S9_6666358	S9_6732387	S9_6746311	S9_6873377	S9_6951509	S9_6957628	S9_6958573	S9_6968825	S9_6975517	S9_6995496	S9_6995551	S9_7016341	S9_7016418	S9_7045620	S9_7047203	S9_7048280	S9_7054159	S9_7077450	S9_7077524	S9_7178845	S9_7187833	S9_7189723	S9_7196467	S9_7225728	S9_7225741	S9_7225787	S9_7240252	S9_7240253	S9_7240328	S9_7240364	S9_7276245	S9_7316266	S9_7350500	S9_7378850	S9_7481966	S9_7481985	S9_7482083	S9_7521765	S9_7521979	S9_7522214	S9_7635246	S9_7753785	S9_7754563	S9_7754931	S9_7794352	S9_7815208	S9_7829252	S9_7885676	S9_7891368	S9_7892483	S9_7916192	S9_7924880	S9_7970174	S9_8067081	S9_8119143	S9_8174951	S9_8194818	S9_8199286	S9_8494701	S9_8494711	S9_8494713	S9_8494719	S9_8511646	S9_8519497	S9_8519513	S9_8541695	S9_8620454	S9_8692975	S9_8697325	S9_8851847	S9_8851848	S9_8851861	S9_8888117	S9_9113344	S9_9113348	S9_9114690	S9_9209555	S9_9272684	S9_9340952	S9_9353676	S9_9418038	S9_9418100	S9_9436274	S9_9436360	S9_9453840	S9_9496645	S9_9499786	S9_9499821	S9_9520683	S9_9567854	S9_9571239	S9_9630532	S9_9662063	S9_9782014	S9_9791338	S9_9791872	S9_9857250	S9_9857290	S9_9911741	S9_9911822	S9_9917036	S9_9917128	S9_9931701	S9_9959202	S9_9959256	S9_9979119	S9_9979202	S9_10008600	S9_10008608	S9_10008615	S9_10104802	S9_10105128	S9_10153405	S9_10153439	S9_10263811	S9_10287647	S9_10329558	S9_10329573	S9_10334222	S9_10345880	S9_10345981	S9_10395927	S9_10496095	S9_10523992	S9_10733991	S9_10734500	S9_10734504	S9_10760556	S9_10785265	S9_10797692	S9_10843420	S9_11020728	S9_11036802	S9_11187359	S9_11187373	S9_11299373	S9_11310405	S9_11310442	S9_11434685	S9_11748476	S9_11749369	S9_11757577	S9_11757585	S9_11780121	S9_11800242	S9_11810520	S9_11815795	S9_11818964	S9_11929483	S9_11929581	S9_11943299	S9_11958713	S9_11989945	S9_12009951	S9_12030853	S9_12034596	S9_12089772	S9_12089786	S9_12090081	S9_12121235	S9_12143788	S9_12190909	S9_12190912	S9_12202275	S9_12209528	S9_12209561	S9_12217266	S9_12263920	S9_12265152	S9_12267708	S9_12287504	S9_12287519	S9_12294881	S9_12325442	S9_12325450	S9_12369823	S9_12377661	S9_12385888	S9_12394134	S9_12396448	S9_12411328	S9_12460363	S9_12557124	S9_12566012	S9_12569109	S9_12628220	S9_12628300	S9_12636432	S9_12699411	S9_12713170	S9_12747442	S9_12748068	S9_12803083	S9_12817318	S9_12840830	S9_12898830	S9_12915303	S9_12978139	S9_13007865	S9_13164440	S9_13167250	S9_13191738	S9_13230108	S9_13456314	S9_13456353	S9_13456358	S9_13456364	S9_13567447	S9_13593956	S9_13601080	S9_13635837	S9_13759283	S9_13778992	S9_13858622	S9_13877318	S9_13908287	S9_13908297	S9_13908325	S9_13908342	S9_13908476	S9_13908695	S9_13916590	S9_13946312	S9_13951108	S9_13994590	S9_13994628	S9_14009731	S9_14050181	S9_14059334	S9_14109425	S9_14121684	S9_14163615	S9_14365353	S9_14378575	S9_14378576	S9_14387096	S9_14398978	S9_14441733	S9_14533685	S9_14584479	S9_14592937	S9_14592947	S9_14592982	S9_14600108	S9_14605683	S9_14605688	S9_14605689	S9_14605691	S9_14605693	S9_14605698	S9_14605709	S9_14605750	S9_14609910	S9_14617183	S9_14623034	S9_14625579	S9_14661859	S9_14677958	S9_14689497	S9_14693979	S9_14693993	S9_14694008	S9_14694009	S9_14699240	S9_14776158	S9_14776187	S9_14793905	S9_14811527	S9_14819302	S9_14830530	S9_14843190	S9_14847738	S9_14892147	S9_14896266	S9_14898738	S9_14898877	S9_14898895	S9_14918430	S9_14955951	S9_14967986	S9_14972529	S9_14994302	S9_15006541	S9_15006561	S9_15028014	S9_15092089	S9_15092101	S9_15092113	S9_15092350	S9_15129781	S9_15153929	S9_15163338	S9_15174815	S9_15174826	S9_15174903	S9_15236366	S9_15241300	S9_15279949	S9_15320650	S9_15323072	S9_15329185	S9_15337818	S9_15337935	S9_15345976	S9_15381849	S9_15382424	S9_15400867	S9_15455186	S9_15465778	S9_15469325	S9_15555656	S9_15598223	S9_15653217	S9_15754017	S9_15762416	S9_15772097	S9_15779758	S9_15790827	S9_15813211	S9_15855242	S9_15857726	S9_15862434	S9_15863137	S9_15863174	S9_15885025	S9_15889927	S9_15892564	S9_15910776	S9_15952175	S9_15959416	S9_15961948	S9_15990405	S9_15996859	S9_16053933	S9_16053957	S9_16098020	S9_16231874	S9_16236589	S9_16262589	S9_16283247	S9_16299328	S9_16304764	S9_16394300	S9_16394438	S9_16410053	S9_16411430	S9_16414786	S9_16415254	S9_16415255	S9_16432678	S9_16455122	S9_16496578	S9_16510328	S9_16517112	S9_16537409	S9_16544484	S9_16559858	S9_16585907	S9_16621982	S9_16654614	S9_16654637	S9_16654639	S9_16689520	S9_16693720	S9_16714386	S9_16720806	S9_16734669	S9_16736388	S9_16752415	S9_16766120	S9_16766136	S9_16786852	S9_16824577	S9_16825855	S9_16825867	S9_16825884	S9_16825890	S9_16867973	S9_16881902	S9_16881919	S9_16974907	S9_17017162	S9_17108972	S9_17117737	S9_17121371	S9_17174826	S9_17190029	S9_17204121	S9_17215207	S9_17215235	S9_17228312	S9_17248464	S9_17248520	S9_17248566	S9_17251823	S9_17297116	S9_17302994	S9_17303347	S9_17320123	S9_17343302	S9_17359667	S9_17390131	S9_17405990	S9_17451417	S9_17454189	S9_17499035	S9_17509914	S9_17515667	S9_17515671	S9_17532585	S9_17537266	S9_17566120	S9_17579430	S9_17591882	S9_17648793	S9_17651215	S9_17653380	S9_17655283	S9_17765373	S9_17771014	S9_17776120	S9_17783053	S9_17790975	S9_17815915	S9_17816188	S9_17829298	S9_17842843	S9_17857048	S9_17857061	S9_17868846	S9_17881441	S9_17892097	S9_17892628	S9_17935633	S9_18013369	S9_18034698	S9_18045026	S9_18056672	S9_18067406	S9_18095138	S9_18095154	S9_18123013	S9_18134882	S9_18156776	S9_18202787	S9_18279632	S9_18286864	S9_18291946	S9_18332513	S9_18332922	S9_18356614	S9_18376861	S9_18378820	S9_18379184	S9_18387937	S9_18401714	S9_18402313	S9_18427773	S9_18451842	S9_18551467	S9_18568836	S9_18595653	S9_18643020	S9_18643079	S9_18669517	S9_18669572	S9_18675328	S9_18675678	S9_18676277	S9_18709759	S9_18716675	S9_18774018	S9_18785727	S9_18785730	S9_18814417	S9_18814444	S9_18845751	S9_18853396	S9_18872795	S9_18874655	S9_18893664	S9_18915279	S9_18915285	S9_18954186	S9_18956511	S9_18986915	S9_18994244	S9_18998048	S9_19013202	S9_19072652	S9_19074861	S9_19101833	S9_19125357	S9_19148098	S9_19167522	S9_19178949	S9_19179041	S9_19225630	S9_19279683	S9_19320311	S9_19325864	S9_19327038	S9_19333512	S9_19351364	S9_19385911	S9_19389749	S9_19439337	S9_19481888	S9_19527198	S9_19540442	S9_19547273	S9_19667927	S9_19667928	S9_19667940	S9_19667944	S9_19667974	S9_19678792	S9_19685411	S9_19702388	S9_19727038	S9_19809810	S9_19908469	S9_19961632	S9_20010725	S9_20092159	S9_20092221	S9_20094780	S9_20163583	S9_20167229	S9_20214668	S9_20214700	S9_20268943	S9_20311675	S9_20317091	S9_20327545	S9_20327610	S9_20332157	S9_20360408	S9_20376994	S9_20402549	S9_20402573	S9_20402576	S9_20424439	S9_20432113	S9_20461895	S9_20480791	S9_20486429	S9_20496397	S9_20519272	S9_20519275	S9_20541842	S9_20554525	S9_20554533	S9_20554867	S9_20558313	S9_20571801	S9_20573440	S9_20573947	S9_20574991	S9_20643147	S9_20643154	S9_20644767	S9_20659331	S9_20691575	S9_20692024	S9_20692685	S9_20720249	S9_20739639	S9_20741826	S9_20747952	S9_20756853	S9_20769234	S9_20776588	S9_20794555	S9_20844796	S9_20844799	S9_20870459	S9_20889492	S9_20897668	S9_20897703	S9_20916040	S9_20919681	S9_20933836	S9_20944029	S9_20970738	S9_21002124	S9_21002127	S9_21030460	S9_21030489	S9_21067585	S9_21083576	S9_21133540	S9_21146432	S9_21152223	S9_21162426	S9_21184818	S9_21198041	S9_21198163	S9_21209072	S9_21222062	S9_21222739	S9_21229018	S9_21252229	S9_21260864	S9_21261568	S9_21267343	S9_21291828	S9_21292634	S9_21302824	S9_21314546	S9_21315817	S9_21317041	S9_21330060	S9_21330083	S9_21355630	S9_21357730	S9_21364349	S9_21399634	S9_21399662	S9_21449837	S9_21463626	S9_21464024	S9_21492064	S9_21504788	S9_21516653	S9_21525082	S9_21545679	S9_21546858	S9_21566242	S9_21575330	S9_21599474	S9_21599751	S9_21599773	S9_21599839	S9_21599843	S9_21614144	S9_21632015	S9_21632022	S9_21632618	S9_21632637	S9_21634638	S9_21639712	S9_21656208	S9_21697344	S9_21729759	S9_21773203	S9_21773712	S9_21774425	S9_21794465	S9_21796393	S9_21804246	S9_21819252	S9_21819255	S9_21828333	S9_21834886	S9_21911145	S9_21911157	S9_21917066	S9_21927941	S9_21947824	S9_21963318	S9_22034801	S9_22045262	S9_22077818	S9_22096181	S9_22105012	S9_22116281	S9_22129782	S9_22157628	S9_22157780	S9_22157922	S9_22157994	S9_22161975	S9_22163401	S9_22173457	S9_22185757	S9_22188612	S9_22221203	S9_22223481	S9_22232164	S9_22232480	S9_22232483	S9_22232489	S9_22232531	S9_22243920	S9_22292923	S9_22307590	S9_22307606	S9_22307825	S9_22315929	S9_22316547	S9_22316652	S9_22348797	S9_22348897	S9_22348953	S9_22377024	S9_22389253	S9_22389271	S9_22390022	S9_22390053	S9_22421468	S9_22512420	S9_22512468	S9_22565216	S9_22596252	S9_22622866	S9_22640507	S9_22648714	S9_22670979	S9_22672214	S9_22675218	S9_22692772	S9_22692796	S9_22695814	S9_22696110	S9_22703008	S9_22736819	S9_22736823	S9_22761664	S9_22917566	S9_22938608	S9_22938649	S10_49435	S10_56554	S10_78169	S10_81478	S10_88238	S10_96279	S10_111061	S10_173351	S10_187892	S10_346707	S10_346712	S10_349917	S10_373881	S10_432705	S10_444617	S10_445195	S10_445217	S10_452369	S10_456850	S10_456886	S10_469405	S10_469761	S10_527085	S10_632110	S10_658565	S10_680833	S10_681018	S10_770395	S10_770429	S10_772614	S10_791079	S10_806398	S10_806431	S10_846489	S10_846499	S10_866677	S10_869636	S10_869646	S10_927267	S10_1005358	S10_1017459	S10_1028339	S10_1050305	S10_1089355	S10_1089409	S10_1089423	S10_1097012	S10_1104739	S10_1124434	S10_1170670	S10_1170716	S10_1195621	S10_1233192	S10_1241212	S10_1356968	S10_1360539	S10_1381758	S10_1463413	S10_1468881	S10_1471919	S10_1474647	S10_1480462	S10_1480502	S10_1530725	S10_1530746	S10_1535162	S10_1540097	S10_1546313	S10_1561922	S10_1624061	S10_1631844	S10_1631860	S10_1658875	S10_1677214	S10_1789796	S10_1789810	S10_1828962	S10_1829252	S10_1829826	S10_1830213	S10_1833489	S10_1834806	S10_1872004	S10_1872015	S10_1872016	S10_1872024	S10_1872033	S10_1872034	S10_1872037	S10_2091159	S10_2091197	S10_2099155	S10_2147104	S10_2147135	S10_2147156	S10_2151405	S10_2297215	S10_2329725	S10_2343207	S10_2343253	S10_2366369	S10_2400789	S10_2400807	S10_2410168	S10_2455062	S10_2493872	S10_2493902	S10_2506985	S10_2556946	S10_2557047	S10_2567871	S10_2587536	S10_2587561	S10_2587825	S10_2718469	S10_2795233	S10_2813733	S10_2837732	S10_2852362	S10_2855755	S10_2871509	S10_2913582	S10_2982469	S10_2982491	S10_2999960	S10_2999963	S10_3047997	S10_3087044	S10_3091123	S10_3091139	S10_3126630	S10_3126683	S10_3214367	S10_3214388	S10_3226767	S10_3365639	S10_3372615	S10_3372617	S10_3372624	S10_3372628	S10_3377757	S10_3377780	S10_3428003	S10_3463477	S10_3463681	S10_3483706	S10_3483713	S10_3515626	S10_3538653	S10_3552595	S10_3581497	S10_3581508	S10_3612207	S10_3660179	S10_3669067	S10_3669068	S10_3679587	S10_3696445	S10_3719363	S10_3728165	S10_3768833	S10_3826203	S10_3831747	S10_3832041	S10_3849543	S10_3850967	S10_3851083	S10_3940953	S10_3968164	S10_3968671	S10_3982542	S10_3982543	S10_4002882	S10_4045426	S10_4045492	S10_4045515	S10_4047285	S10_4081469	S10_4081529	S10_4252301	S10_4259941	S10_4272448	S10_4291904	S10_4312440	S10_4326877	S10_4327014	S10_4350090	S10_4474090	S10_4544694	S10_4544716	S10_4544728	S10_4605859	S10_4637601	S10_4675114	S10_4675541	S10_4699484	S10_4703474	S10_4761136	S10_4780413	S10_4835365	S10_4848306	S10_4915767	S10_4915773	S10_4915811	S10_4989887	S10_5071172	S10_5071210	S10_5217826	S10_5321682	S10_5321690	S10_5329720	S10_5341695	S10_5369264	S10_5380412	S10_5458400	S10_5487678	S10_5526195	S10_5526202	S10_5526226	S10_5636073	S10_5636096	S10_5645627	S10_5680462	S10_5717963	S10_5718006	S10_5718010	S10_5721021	S10_5721126	S10_5724009	S10_5747485	S10_5747492	S10_5747529	S10_5765758	S10_5818438	S10_5834913	S10_5834937	S10_5933996	S10_6012099	S10_6098590	S10_6103913	S10_6106375	S10_6106398	S10_6106507	S10_6114884	S10_6213213	S10_6241551	S10_6241567	S10_6241599	S10_6241607	S10_6275164	S10_6295916	S10_6512843	S10_6644138	S10_6644152	S10_6895147	S10_6897079	S10_6897080	S10_6951123	S10_6976633	S10_6976635	S10_6976645	S10_7018558	S10_7116124	S10_7116141	S10_7250549	S10_7250555	S10_7270495	S10_7324158	S10_7324175	S10_7324176	S10_7324181	S10_7324198	S10_7338428	S10_7346592	S10_7413696	S10_7419164	S10_7530101	S10_7545421	S10_7592224	S10_7643207	S10_7685923	S10_8198382	S10_8229479	S10_8502971	S10_8565259	S10_8783984	S10_8784005	S10_8784024	S10_8788634	S10_8939282	S10_9009301	S10_9009310	S10_9009317	S10_9009332	S10_9009333	S10_9056774	S10_9069662	S10_9079443	S10_9088480	S10_9158413	S10_9167956	S10_9170996	S10_9200444	S10_9283033	S10_9315468	S10_9316132	S10_9374014	S10_9374096	S10_9386248	S10_9395769	S10_9599718	S10_9667259	S10_9670286	S10_9834932	S10_9835447	S10_9835449	S10_9867732	S10_9912323	S10_9912343	S10_9935266	S10_10090052	S10_10102885	S10_10167458	S10_10167523	S10_10182742	S10_10218024	S10_10230807	S10_10257842	S10_10257875	S10_10293322	S10_10293377	S10_10337983	S10_10430013	S10_10485253	S10_10485286	S10_10485676	S10_10531841	S10_10563359	S10_10626191	S10_10627376	S10_10650178	S10_10659050	S10_10659611	S10_10662511	S10_10662616	S10_10662653	S10_10732676	S10_10739031	S10_10995307	S10_10996062	S10_10996101	S10_11027158	S10_11129777	S10_11129787	S10_11129851	S10_11244698	S10_11244761	S10_11276030	S10_11289895	S10_11302024	S10_11388953	S10_11404751	S10_11564733	S10_11575889	S10_11626420	S10_11634014	S10_11731789	S10_11732269	S10_11742800	S10_11743048	S10_11743074	S10_11777597	S10_11777602	S10_11797321	S10_11826188	S10_11826298	S10_11861776	S10_11861803	S10_11942210	S10_11942256	S10_11947386	S10_12006628	S10_12046420	S10_12114948	S10_12118114	S10_12120135	S10_12134744	S10_12169639	S10_12169658	S10_12214999	S10_12215091	S10_12310708	S10_12310753	S10_12337544	S10_12886787	S10_12887904	S10_12968015	S10_12968017	S10_12971167	S10_12978962	S10_13012570	S10_13053826	S10_13053877	S10_13090475	S10_13107429	S10_13232250	S10_13238686	S10_13264118	S10_13284710	S10_13307072	S10_13327557	S10_13327576	S10_13334519	S10_13334570	S10_13370462	S10_13423540	S10_13428392	S10_13428393	S10_13428394	S10_13428420	S10_13428421	S10_13445124	S10_13449513	S10_13450887	S10_13493077	S10_13560861	S10_13606364	S10_13764695	S10_13766119	S10_13804987	S10_13805817	S10_13805826	S10_13819726	S10_13826092	S10_13835528	S10_13836482	S10_13836483	S10_13852380	S10_13883921	S10_13883983	S10_13904985	S10_13905021	S10_13905320	S10_13979172	S10_13979174	S10_13979347	S10_13979438	S10_13979468	S10_14037484	S10_14143450	S10_14217702	S10_14217725	S10_14261564	S10_14272559	S10_14291413	S10_14320467	S10_14361961	S10_14395250	S10_14395259	S10_14403451	S10_14410278	S10_14427114	S10_14428846	S10_14438395	S10_14444898	S10_14494022	S10_14536722	S10_14559912	S10_14569469	S10_14605170	S10_14605206	S10_14605232	S10_14683637	S10_14740016	S10_14740256	S10_14743326	S10_14764314	S10_14764717	S10_14764953	S10_14775762	S10_14775766	S10_14799931	S10_14801154	S10_14801169	S10_14900470	S10_14915830	S10_14927417	S10_14944802	S10_14944809	S10_14969101	S10_14969129	S10_14985378	S10_14985398	S10_15016538	S10_15026749	S10_15026763	S10_15026824	S10_15033060	S10_15044859	S10_15087615	S10_15087622	S10_15103066	S10_15103096	S10_15139665	S10_15168059	S10_15199641	S10_15199678	S10_15227654	S10_15368067	S10_15370706	S10_15415767	S10_15425183	S10_15426061	S10_15444682	S10_15465577	S10_15465598	S10_15468041	S10_15468107	S10_15601108	S10_15601653	S10_15673341	S10_15692714	S10_15699518	S10_15699573	S10_15734371	S10_15735642	S10_15773957	S10_15873410	S10_15878838	S10_15881327	S10_15902872	S10_15915501	S10_15922957	S10_15946379	S10_15991838	S10_15991871	S10_16028099	S10_16038003	S10_16047311	S10_16048315	S10_16159671	S10_16159687	S10_16162826	S10_16323473	S10_16324988	S10_16327074	S10_16327829	S10_16385834	S10_16386209	S10_16386407	S10_16457519	S10_16498853	S10_16501327	S10_16590526	S10_16593263	S10_16612056	S10_16668984	S10_16668996	S10_16705158	S10_16726444	S10_16766995	S10_16767151	S10_16803194	S10_16803831	S10_16825993	S10_16898541	S10_16898549	S10_17006615	S10_17023657	S10_17023695	S10_17069312	S10_17179336	S10_17184692	S10_17186712	S10_17186826	S10_17186865	S10_17191241	S10_17207361	S10_17213865	S10_17222945	S10_17222951	S10_17249696	S10_17258346	S10_17261816	S10_17273012	S10_17313053	S10_17313067	S10_17313101	S10_17313115	S10_17313139	S10_17313854	S10_17313966	S10_17349513	S10_17366389	S10_17406469	S10_17419658	S10_17439818	S10_17458063	S10_17458067	S10_17502930	S10_17514289	S10_17527220	S10_17527265	S10_17545534	S10_17572115	S10_17581338	S10_17581361	S10_17607067	S10_17607658	S10_17608301	S10_17612990	S10_17617053	S10_17623629	S10_17623710	S10_17726920	S10_17729053	S10_17752318	S10_17800695	S10_17853257	S10_17879444	S10_17924970	S10_17960859	S10_17963995	S10_17964018	S10_17973288	S10_17979948	S10_17998046	S10_18001636	S10_18001657	S10_18001664	S10_18026745	S10_18074212	S10_18074221	S10_18077294	S10_18085433	S10_18087198	S10_18098376	S10_18104024	S10_18120796	S10_18143494	S10_18173489	S10_18225471	S10_18226697	S10_18258536	S10_18258549	S10_18281785	S10_18343338	S10_18360578	S10_18387130	S10_18402288	S10_18412682	S10_18412693	S10_18412716	S10_18416135	S10_18416165	S10_18416215	S10_18421895	S10_18421908	S10_18421956	S10_18432433	S10_18486940	S10_18505511	S10_18521083	S10_18529440	S10_18529443	S10_18553783	S10_18590864	S10_18631745	S10_18638027	S10_18660042	S10_18664463	S10_18664502	S10_18699724	S10_18701908	S10_18705999	S10_18707785	S10_18708127	S10_18751802	S10_18757271	S10_18793280	S10_18813653	S10_18819950	S10_18824608	S10_18841777	S10_18870300	S10_18890262	S10_18898657	S10_18936305	S10_18936535	S10_18971155	S10_18977117	S10_18977139	S10_18998951	S10_19011518	S10_19011593	S10_19059938	S10_19063585	S10_19099220	S10_19109499	S10_19109511	S10_19120274	S10_19150742	S10_19155181	S10_19216036	S10_19216054	S10_19229371	S10_19229442	S10_19238621	S10_19277014	S10_19335407	S10_19354305	S10_19458084	S10_19469051	S10_19475252	S10_19519800	S10_19569170	S10_19569176	S10_19571798	S10_19612823	S10_19623085	S10_19651211	S10_19672233	S10_19676495	S10_19677331	S10_19690453	S10_19694140	S10_19694165	S10_19718490	S10_19754550	S10_19778630	S10_19803389	S10_19865387	S10_19900451	S10_19933085	S10_19948651	S10_19970851	S10_19978918	S10_20011597	S10_20011679	S10_20013373	S10_20045864	S10_20046904	S10_20065889	S10_20071213	S10_20071257	S10_20078205	S10_20083211	S10_20112040	S10_20115207	S10_20115218	S10_20159514	S10_20183351	S10_20252567	S10_20301121	S10_20346048	S10_20358071	S10_20374324	S10_20374375	S10_20390131	S10_20396484	S10_20430288	S10_20449179	S10_20449343	S10_20551974	S10_20559761	S10_20561746	S10_20561747	S10_20589969	S10_20603733	S10_20608239	S10_20730047	S10_20754602	S10_20754604	S10_20764131	S10_20765577	S10_20774212	S10_20787809	S10_20802631	S10_20814456	S10_20820376	S10_20873173	S10_20886848	S10_20886881	S10_20925192	S10_20935212	S10_20940136	S10_21005158	S10_21017515	S10_21084990	S10_21085004	S10_21092338	S10_21093518	S10_21117030	S10_21133725	S10_21144959	S10_21144961	S10_21174348	S10_21181792	S10_21190385	S10_21232323	S10_21257670	S10_21277224	S10_21297742	S10_21355334	S10_21359784	S10_21445254	S10_21485912	S10_21533467	S10_21547651	S10_21587118	S10_21609015	S10_21615625	S10_21619937	S10_21635701	S10_21641181	S10_21655775	S10_21660575	S10_21662892	S10_21663161	S10_21722377	S10_21722482	S10_21724731	S10_21750325	S10_21761714	S10_21798753	S10_21804160	S10_21845970	S10_21845997	S10_21846498	S10_21852800	S10_21852816	S10_21863449	S10_21863497	S10_21863526	S10_21885303	S10_21897728	S10_21907335	S10_21907534	S10_21910649	S10_21980545	S10_21994636	S10_21994650	S10_22024025	S10_22053521	S10_22109492	S10_22119842	S10_22142324	S10_22142349	S10_22153569	S10_22168509	S10_22168548	S10_22170665	S10_22181276	S10_22182195	S10_22187271	S10_22190430	S10_22191981	S10_22192299	S10_22213903	S10_22213988	S10_22280991	S10_22282755	S10_22284681	S10_22285186	S10_22285302	S10_22319883	S10_22327206	S10_22327212	S10_22373960	S10_22396260	S10_22396296	S10_22434314	S10_22465304	S10_22477374	S10_22489507	S10_22498473	S10_22502016	S10_22520297	S10_22521150	S10_22527039	S10_22532591	S10_22599144	S10_22599145	S10_22599146	S10_22599182	S10_22607677	S10_22629928	S10_22635153	S10_22675408	S10_22675449	S10_22701350	S10_22731049	S10_22740025	S10_22746741	S10_22748572	S10_22748629	S10_22833798	S10_22878643	S10_22911492	S10_22914572	S10_22965766	S10_22982000	S10_22990987	S10_22992996	S10_23007632	S10_23007656	S10_23018937	S10_23032330	S10_23064575	S10_23078726	S10_23086528	S10_23086531	S10_23101654	S10_23107766	S10_23126672	S10_23159508	S10_23186426	S10_23190205	S11_47505	S11_53061	S11_154917	S11_157885	S11_158049	S11_158054	S11_193849	S11_202176	S11_250214	S11_250267	S11_264135	S11_300037	S11_333511	S11_333578	S11_387291	S11_449703	S11_449740	S11_453709	S11_453762	S11_531292	S11_540635	S11_559157	S11_559231	S11_563515	S11_568372	S11_574244	S11_583134	S11_601671	S11_624178	S11_624201	S11_641895	S11_653400	S11_680111	S11_693398	S11_693646	S11_726242	S11_747766	S11_747773	S11_747776	S11_750967	S11_763117	S11_779723	S11_788578	S11_805590	S11_826876	S11_882008	S11_891282	S11_944841	S11_1120845	S11_1141224	S11_1161516	S11_1177642	S11_1242220	S11_1317829	S11_1318604	S11_1359764	S11_1359766	S11_1382971	S11_1435952	S11_1472263	S11_1564411	S11_1615206	S11_1639879	S11_1639890	S11_1639897	S11_1639916	S11_1639958	S11_1658256	S11_1704386	S11_1704407	S11_1705312	S11_1707328	S11_1803500	S11_1803621	S11_1808595	S11_1819083	S11_1826263	S11_1826381	S11_1851581	S11_1851687	S11_1852644	S11_1938326	S11_1939713	S11_1940415	S11_1940434	S11_1945665	S11_1945680	S11_1953785	S11_1995865	S11_1995882	S11_2001758	S11_2046590	S11_2049993	S11_2124308	S11_2166677	S11_2186143	S11_2207459	S11_2291554	S11_2304168	S11_2304182	S11_2304304	S11_2322693	S11_2335777	S11_2340606	S11_2360730	S11_2368018	S11_2379132	S11_2380566	S11_2380584	S11_2387680	S11_2391629	S11_2402079	S11_2425148	S11_2425205	S11_2426237	S11_2431840	S11_2431875	S11_2435511	S11_2462765	S11_2467218	S11_2470767	S11_2496012	S11_2496034	S11_2537990	S11_2552500	S11_2562721	S11_2565255	S11_2632953	S11_2646181	S11_2659288	S11_2672334	S11_2685912	S11_2688744	S11_2714340	S11_2792841	S11_2794381	S11_2794583	S11_2808000	S11_2942360	S11_2955531	S11_2961238	S11_2971159	S11_3027015	S11_3106605	S11_3113898	S11_3182947	S11_3245852	S11_3246101	S11_3308175	S11_3368624	S11_3382943	S11_3382970	S11_3395630	S11_3395768	S11_3395903	S11_3476816	S11_3482517	S11_3484960	S11_3489014	S11_3533391	S11_3552381	S11_3617123	S11_3650292	S11_3650294	S11_3671728	S11_3673258	S11_3690047	S11_3690263	S11_3716354	S11_3745588	S11_3767504	S11_3778793	S11_3778806	S11_3778829	S11_3788180	S11_3788849	S11_3809126	S11_3834573	S11_3834629	S11_3854761	S11_3867747	S11_3882278	S11_3882310	S11_3886162	S11_3907448	S11_3907633	S11_3907768	S11_3924168	S11_3924267	S11_3924288	S11_3934232	S11_4009258	S11_4050301	S11_4050320	S11_4091719	S11_4136520	S11_4191975	S11_4285324	S11_4285414	S11_4288281	S11_4295503	S11_4315318	S11_4315349	S11_4334648	S11_4342620	S11_4397502	S11_4402158	S11_4409914	S11_4409921	S11_4430339	S11_4430562	S11_4432935	S11_4439787	S11_4583814	S11_4583817	S11_4608536	S11_4738605	S11_4755910	S11_4787370	S11_4787946	S11_4788036	S11_4808073	S11_4808664	S11_4810390	S11_4810392	S11_4854309	S11_4892490	S11_4919677	S11_4995200	S11_5012861	S11_5028231	S11_5041460	S11_5116283	S11_5122350	S11_5345245	S11_5345811	S11_5400801	S11_5407525	S11_5439083	S11_5441870	S11_5441891	S11_5441931	S11_5441970	S11_5441975	S11_5455178	S11_5457625	S11_5457650	S11_5457664	S11_5533513	S11_5541132	S11_5541153	S11_5587679	S11_5587714	S11_5628383	S11_5662530	S11_5662965	S11_5711105	S11_5713018	S11_5736184	S11_5736191	S11_5841313	S11_5869438	S11_5896356	S11_5911245	S11_6038266	S11_6038275	S11_6038293	S11_6113052	S11_6200330	S11_6227720	S11_6245079	S11_6245475	S11_6289441	S11_6300019	S11_6300307	S11_6300412	S11_6336509	S11_6350245	S11_6350250	S11_6350252	S11_6372127	S11_6372128	S11_6400777	S11_6400792	S11_6400805	S11_6406463	S11_6406783	S11_6545344	S11_6647049	S11_6899075	S11_6916692	S11_6941692	S11_6970419	S11_6970433	S11_6970503	S11_6970540	S11_6970563	S11_6970685	S11_7013203	S11_7014109	S11_7036219	S11_7036233	S11_7057375	S11_7102209	S11_7107785	S11_7128671	S11_7194359	S11_7194390	S11_7216858	S11_7221790	S11_7221836	S11_7221864	S11_7244131	S11_7257616	S11_7259279	S11_7420249	S11_7420250	S11_7438223	S11_7498954	S11_7498961	S11_7544520	S11_7566145	S11_7616946	S11_7648895	S11_7648994	S11_7676842	S11_7789619	S11_7805948	S11_7829576	S11_7835604	S11_7835610	S11_7860393	S11_7870042	S11_7873952	S11_7927706	S11_7933298	S11_7962569	S11_8018997	S11_8019013	S11_8085611	S11_8091939	S11_8091948	S11_8370513	S11_8370517	S11_8370519	S11_8379723	S11_8411031	S11_8440892	S11_8473565	S11_8473600	S11_8528989	S11_8544914	S11_8544953	S11_8544965	S11_8544993	S11_8545422	S11_8600396	S11_8613190	S11_8765132	S11_8795595	S11_8795692	S11_8837220	S11_8950871	S11_8971576	S11_9000696	S11_9010562	S11_9045666	S11_9045695	S11_9065696	S11_9098821	S11_9144317	S11_9222858	S11_9222904	S11_9303394	S11_9308243	S11_9308272	S11_9323322	S11_9323330	S11_9323353	S11_9438285	S11_9501915	S11_9603090	S11_9603092	S11_9603102	S11_9746423	S11_9753084	S11_9753101	S11_9753107	S11_9761284	S11_9761312	S11_9761313	S11_9761400	S11_9808709	S11_9808754	S11_9859380	S11_9972221	S11_10079064	S11_10101900	S11_10102065	S11_10185222	S11_10186440	S11_10190966	S11_10190971	S11_10190976	S11_10191507	S11_10197904	S11_10204559	S11_10232787	S11_10253890	S11_10267223	S11_10627944	S11_10637377	S11_10637556	S11_10656087	S11_10697867	S11_10716715	S11_10716730	S11_10776097	S11_10847761	S11_10884722	S11_10913877	S11_10976326	S11_11052145	S11_11140610	S11_11214023	S11_11432735	S11_11432806	S11_11657974	S11_11693872	S11_11706546	S11_11711927	S11_11765428	S11_11805252	S11_11805464	S11_11851173	S11_11938668	S11_11938674	S11_11939067	S11_11939102	S11_11939614	S11_11983018	S11_11983146	S11_12077186	S11_12732115	S11_13228256	S11_13337526	S11_13559969	S11_13720491	S11_13787207	S11_13787242	S11_13789044	S11_13789076	S11_13927676	S11_13929508	S11_13929531	S11_13929534	S11_13969068	S11_13979143	S11_13997626	S11_14029436	S11_14029451	S11_14038943	S11_14091974	S11_14111803	S11_14112355	S11_14121145	S11_14126255	S11_14308355	S11_14314364	S11_14376151	S11_14379659	S11_14397967	S11_14510394	S11_14510447	S11_14516238	S11_14606403	S11_14688113	S11_14694675	S11_14705476	S11_14705543	S11_14737634	S11_14737637	S11_14737745	S11_14754799	S11_14759554	S11_14974340	S11_15088240	S11_15088258	S11_15256987	S11_15298642	S11_15326701	S11_15336472	S11_15346557	S11_15497359	S11_15498191	S11_15498243	S11_15550153	S11_15550176	S11_15561374	S11_15598973	S11_15598990	S11_15599381	S11_15599735	S11_15746901	S11_15746921	S11_15768388	S11_15768426	S11_15786881	S11_15844221	S11_15851473	S11_15851486	S11_15851499	S11_15853518	S11_15857853	S11_16212425	S11_16212484	S11_16248053	S11_16248077	S11_16317538	S11_16448415	S11_16510745	S11_16511369	S11_16511410	S11_16527193	S11_16558210	S11_16558221	S11_16582497	S11_16582502	S11_16586156	S11_16624170	S11_16624219	S11_16652820	S11_16682015	S11_16708883	S11_16711457	S11_16735319	S11_16743967	S11_16759454	S11_16926959	S11_16931100	S11_16945421	S11_16945436	S11_16950176	S11_16977165	S11_16984013	S11_17107798	S11_17110324	S11_17181261	S11_17316458	S11_17316464	S11_17316467	S11_17352663	S11_17355331	S11_17397767	S11_17428713	S11_17428729	S11_17428739	S11_17428856	S11_17428879	S11_17428948	S11_17461897	S11_17462128	S11_17485011	S11_17485037	S11_17565160	S11_17582196	S11_17596826	S11_17598134	S11_17603934	S11_17603947	S11_17670504	S11_17695175	S11_17764724	S11_17764785	S11_17804812	S11_17806252	S11_17886619	S11_17909934	S11_18070384	S11_18071186	S11_18071192	S11_18096903	S11_18121719	S11_18227799	S11_18252727	S11_18252732	S11_18274917	S11_18309058	S11_18392213	S11_18506598	S11_18585744	S11_18626106	S11_18703989	S11_18704018	S11_18757475	S11_18757484	S11_18757492	S11_18757499	S11_18757501	S11_18757502	S11_18757514	S11_18757526	S11_18757529	S11_18757535	S11_18757539	S11_18776231	S11_18792335	S11_18810175	S11_18834085	S11_18834896	S11_18837464	S11_18901220	S11_18924179	S11_18926337	S11_18926883	S11_18926910	S11_18939877	S11_18977645	S11_19062952	S11_19075164	S11_19085656	S11_19085695	S11_19085697	S11_19127803	S11_19200450	S11_19219027	S11_19221752	S11_19222065	S11_19335688	S11_19374555	S11_19431022	S11_19431042	S11_19435536	S11_19470940	S11_19470948	S11_19491457	S11_19509695	S11_19541063	S11_19611566	S11_19630530	S11_19636703	S11_19641727	S11_19645272	S11_19657149	S11_19683875	S11_19707625	S11_19756933	S11_19756957	S11_19762186	S11_19762305	S11_19762328	S11_19876055	S11_19921990	S11_19926688	S11_19942091	S11_19945268	S11_19953022	S11_19963071	S11_19965569	S11_19985859	S11_20033803	S11_20147538	S11_20147685	S11_20153816	S11_20182029	S11_20327323	S11_20356544	S11_20356600	S11_20423382	S11_20426491	S11_20460188	S11_20502437	S11_20502451	S11_20520022	S11_20571585	S11_20678688	S11_20678704	S11_20678709	S11_20702798	S11_20702857	S11_20717022	S11_20718359	S11_20735611	S11_20737589	S11_20758104	S11_20902348	S11_20902364	S11_21040975	S11_21048462	S11_21055879	S11_21055974	S11_21103623	S11_21131823	S11_21131851	S11_21131852	S11_21185754	S11_21216207	S11_21323908	S11_21353474	S11_21355719	S11_21414969	S11_21452559	S11_21464124	S11_21499010	S11_21707174	S11_21796227	S11_21809644	S11_21888072	S11_21907801	S11_21966965	S11_21986914	S11_21986957	S11_22005595	S11_22041345	S11_22041377	S11_22144064	S11_22144091	S11_22150254	S11_22150754	S11_22152527	S11_22162678	S11_22162739	S11_22175831	S11_22233672	S11_22236955	S11_22243479	S11_22249022	S11_22262599	S11_22274350	S11_22302305	S11_22445601	S11_22455079	S11_22471342	S11_22499360	S11_22501212	S11_22527269	S11_22550131	S11_22554302	S11_22576803	S11_22612897	S11_22615875	S11_22615885	S11_22626624	S11_22626799	S11_22643546	S11_22649835	S11_22660792	S11_22906281	S11_22908171	S11_22909044	S11_22912644	S11_22941264	S11_22941270	S11_22941279	S11_22941290	S11_22941304	S11_23071404	S11_23071440	S11_23078810	S11_23103597	S11_23111573	S11_23183652	S11_23183700	S11_23183705	S11_23203277	S11_23203307	S11_23203494	S11_23218079	S11_23227749	S11_23236392	S11_23266608	S11_23356819	S11_23405445	S11_23405562	S11_23429112	S11_23565757	S11_23635702	S11_23637680	S11_23637695	S11_23725374	S11_23725758	S11_23727644	S11_23729154	S11_23729215	S11_23748461	S11_23748478	S11_23748503	S11_23748508	S11_23783081	S11_23793555	S11_23793573	S11_23793743	S11_23845590	S11_23866106	S11_23866326	S11_23922182	S11_23942815	S11_23982405	S11_23983620	S11_23986595	S11_23986619	S11_24164767	S11_24165972	S11_24219604	S11_24227588	S11_24227594	S11_24267564	S11_24271114	S11_24279116	S11_24294938	S11_24307653	S11_24387723	S11_24387741	S11_24423000	S11_24442220	S11_24442223	S11_24442249	S11_24449291	S11_24639731	S11_24639738	S11_24664156	S11_24669144	S11_24673920	S11_24673934	S11_24700920	S11_24700959	S11_24731479	S11_24734108	S11_24751519	S11_24757052	S11_24759069	S11_24778666	S11_24809833	S11_24809938	S11_24809944	S11_24810072	S11_24811837	S11_24925964	S11_24925972	S11_24932684	S11_24939511	S11_24939537	S11_24983020	S11_24989095	S11_25108306	S11_25108319	S11_25108336	S11_25111265	S11_25145106	S11_25161524	S11_25176671	S11_25214331	S11_25226745	S11_25434040	S11_25434106	S11_25436127	S11_25462202	S11_25477617	S11_25477979	S11_25520322	S11_25552048	S11_25555354	S11_25556119	S11_25579175	S11_25585151	S11_25591127	S11_25593078	S11_25615919	S11_25769792	S11_25816329	S11_25818075	S11_25835727	S11_25835735	S11_25846888	S11_25846894	S11_25884332	S11_25891069	S11_25899960	S11_25899976	S11_25945008	S11_25945010	S11_25945027	S11_25945056	S11_25969503	S11_26031749	S11_26090092	S11_26144321	S11_26208680	S11_26219135	S11_26219161	S11_26260733	S11_26260775	S11_26261118	S11_26273721	S11_26329950	S11_26380356	S11_26393474	S11_26423622	S11_26453634	S11_26482815	S11_26488851	S11_26540393	S11_26551345	S11_26584494	S11_26584507	S11_26584645	S11_26691553	S11_26774434	S11_26774467	S11_26879946	S11_26879960	S11_26879987	S11_26950005	S11_26950050	S11_27015608	S11_27024529	S11_27027499	S11_27033677	S11_27033711	S11_27078279	S11_27115609	S11_27116911	S11_27155533	S11_27165119	S11_27181429	S11_27192275	S11_27363123	S11_27368849	S11_27389625	S11_27393912	S11_27440946	S11_27482988	S11_27496991	S11_27605334	S11_27605372	S11_27608564	S11_27672705	S11_27831039	S11_27831092	S11_27831114	S11_27831158	S11_27831214	S11_27831437	S11_27831663	S11_27843308	S11_27843759	S11_27997881	S11_27999268	S11_27999474	S11_28483934	S11_28733787	S11_28743208	S11_28754713	S11_28775260	S11_28778559	S11_28784287	S11_28794141	S11_28809652	S11_28821615	S11_28828079	S11_28839105	S11_28852557	S11_28864844	S11_28870403	S11_28871186	S11_28892388	S11_28895699	S11_28896338	S11_28896357	S11_28896364	S11_28951494	S11_28973218	S11_28973227	S11_28977691	S12_2813	S12_120345	S12_126115	S12_126135	S12_126138	S12_206036	S12_235173	S12_235220	S12_263830	S12_263887	S12_264149	S12_281149	S12_310617	S12_419992	S12_421224	S12_435581	S12_435582	S12_443583	S12_524851	S12_533826	S12_538738	S12_538825	S12_538845	S12_612095	S12_653287	S12_653291	S12_653753	S12_653754	S12_662895	S12_697069	S12_697143	S12_699407	S12_719173	S12_723374	S12_737199	S12_789733	S12_797092	S12_797136	S12_805871	S12_825450	S12_838714	S12_838726	S12_839035	S12_870255	S12_945374	S12_945390	S12_969033	S12_970834	S12_975457	S12_975496	S12_976836	S12_977827	S12_980484	S12_998570	S12_1060133	S12_1068107	S12_1068116	S12_1097953	S12_1097976	S12_1097978	S12_1148279	S12_1148377	S12_1156876	S12_1160003	S12_1160045	S12_1181208	S12_1190496	S12_1214950	S12_1248880	S12_1273445	S12_1291694	S12_1307838	S12_1342903	S12_1342906	S12_1346281	S12_1346791	S12_1378436	S12_1463782	S12_1475166	S12_1482730	S12_1486982	S12_1492555	S12_1495076	S12_1498810	S12_1498864	S12_1519254	S12_1547310	S12_1583811	S12_1593993	S12_1594015	S12_1713510	S12_1714121	S12_1714179	S12_1714192	S12_1732745	S12_1732790	S12_1765395	S12_1766264	S12_1766297	S12_1766797	S12_1797005	S12_1853216	S12_1870215	S12_1872204	S12_1883483	S12_1883550	S12_1901859	S12_1904262	S12_1920332	S12_1930607	S12_1988494	S12_1994133	S12_1994136	S12_2143834	S12_2192482	S12_2192483	S12_2195997	S12_2196160	S12_2216980	S12_2276749	S12_2281756	S12_2305577	S12_2336320	S12_2338257	S12_2338282	S12_2342913	S12_2366393	S12_2418279	S12_2434290	S12_2437309	S12_2445038	S12_2490323	S12_2507466	S12_2536044	S12_2546499	S12_2549107	S12_2549573	S12_2563058	S12_2563061	S12_2586315	S12_2603728	S12_2622564	S12_2691561	S12_2691590	S12_2691639	S12_2702989	S12_2705956	S12_2705957	S12_2733322	S12_2785278	S12_2836611	S12_2869569	S12_2913256	S12_2922014	S12_2922015	S12_2922020	S12_2922030	S12_2935470	S12_2944575	S12_3007961	S12_3009556	S12_3009561	S12_3027224	S12_3031544	S12_3087938	S12_3088007	S12_3088013	S12_3148960	S12_3184675	S12_3216325	S12_3325550	S12_3327857	S12_3396168	S12_3396179	S12_3438197	S12_3438327	S12_3439165	S12_3482271	S12_3482299	S12_3485807	S12_3509545	S12_3509574	S12_3516486	S12_3517868	S12_3588859	S12_3678281	S12_3709949	S12_3714602	S12_3745250	S12_3773519	S12_3884843	S12_3938051	S12_3947145	S12_3954899	S12_3962011	S12_3975612	S12_3978963	S12_3983670	S12_4044499	S12_4058940	S12_4184761	S12_4209431	S12_4423437	S12_4469574	S12_4643096	S12_4698553	S12_4698869	S12_4747668	S12_4775728	S12_5105617	S12_5105627	S12_5390787	S12_5390816	S12_5681606	S12_5692877	S12_5701975	S12_5750839	S12_5751261	S12_5775937	S12_5822774	S12_5822790	S12_5851492	S12_6141698	S12_6141806	S12_6235385	S12_6733299	S12_6733344	S12_6755996	S12_6759817	S12_6859121	S12_6894325	S12_6913452	S12_6913754	S12_7112570	S12_7120421	S12_7131693	S12_7168098	S12_7173751	S12_7178284	S12_7181072	S12_7206258	S12_7223574	S12_7240826	S12_7240840	S12_7302207	S12_7323204	S12_7330455	S12_7404660	S12_7404661	S12_7404688	S12_7420299	S12_7420337	S12_7446301	S12_7468634	S12_7476694	S12_7476699	S12_7496477	S12_7526721	S12_7552766	S12_7560171	S12_7560196	S12_7560209	S12_7561129	S12_7632287	S12_7685976	S12_7693409	S12_7693428	S12_7708887	S12_7708925	S12_7731971	S12_7732001	S12_7748865	S12_7748902	S12_7803380	S12_7918482	S12_7993425	S12_8443365	S12_8443382	S12_8537027	S12_8537043	S12_8541199	S12_8819842	S12_8820339	S12_8845809	S12_8859868	S12_8883669	S12_8957883	S12_8957885	S12_9075712	S12_9209708	S12_9209836	S12_9211087	S12_9233396	S12_9255597	S12_9275365	S12_9357346	S12_9373122	S12_9375180	S12_9375206	S12_9375443	S12_9375474	S12_9375599	S12_9434402	S12_9438832	S12_9438840	S12_9511005	S12_9511012	S12_9511023	S12_9532136	S12_9733943	S12_9778256	S12_9909749	S12_9909821	S12_9909841	S12_9922146	S12_10050239	S12_10050309	S12_10053524	S12_10070719	S12_10081760	S12_10140180	S12_10140231	S12_10140275	S12_10140602	S12_10185015	S12_10185031	S12_10207328	S12_10211035	S12_10242458	S12_10298899	S12_10298909	S12_10402293	S12_10472932	S12_10472939	S12_10472942	S12_10472950	S12_10472952	S12_10472953	S12_10472956	S12_10472961	S12_10489304	S12_10611754	S12_10622370	S12_10624586	S12_10710987	S12_10726952	S12_10743269	S12_10823491	S12_10860060	S12_11056701	S12_11184955	S12_11272992	S12_11867930	S12_11900751	S12_11916840	S12_11943545	S12_12264710	S12_12267261	S12_12273263	S12_12415340	S12_12415341	S12_12430372	S12_12573829	S12_12586678	S12_12799925	S12_12834434	S12_12917897	S12_12970431	S12_12970636	S12_13167135	S12_13167138	S12_13167146	S12_13714269	S12_13714283	S12_13714299	S12_13828976	S12_13846998	S12_13856360	S12_13856472	S12_13885066	S12_14010581	S12_14049075	S12_14061839	S12_14065040	S12_14065055	S12_14129134	S12_14170056	S12_14170063	S12_14196627	S12_14433558	S12_14544797	S12_14722574	S12_14722646	S12_15123621	S12_15124264	S12_15262584	S12_15310070	S12_15316465	S12_15318040	S12_15338760	S12_15406276	S12_15422518	S12_15423221	S12_15423369	S12_15459062	S12_15462433	S12_15533388	S12_15534100	S12_15563231	S12_15783645	S12_15783649	S12_15790736	S12_15835715	S12_15846213	S12_15867812	S12_16486397	S12_16486454	S12_16498758	S12_16537124	S12_16537149	S12_16547260	S12_16547272	S12_16547625	S12_16702737	S12_16712372	S12_16988791	S12_17065020	S12_17195695	S12_17195887	S12_17195931	S12_17305618	S12_17305647	S12_17447630	S12_17447650	S12_17539297	S12_17569758	S12_17576115	S12_17596313	S12_17627667	S12_17631619	S12_17650541	S12_17651121	S12_17654618	S12_17780030	S12_17780137	S12_17901577	S12_17919080	S12_17953180	S12_18060756	S12_18060761	S12_18084420	S12_18135703	S12_18135721	S12_18172709	S12_18172728	S12_18205827	S12_18308427	S12_18312977	S12_18315503	S12_18374930	S12_18425539	S12_18510433	S12_18510454	S12_18612246	S12_18614587	S12_18620539	S12_18650125	S12_18852001	S12_18852008	S12_18890967	S12_19073988	S12_19075417	S12_19106377	S12_19115358	S12_19188393	S12_19339355	S12_19339391	S12_19369099	S12_19392259	S12_19392454	S12_19403532	S12_19405438	S12_19405473	S12_19473565	S12_19479120	S12_19482268	S12_19498344	S12_19500856	S12_19546594	S12_19546777	S12_19546833	S12_19676337	S12_19695649	S12_19718941	S12_19842054	S12_19842080	S12_19851177	S12_19851274	S12_19851355	S12_19894804	S12_19894812	S12_19926952	S12_19991628	S12_19991774	S12_19991795	S12_20008359	S12_20089091	S12_20179045	S12_20179047	S12_20179048	S12_20179064	S12_20301645	S12_20301650	S12_20498999	S12_20517779	S12_20539339	S12_20811621	S12_20830433	S12_20830517	S12_20886203	S12_21051396	S12_21209906	S12_21322420	S12_21322435	S12_21322627	S12_21323704	S12_21447087	S12_21469227	S12_21500676	S12_21500707	S12_21713026	S12_21834626	S12_21854271	S12_21854302	S12_21875508	S12_21886993	S12_21923454	S12_22016803	S12_22021099	S12_22132821	S12_22161588	S12_22164113	S12_22168352	S12_22169193	S12_22179728	S12_22350291	S12_22373448	S12_22424984	S12_22425841	S12_22442821	S12_22522731	S12_22546804	S12_22580013	S12_22580057	S12_22633479	S12_22655225	S12_22655236	S12_22708847	S12_22857440	S12_22887056	S12_22935531	S12_22935534	S12_22973391	S12_23016399	S12_23033428	S12_23033909	S12_23067781	S12_23078268	S12_23092090	S12_23120151	S12_23137095	S12_23137208	S12_23157622	S12_23173265	S12_23182704	S12_23252872	S12_23292171	S12_23329782	S12_23329811	S12_23338378	S12_23394411	S12_23394982	S12_23407598	S12_23407599	S12_23410345	S12_23436031	S12_23459452	S12_23459458	S12_23473052	S12_23495410	S12_23524454	S12_23524499	S12_23530794	S12_23530819	S12_23553558	S12_23560214	S12_23566567	S12_23635889	S12_23635897	S12_23663344	S12_23730193	S12_23730221	S12_23736768	S12_23737506	S12_23793059	S12_23822177	S12_23825922	S12_23851361	S12_23885842	S12_23919683	S12_23928280	S12_23928305	S12_23965856	S12_24047507	S12_24050423	S12_24054218	S12_24054222	S12_24070817	S12_24070904	S12_24143372	S12_24143972	S12_24146096	S12_24150323	S12_24156740	S12_24181283	S12_24191911	S12_24191917	S12_24191932	S12_24203210	S12_24212881	S12_24260321	S12_24333162	S12_24417433	S12_24462499	S12_24475683	S12_24591080	S12_24632628	S12_24642181	S12_24646884	S12_24650084	S12_24650104	S12_24650135	S12_24658842	S12_24658875	S12_24726833	S12_24734249	S12_24802222	S12_24857462	S12_24857544	S12_24876325	S12_24916073	S12_24967426	S12_25041618	S12_25045953	S12_25103603	S12_25199428	S12_25201069	S12_25201181	S12_25252900	S12_25298206	S12_25302173	S12_25336023	S12_25426599	S12_25490115	S12_25498545	S12_25499380	S12_25537248	S12_25537255	S12_25568927	S12_25639752	S12_25678321	S12_25679176	S12_25689525	S12_25689532	S12_25690668	S12_25690690	S12_25700513	S12_25700525	S12_25701072	S12_25701154	S12_25701180	S12_25704194	S12_25718687	S12_25718689	S12_25720058	S12_25720143	S12_25764929	S12_25765287	S12_25771600	S12_25771916	S12_25784751	S12_25795991	S12_25863466	S12_25863492	S12_25863495	S12_25863508	S12_25916853	S12_25921392	S12_25927167	S12_25935382	S12_25935447	S12_25938150	S12_26007863	S12_26007926	S12_26054951	S12_26088602	S12_26094650	S12_26094677	S12_26118017	S12_26124528	S12_26124576	S12_26125773	S12_26156628	S12_26178169	S12_26208431	S12_26262556	S12_26268705	S12_26271645	S12_26298683	S12_26311263	S12_26326995	S12_26335241	S12_26344595	S12_26344613	S12_26350387	S12_26359488	S12_26359525	S12_26370471	S12_26418984	S12_26424966	S12_26433813	S12_26433821	S12_26448813	S12_26448974	S12_26489986	S12_26508161	S12_26508265	S12_26535600	S12_26616860	S12_26673619	S12_26713409	S12_26718208	S12_26718299	S12_26750766	S12_26752231	S12_26785818	S12_26905201	S12_26947273	S12_26947302	S12_26956352	S12_26961076	S12_27041522	S12_27048823	S12_27093925	S12_27110011	S12_27123455	S12_27124387	S12_27135395	S12_27135411	S12_27135426	S12_27135427	S12_27169074	S12_27205921	S12_27205953	S12_27237675	S12_27244607	S12_27245446	S12_27264885	S12_27304984	S12_27330663	S12_27331363	S12_27360032	S12_27392422	S12_27416511	S12_27441916	S12_27441940	S12_27448141	S12_27462235	S12_27476873	S12_27477046	S12_27490893	S12_27513281
Or100	0	0	0	1	0	0	0	0	1	0	0	1	1	0	0	2	0	1	1	1	0	0	0	2	1	0	1	0	0	2	0	0	0	0	0	0	2	0	0	0	0	0	0	0	2	2	0	2	0	0	0	0	2	0	2	0	0	0	0	0	0	0	0	0	1	0	2	2	1	1	1	0	0	2	0	0	0	0	2	0	2	0	0	0	2	0	0	2	2	0	0	0	2	0	0	0	0	0	0	0	2	0	0	0	0	1	0	0	0	0	0	0	0	0	0	0	1	0	2	0	0	0	0	0	0	1	0	0	0	0	0	0	2	0	0	0	0	0	2	2	0	0	0	0	0	0	0	0	0	2	0	0	0	1	0	0	0	0	2	0	0	0	1	0	0	0	0	1	0	2	0	0	0	0	0	0	2	0	2	2	0	0	2	0	0	0	0	0	0	0	2	0	0	0	0	0	1	0	0	0	0	0	0	0	0	0	0	2	0	0	0	0	0	0	0	0	0	2	0	0	0	0	0	0	0	0	0	2	0	0	0	0	2	0	0	0	0	0	0	0	0	0	0	0	0	0	0	0	0	0	1	0	0	0	0	0	0	0	0	0	1	0	0	0	0	0	0	0	2	0	0	0	0	2	0	0	2	0	0	0	1	0	0	0	0	0	0	0	0	0	2	2	0	1	1	0	0	0	0	0	1	0	0	0	0	0	1	1	1	2	0	1	0	0	0	2	0	0	0	0	2	0	1	0	1	0	1	0	0	0	2	0	0	0	0	0	0	2	0	0	0	0	0	0	0	2	0	0	0	0	0	1	2	2	0	0	1	1	0	2	0	0	0	0	0	2	0	2	1	2	0	0	0	0	0	1	0	1	0	0	2	0	0	0	0	0	0	0	0	0	0	0	0	0	0	2	2	0	1	0	0	1	0	0	0	0	0	2	0	0	0	2	1	0	0	0	0	0	0	0	2	0	0	0	0	0	0	0	0	0	0	0	2	0	1	1	0	1	1	0	2	0	0	0	0	0	0	0	0	0	0	0	0	0	2	0	0	0	2	0	0	0	1	1	0	0	0	2	0	0	0	0	0	0	0	0	0	0	0	0	0	0	0	0	0	0	2	0	0	0	0	0	2	0	0	0	0	0	2	0	2	0	0	1	0	0	2	0	0	0	1	2	0	0	0	0	0	2	2	0	0	0	0	0	2	2	0	0	0	0	0	2	0	0	0	0	0	0	0	0	0	0	0	0	0	0	0	0	0	0	0	0	0	0	1	1	0	0	0	2	0	0	0	0	0	0	2	0	0	0	0	0	2	0	1	0	0	0	0	0	0	0	0	1	0	0	0	0	0	0	0	1	0	0	0	0	0	0	0	0	1	0	0	0	0	0	2	0	0	0	0	0	0	0	0	0	0	0	0	2	0	0	0	0	0	1	0	0	1	0	0	0	0	2	0	0	0	0	0	0	0	0	0	0	0	0	0	0	0	0	0	0	2	0	0	0	0	0	0	1	0	2	0	2	0	0	1	1	0	0	0	2	0	0	0	0	1	0	2	1	1	1	0	0	0	2	0	0	0	0	0	0	0	0	1	0	0	0	2	2	2	0	0	0	0	0	0	0	0	2	0	0	0	0	0	0	1	0	0	1	0	0	0	1	0	0	0	2	0	0	2	2	0	0	0	0	0	0	0	0	0	0	2	0	0	0	2	0	0	2	1	1	0	0	0	0	0	0	0	2	0	0	0	0	0	0	0	1	2	0	0	1	0	0	0	0	2	0	2	0	1	0	0	0	0	0	0	1	0	0	1	0	1	0	0	0	1	0	1	1	0	0	0	0	0	0	0	2	0	0	0	0	0	0	0	0	0	2	0	0	0	0	0	0	2	0	0	0	2	0	0	0	0	0	0	1	0	0	2	0	0	0	0	1	0	0	0	0	0	0	1	0	1	0	1	1	1	0	0	0	0	0	0	0	0	0	0	1	0	0	0	0	0	0	0	1	0	1	0	0	1	0	0	0	0	1	0	0	1	0	0	1	0	1	1	1	0	0	0	1	0	2	1	1	0	1	0	0	0	1	0	0	0	0	0	0	0	0	0	0	0	0	0	1	0	0	0	0	0	0	0	0	0	0	0	0	1	0	1	1	0	1	0	0	0	0	0	0	0	1	0	2	0	0	0	0	0	0	0	0	0	0	2	0	0	0	1	1	1	1	1	0	0	1	0	0	0	0	1	0	0	0	0	0	0	1	1	1	0	0	0	0	0	1	0	0	0	0	1	1	0	0	1	0	0	0	0	1	2	0	0	0	0	0	1	0	0	2	0	1	0	2	0	0	0	1	0	0	1	1	1	0	1	1	0	0	1	0	0	0	0	2	0	0	0	1	0	0	1	0	1	0	1	1	0	0	0	0	1	2	0	0	0	0	0	0	0	0	0	0	0	1	0	1	1	0	0	1	0	0	1	0	0	0	0	1	1	0	0	0	1	1	0	0	0	0	0	1	0	0	0	0	1	1	0	1	1	1	0	0	0	0	0	0	0	1	0	0	0	1	0	0	0	1	0	0	0	0	0	0	1	1	0	0	1	0	1	0	0	1	0	0	0	0	0	0	1	1	0	1	2	0	1	0	0	0	0	1	0	1	0	0	0	0	1	0	1	0	0	0	0	0	0	0	1	1	0	1	0	1	0	0	0	0	0	0	0	0	1	0	0	1	0	0	1	0	0	0	1	1	0	1	0	1	0	1	0	0	1	0	0	0	0	0	1	0	0	0	0	0	0	1	0	0	0	0	0	0	0	0	1	0	0	0	1	0	0	1	0	0	0	0	0	0	0	0	0	0	0	1	0	1	1	1	0	0	0	0	1	0	0	1	0	0	0	0	0	0	1	0	0	0	0	0	0	0	0	0	0	1	0	0	0	0	0	1	0	0	0	0	0	0	0	0	0	0	0	0	0	0	1	0	0	0	0	0	1	0	0	1	0	0	1	0	0	1	0	0	0	0	1	0	0	0	0	1	0	0	0	0	2	2	0	0	2	0	2	0	0	0	0	2	0	1	2	0	0	0	2	2	0	0	0	0	0	0	0	0	2	0	0	0	0	0	0	2	0	0	0	0	0	0	0	0	0	0	2	0	2	0	0	2	0	0	0	2	1	0	1	0	0	0	0	0	0	0	2	1	1	0	1	0	0	0	0	1	0	0	0	0	0	0	0	0	1	0	1	0	0	2	0	0	2	0	0	0	2	0	2	0	0	0	2	0	0	2	0	0	0	0	0	2	0	2	0	0	0	0	0	0	0	0	0	0	2	0	0	0	0	0	0	0	0	0	0	0	0	0	0	0	0	0	0	0	0	2	0	0	2	0	0	0	0	0	0	0	2	0	0	0	0	0	0	0	0	0	0	0	0	0	0	0	0	0	0	0	1	0	0	1	0	0	0	0	0	0	2	0	2	0	1	0	0	0	2	0	0	0	0	0	0	1	1	0	0	0	0	0	1	0	0	1	0	1	0	0	1	1	0	0	1	1	1	0	1	0	1	0	0	0	0	0	1	2	0	0	0	0	1	0	0	0	0	0	1	0	0	0	0	0	0	0	0	0	0	0	0	1	0	1	0	1	0	0	2	0	1	0	0	0	0	1	0	0	0	0	0	1	1	0	0	0	0	0	0	0	0	1	0	1	0	0	0	1	0	1	0	0	0	0	0	1	0	0	0	0	0	0	0	0	1	1	1	0	1	1	0	0	0	0	0	1	1	0	0	0	1	1	1	0	0	0	1	1	0	0	0	0	1	0	0	0	0	0	1	1	1	0	1	0	1	0	0	0	0	2	0	0	1	1	0	0	0	0	0	1	0	1	1	0	1	0	0	0	1	2	0	0	0	0	0	0	1	0	0	0	0	0	1	2	0	0	0	0	0	0	1	1	0	0	1	1	0	0	0	1	1	0	0	1	0	1	0	0	1	1	0	1	0	1	0	0	0	0	0	0	0	0	0	0	1	1	1	1	1	0	0	1	0	0	1	0	1	0	1	0	1	0	0	0	0	0	0	1	0	0	0	1	1	0	1	0	1	1	0	0	0	1	1	0	0	0	0	0	0	0	0	0	0	1	2	0	0	0	0	0	0	0	1	0	0	0	0	0	0	1	0	1	0	0	0	2	0	0	0	0	0	0	0	0	0	0	0	0	0	0	0	0	0	2	0	2	0	0	0	0	0	1	0	0	1	0	0	0	0	1	1	0	0	2	0	0	2	0	0	2	0	0	1	0	1	0	2	1	2	0	0	0	1	0	1	0	1	0	0	1	0	2	1	1	1	1	0	1	1	0	0	0	0	1	0	0	0	0	0	0	0	0	0	2	0	0	1	1	0	0	1	0	0	0	0	0	0	0	1	2	0	0	0	1	0	0	0	1	2	0	2	2	0	0	0	0	0	0	0	0	0	1	0	0	2	0	2	0	0	0	1	0	1	0	0	0	0	0	0	0	0	0	2	2	0	0	0	0	0	1	0	1	1	0	0	2	0	0	0	0	0	0	0	2	0	0	0	0	0	0	0	0	1	0	0	0	0	0	2	0	0	0	0	2	1	0	0	0	0	0	0	0	0	0	0	2	2	0	2	0	0	2	0	0	0	0	0	2	1	0	0	1	0	0	2	0	0	0	2	2	0	0	2	0	0	0	0	0	0	2	0	0	0	2	0	0	2	0	0	1	0	1	0	0	0	0	1	0	0	0	0	0	0	1	0	0	1	0	2	0	0	0	1	0	0	0	1	1	0	1	0	1	1	0	0	0	0	0	1	2	0	0	1	0	0	0	0	0	0	1	0	1	1	1	0	0	1	0	0	0	0	0	0	1	0	1	0	0	1	0	0	1	0	0	0	0	0	0	0	0	0	0	1	1	0	0	0	1	1	0	0	1	0	0	0	0	0	0	1	0	1	0	1	1	0	0	0	1	0	0	1	0	0	0	1	0	0	0	2	1	1	0	0	0	0	0	1	0	0	1	0	0	0	0	1	0	0	0	0	1	0	0	1	0	0	0	0	0	0	0	1	0	0	1	1	0	1	0	1	0	0	1	0	2	0	1	1	0	2	0	0	0	0	0	0	0	0	0	0	1	0	0	1	0	0	0	0	0	0	2	0	1	1	1	0	0	0	0	1	0	0	0	0	0	0	0	0	0	0	0	0	0	0	0	0	0	0	0	0	0	0	0	0	0	1	1	0	0	0	0	0	0	0	1	0	0	0	1	0	0	1	1	2	0	0	1	1	1	0	0	1	0	0	0	0	1	0	0	0	1	0	0	2	0	0	0	0	0	0	0	0	0	0	0	0	0	0	0	2	0	1	0	0	0	1	0	0	0	0	0	0	0	0	1	0	0	0	0	0	0	0	0	0	0	1	0	1	0	0	0	1	0	0	0	1	0	0	1	0	0	1	1	0	1	0	1	0	0	1	1	1	0	0	0	0	0	1	0	0	0	1	0	0	1	0	1	0	0	0	0	0	0	1	0	0	0	0	0	0	0	1	0	1	1	0	0	0	0	0	1	0	0	1	2	0	0	1	0	2	0	1	0	1	1	1	2	0	0	0	0	0	0	0	1	0	0	1	0	1	0	1	0	0	0	0	0	0	0	1	0	0	1	0	0	0	0	2	0	0	0	1	0	0	0	1	0	0	1	1	0	0	0	1	1	0	0	1	0	0	0	0	0	1	1	1	1	0	0	0	0	0	2	0	0	0	0	0	0	1	0	0	0	0	1	0	1	0	0	1	1	0	0	1	0	0	0	1	0	1	0	0	0	0	1	0	1	1	1	0	0	0	0	0	0	1	0	0	0	0	0	0	0	1	2	0	0	0	0	0	1	1	0	1	1	0	0	0	0	0	0	0	1	0	0	0	0	0	1	1	0	1	0	0	0	1	1	0	0	0	0	0	0	0	0	1	0	1	0	0	1	1	1	2	0	0	0	0	0	1	0	0	0	0	0	1	1	1	1	1	0	0	0	2	0	1	0	0	0	1	0	0	0	0	0	0	0	0	0	0	0	1	0	1	0	0	0	0	0	0	0	0	0	0	1	0	0	0	0	0	0	0	0	0	1	0	0	0	0	0	0	0	1	0	1	0	0	1	0	0	1	0	1	0	0	0	1	0	0	1	0	0	0	1	0	0	0	0	0	0	0	0	1	0	0	1	0	1	0	0	1	0	1	0	0	2	0	0	0	0	0	1	0	0	1	0	0	1	0	0	0	0	0	0	0	1	0	0	1	0	0	0	0	0	0	0	0	0	0	0	0	0	1	1	1	0	0	0	0	0	1	0	0	0	0	0	0	0	2	0	0	0	0	0	0	2	0	1	0	0	0	2	2	0	1	0	0	1	0	1	0	0	1	0	1	0	1	0	0	1	0	0	0	0	0	1	0	0	1	0	1	0	1	1	0	0	0	1	0	0	0	0	2	0	1	0	0	0	1	1	0	1	0	0	0	0	1	0	0	0	0	0	1	0	0	0	0	1	0	1	0	2	0	0	0	1	1	0	0	0	0	0	1	0	1	0	2	0	0	0	1	1	1	1	0	1	2	0	0	1	1	0	0	0	0	0	0	0	0	0	0	0	0	0	1	1	0	0	1	0	0	0	0	1	0	0	0	1	0	0	0	0	2	1	0	0	0	1	0	0	0	1	0	0	0	0	0	0	0	0	1	0	1	0	1	1	0	1	1	1	1	0	0	0	0	0	1	1	0	0	0	1	1	2	0	0	0	1	0	0	0	2	0	0	0	1	1	0	0	0	0	1	1	0	0	1	1	2	0	0	0	0	0	0	0	0	0	0	0	0	0	0	1	0	1	0	0	2	1	1	0	0	0	0	1	1	1	0	0	0	0	0	0	0	0	0	0	0	0	1	1	0	0	0	1	0	1	0	0	1	0	2	1	0	0	2	0	1	1	0	0	0	0	2	0	0	0	0	0	0	2	0	0	0	0	0	0	1	1	0	0	0	0	0	1	0	0	0	0	1	0	0	0	1	0	0	1	0	1	1	0	0	0	0	2	2	1	0	0	0	0	1	0	0	1	1	1	2	0	0	1	0	1	0	0	0	0	1	2	0	1	0	0	0	0	0	1	1	0	0	0	0	0	0	0	0	1	0	0	0	2	0	0	0	0	0	0	0	1	1	0	1	0	0	0	0	0	0	0	1	0	1	0	0	0	0	0	0	0	0	1	0	0	0	1	0	0	0	0	0	0	0	0	1	0	0	0	0	1	0	0	0	0	1	0	0	0	0	0	1	0	2	0	0	0	1	0	1	0	2	0	0	0	2	1	0	0	1	0	1	0	0	0	0	0	1	0	0	1	0	0	0	1	0	1	2	0	1	0	0	0	0	0	0	0	0	1	0	1	0	1	0	1	0	1	1	0	0	0	0	0	0	0	0	1	0	1	0	2	2	0	0	0	0	0	0	0	0	0	0	0	0	2	2	0	0	0	1	0	0	2	0	0	0	1	0	0	0	0	0	0	0	0	0	0	0	0	0	2	0	0	0	0	2	0	0	0	0	0	0	0	1	0	0	1	0	1	0	1	2	1	0	0	0	0	0	0	0	0	2	0	0	0	0	0	2	2	2	0	0	0	0	0	0	0	0	0	0	0	0	0	0	0	0	1	0	0	0	0	0	0	0	0	2	0	0	1	2	0	0	0	0	2	0	1	0	0	0	0	0	0	0	2	0	0	0	0	0	2	0	0	0	0	2	0	0	0	0	0	0	0	1	0	1	0	2	0	0	0	0	1	0	0	0	1	0	0	2	0	0	0	0	0	0	0	2	0	0	0	0	0	1	0	0	0	0	0	2	0	1	0	0	2	0	0	0	0	1	0	0	0	0	0	0	0	0	0	0	0	0	2	0	0	0	1	0	0	0	0	0	0	2	0	2	0	0	1	0	0	0	0	0	0	1	0	1	0	0	0	0	0	0	2	1	0	2	0	0	0	0	0	0	0	0	2	0	0	1	0	0	0	0	0	0	1	1	0	0	0	0	0	2	0	0	1	0	1	0	1	1	2	0	0	0	0	0	2	0	0	0	0	0	2	0	0	0	0	0	1	0	0	0	0	2	0	0	0	0	0	0	0	0	1	0	0	1	0	0	2	1	1	0	0	0	1	1	0	1	0	1	1	0	0	1	0	1	0	1	0	0	1	0	0	0	0	2	0	0	1	1	0	1	0	0	0	1	0	0	0	0	0	0	0	0	2	1	0	0	0	0	0	0	0	0	1	0	1	0	2	0	0	2	0	0	1	1	0	2	1	0	2	0	0	1	0	0	0	1	1	0	0	0	2	0	0	0	0	0	2	0	0	1	0	2	0	0	1	2	0	2	0	0	1	2	0	0	1	1	0	0	0	0	0	1	0	0	0	0	0	0	0	0	0	1	0	1	0	0	2	1	0	0	0	1	0	2	0	0	0	2	0	1	1	1	1	0	0	0	0	1	1	0	1	1	0	1	0	0	0	0	0	2	0	0	1	0	0	0	1	1	0	0	0	0	0	1	0	0	0	0	0	0	0	0	2	0	0	0	0	0	0	0	1	0	0	0	0	2	0	0	0	1	2	0	0	0	0	0	0	0	1	0	0	1	0	1	0	1	0	1	1	0	0	0	0	0	0	0	0	0	0	0	2	0	0	1	0	1	0	0	0	0	0	0	0	0	0	0	0	0	0	0	0	0	0	1	1	1	1	0	0	1	0	0	0	0	0	0	0	0	0	0	0	0	1	0	1	0	0	1	0	0	0	1	0	0	0	0	0	1	0	0	0	0	0	0	1	1	0	0	0	0	0	0	0	1	0	0	0	0	1	0	0	0	0	2	0	0	0	0	0	1	0	0	0	0	2	0	0	0	1	1	1	0	0	0	0	0	2	2	0	0	1	0	0	1	1	0	0	0	0	0	0	0	0	0	1	0	0	1	2	0	0	0	0	1	0	0	0	0	0	0	0	0	2	0	1	0	0	0	0	0	1	0	0	0	2	0	0	0	0	0	0	0	0	0	1	2	0	0	0	0	2	0	0	0	1	2	0	0	0	0	0	0	0	1	2	0	1	0	0	0	0	0	0	0	0	2	0	1	0	0	0	0	0	0	0	0	0	0	0	0	0	0	0	0	0	0	2	0	0	0	2	2	0	0	0	0	0	2	0	0	0	0	0	0	0	0	0	0	0	2	0	0	1	0	0	0	0	1	0	0	0	1	0	0	0	0	2	2	0	0	0	0	0	0	0	0	0	1	0	0	0	0	0	0	0	0	0	0	0	0	0	2	0	1	0	0	0	2	0	0	0	0	0	0	0	0	2	0	2	0	0	0	2	0	2	0	0	0	0	0	0	0	0	0	0	0	0	0	0	0	1	0	1	0	0	1	0	0	0	0	0	0	0	2	0	0	0	0	0	0	0	1	0	0	2	0	0	1	0	1	2	0	0	0	0	0	0	0	0	0	0	0	0	0	1	0	0	0	0	0	0	0	0	0	0	0	2	2	0	0	0	0	0	0	0	0	0	0	0	2	0	0	0	0	0	0	1	0	2	0	1	0	0	0	0	0	0	2	0	0	2	2	0	0	0	0	2	2	0	0	0	0	0	0	0	1	1	0	0	0	0	0	0	0	0	0	0	1	0	0	2	0	1	0	1	0	1	0	0	1	1	0	0	0	1	0	0	2	0	0	2	0	2	0	0	1	0	0	0	0	0	0	0	0	2	0	0	0	2	0	0	0	0	0	0	0	0	1	0	0	0	2	1	0	2	0	0	2	0	0	0	0	2	0	0	0	0	0	1	0	0	0	2	1	1	0	2	0	0	0	0	2	0	0	0	0	0	2	2	0	0	0	2	0	0	0	0	0	0	0	0	0	0	0	0	1	0	0	0	0	0	0	0	1	0	0	1	0	0	0	0	0	0	0	0	1	0	0	0	0	0	1	0	0	0	2	0	0	0	0	0	0	0	0	0	0	0	1	0	0	0	0	0	0	0	0	0	0	2	0	0	0	0	0	0	0	1	0	0	0	0	0	0	0	0	0	0	0	2	0	0	0	0	1	0	1	0	0	2	0	0	0	0	0	2	0	2	1	0	0	0	0	2	0	0	0	0	0	0	0	0	0	0	1	1	1	1	1	0	0	0	0	0	0	0	2	0	0	2	0	0	0	0	0	0	0	0	0	2	2	1	0	0	0	0	0	2	0	0	0	0	0	0	0	0	0	0	0	0	0	0	0	0	0	2	1	0	0	0	0	0	0	0	0	0	0	0	0	0	0	0	2	0	0	0	0	0	0	0	0	1	2	0	0	0	0	0	0	0	0	0	1	0	0	1	0	0	0	0	0	0	0	0	0	0	0	0	0	0	1	0	2	0	0	2	0	0	2	0	0	0	0	0	0	0	0	0	0	0	0	0	1	0	0	1	0	0	0	0	0	2	1	1	2	0	0	0	0	0	0	0	1	0	0	0	1	0	1	0	0	0	0	0	0	0	2	0	0	0	0	0	0	2	2	0	2	0	0	0	1	0	0	0	1	1	2	0	2	0	0	2	2	0	0	2	0	0	0	0	0	0	1	0	0	0	0	0	0	1	1	0	0	0	0	0	1	0	0	1	0	0	0	2	0	0	0	0	0	1	1	0	1	0	0	0	0	0	0	0	0	0	0	0	0	2	0	0	0	0	0	0	0	0	0	0	0	0	1	0	0	0	2	0	1	0	1	0	1	1	0	0	0	0	2	0	0	0	0	0	2	1	2	0	0	2	0	0	0	0	2	0	1	0	0	0	0	0	0	0	1	0	1	2	0	1	2	0	0	0	2	0	0	0	0	0	0	2	0	0	0	0	0	0	0	0	0	0	0	1	0	0	2	2	0	0	2	0	0	0	0	0	0	0	0	0	0	2	0	2	0	2	0	2	0	0	0	1	0	0	2	0	0	0	0	0	2	0	0	0	0	0	0	0	0	1	0	1	1	0	0	0	1	0	0	0	0	2	1	0	0	2	0	1	0	0	1	0	0	1	2	0	1	1	0	1	1	0	0	0	0	1	1	0	0	0	1	0	0	0	0	0	0	0	0	0	0	0	0	0	1	0	0	1	0	1	1	0	1	1	0	1	1	0	0	0	0	0	0	0	0	0	0	0	0	1	1	0	0	1	2	1	0	0	0	1	0	0	0	0	0	0	1	0	2	0	0	0	1	1	0	0	0	0	0	1	0	0	0	0	0	1	0	0	0	0	1	0	1	0	0	0	1	0	1	0	0	0	1	1	0	0	0	0	0	0	2	0	0	0	0	1	0	1	0	2	0	0	0	0	0	0	0	1	0	1	0	0	0	0	0	1	0	0	0	0	0	0	0	0	0	1	0	0	1	0	1	0	0	0	1	1	0	0	1	2	0	0	1	0	0	0	0	0	1	1	0	2	0	1	0	0	2	2	1	2	0	0	0	0	0	0	0	0	1	2	0	0	1	1	0	0	0	0	0	0	0	0	0	0	0	1	0	1	1	1	0	0	1	0	0	0	1	0	0	0	0	0	1	1	0	0	0	0	0	0	1	1	0	0	0	0	1	0	0	0	0	0	0	0	1	1	1	1	0	1	0	0	2	0	0	0	1	1	0	0	0	0	1	0	1	1	0	1	0	1	0	0	0	0	0	1	0	1	1	0	0	0	1	0	0	0	0	0	0	2	0	2	0	0	1	0	0	0	0	0	0	0	2	0	2	0	0	0	0	0	1	0	0	0	0	0	0	0	2	2	2	0	0	0	0	1	0	0	2	0	0	0	2	0	0	0	1	0	0	1	0	0	1	0	0	0	0	0	0	0	0	0	1	0	0	0	2	0	0	1	0	0	0	0	0	0	0	2	0	0	0	0	0	0	1	0	0	0	0	0	1	2	0	2	0	2	0	1	0	0	0	0	2	0	2	0	0	0	0	0	0	0	0	0	0	0	0	0	2	1	0	2	0	2	0	0	0	0	2	2	0	0	0	0	0	0	0	0	0	0	0	0	0	0	0	0	2	0	2	0	0	0	0	0	0	0	1	0	0	2	0	0	2	0	1	1	0	0	2	0	2	0	0	0	2	0	0	0	0	0	0	0	0	0	0	0	0	0	0	0	0	0	0	2	2	0	0	0	0	0	0	0	0	2	0	1	0	0	0	0	0	2	0	0	0	2	0	1	0	0	0	1	2	0	0	0	0	0	1	1	0	1	0	0	0	1	0	2	0	1	0	0	0	0	0	0	0	2	0	0	0	0	2	0	0	0	2	0	0	0	0	0	0	0	0	2	0	0	0	0	0	0	0	0	1	1	2	0	0	0	0	0	2	0	2	2	2	0	0	0	0	0	0	0	0	0	0	0	0	0	2	0	2	0	1	0	1	1	0	1	1	0	0	0	0	1	1	0	1	1	0	1	1	1	0	0	0	0	0	1	0	0	0	0	0	1	2	0	1	0	2	0	0	1	0	0	0	0	0	0	0	1	0	0	0	0	0	0	0	0	0	0	1	0	0	0	0	0	0	0	1	0	0	0	1	0	0	0	0	0	1	0	0	1	0	0	0	0	0	0	1	1	0	0	1	0	1	0	0	0	1	0	2	2	1	0	0	0	1	0	1	0	0	1	0	1	0	1	0	0	0	0	0	0	0	0	2	0	0	0	0	0	0	0	2	0	2	0	0	0	0	0	0	0	0	0	0	0	0	0	2	0	0	0	0	0	0	0	0	0	0	2	0	2	0	0	1	0	0	0	1	0	2	0	0	0	0	0	0	0	0	2	0	0	0	0	2	0	0	0	1	0	0	0	0	0	0	0	0	0	2	0	0	0	0	1	0	0	0	1	0	0	0	1	1	0	2	2	0	1	0	0	1	0	0	0	0	1	1	0	1	0	1	2	0	0	1	0	0	0	1	0	0	1	0	0	0	0	0	0	1	1	1	1	1	1	0	0	0	0	0	0	0	0	0	1	0	0	1	0	0	0	0	0	0	0	1	0	0	0	0	1	2	0	2	0	0	0	0	0	1	0	0	0	0	2	2	0	0	2	0	0	0	1	2	0	0	0	0	0	0	0	0	2	0	0	0	0	2	0	0	0	2	0	2	2	0	0	0	1	0	0	0	2	2	0	0	0	0	0	1	1	0	1	0	0	2	2	0	0	0	0	0	2	0	2	0	0	0	0	0	0	0	0	0	0	0	0	0	0	0	0	1	0	0	0	0	0	0	0	0	0	0	0	0	0	2	0	0	0	1	0	2	0	0	0	0	0	0	0	0	0	0	0	0	0	0	0	0	0	0	1	1	0	1	2	0	0	0	0	1	1	0	0	0	0	0	0	0	0	2	0	0	0	0	0	0	0	0	0	0	2	2	2	0	0	0	0	0	2	0	0	0	2	0	0	0	0	2	0	0	0	0	0	0	0	0	0	0	0	0	0	0	0	1	0	2	2	0	0	2	1	1	0	0	0	1	0	0	0	0	0	0	0	2	0	0	0	1	0	0	1	0	0	0	2	0	0	0	0	0	2	0	2	0	0	0	2	0	0	0	0	0	0	0	0	0	0	0	0	0	0	0	0	0	0	0	0	1	0	0	0	0	0	2	0	0	0	2	2	0	0	0	0	0	0	0	2	0	0	0	1	0	0	2	0	0	0	0	1	2	0	1	0	0	0	0	2	2	0	0	0	2	2	0	1	0	0	0	0	0	0	0	0	0	0	0	0	0	0	0	0	0	0	0	0	0	0	0	0	0	0	0	0	0	0	2	0	0	0	0	2	0	0	0	0	0	0	0	2	0	0	0	2	0	0	0	0	0	0	0	0	1	0	0	0	0	0	0	0	0	0	0	0	0	0	0	2	2	0	0	0	0	0	0	0	1	0	0	0	1	0	0	0	0	0	0	0	0	0	0	0	0	0	0	2	0	0	2	0	0	0	0	0	2	0	0	0	0	0	0	0	0	0	2	0	1	0	0	0	0	0	1	0	2	2	0	0	0	0	2	0	0	0	0	2	0	0	0	0	0	0	0	0	0	2	0	0	2	0	0	0	0	0	0	0	0	2	0	0	0	0	2	2	2	0	0	0	1	0	0	0	2	0	1	0	0	0	0	0	0	2	0	0	2	0	0	0	0	0	0	2	0	0	2	0	0	0	0	0	2	0	0	0	2	0	0	1	0	0	0	0	0	0	0	0	2	0	0	0	0	0	2	0	2	0	0	0	0	0	2	0	0	0	0	2	0	0	0	0	1	0	2	0	0	0	2	0	0	1	2	0	0	0	0	2	0	0	2	0	2	0	0	0	0	1	2	0	1	0	0	0	0	1	0	1	0	0	0	0	1	0	0	2	0	1	0	1	0	2	0	1	0	2	0	0	0	0	2	1	0	0	0	2	0	0	0	0	0	0	0	0	0	0	0	0	0	0	0	0	1	0	0	0	0	0	2	1	0	0	0	0	1	0	1	1	0	0	0	0	0	0	1	1	0	2	0	1	2	0	0	0	0	0	0	0	2	1	0	0	0	0	0	0	0	0	0	0	0	0	0	0	0	0	1	0	0	0	0	0	0	2	0	0	0	2	0	0	0	0	0	0	1	2	0	0	0	0	0	0	0	0	0	2	0	0	0	0	0	2	0	0	0	0	0	0	0	0	0	0	0	0	0	0	0	0	2	0	0	1	0	1	0	0	0	2	0	1	1	0	0	0	1	0	2	0	0	0	0	0	0	0	0	2	1	0	0	2	0	0	0	0	0	0	1	2	0	0	1	0	1	0	0	1	1	0	0	0	0	0	0	1	0	0	2	0	0	0	0	0	2	0	0	0	2	0	0	0	2	0	0	0	0	0	0	0	0	0	0	0	0	0	0	0	0	0	0	0	2	0	0	1	1	0	0	0	2	0	0	0	0	0	0	0	0	0	0	2	0	0	0	0	0	0	0	0	1	0	0	0	0	0	0	0	0	0	0	0	0	0	0	0	0	2	0	0	0	0	0	2	0	0	0	0	0	0	0	0	0	0	0	0	0	0	2	0	0	0	1	1	0	2	0	1	0	0	0	0	0	0	0	2	0	0	0	0	0	0	1	1	0	0	0	0	0	1	0	0	1	0	0	0	0	2	0	1	1	0	0	0	0	0	1	0	0	0	0	0	0	0	0	1	0	0	1	1	1	1	0	1	1	0	1	0	1	0	1	1	0	0	0	1	1	0	0	0	0	1	0	1	0	0	0	1	0	0	2	0	0	0	0	0	0	1	0	0	0	1	0	1	2	0	2	0	1	1	0	1	0	0	0	2	0	0	1	0	0	0	1	1	1	1	0	0	1	0	0	0	2	1	1	0	0	1	0	2	1	1	0	1	0	1	0	0	1	1	1	0	0	0	1	1	1	0	0	1	0	1	0	0	2	0	1	0	0	0	0	1	0	0	1	0	0	0	0	1	0	1	0	0	1	0	0	1	0	0	0	0	0	0	1	1	0	0	1	0	1	0	1	0	0	0	0	1	0	0	0	0	0	0	0	1	0	0	0	0	0	0	0	0	0	1	0	0	0	1	0	1	1	0	0	0	0	0	1	0	0	0	0	0	0	0	0	0	0	0	1	0	0	1	0	1	1	0	0	0	0	0	0	0	0	0	0	0	0	1	0	0	1	0	0	0	0	0	0	1	1	0	0	0	0	1	1	1	0	0	0	0	2	0	0	0	0	0	0	1	0	0	0	0	0	0	0	0	0	0	1	2	0	0	0	0	0	1	0	0	0	0	0	0	0	2	0	0	0	2	0	1	0	1	0	0	0	2	0	0	0	0	0	0	0	0	0	0	0	0	0	0	2	0	0	0	0	1	0	0	0	0	0	2	0	1	0	0	0	0	2	2	0	0	0	2	0	0	0	0	0	2	0	0	2	0	0	0	0	0	0	0	0	0	0	0	0	0	2	0	0	0	0	2	0	2	0	0	0	0	0	2	0	2	0	0	0	1	0	0	1	2	2	0	2	0	2	2	0	0	1	0	0	0	0	0	0	2	0	0	2	0	0	1	0	0	0	0	0	0	0	0	0	0	0	1	0	0	0	0	1	0	2	0	1	1	1	0	0	1	2	0	0	0	1	1	1	0	0	0	0	0	0	0	0	2	0	0	0	0	0	0	0	0	0	2	0	0	0	0	0	2	0	0	0	1	0	0	0	0	0	0	0	0	0	1	0	0	0	0	0	1	0	0	0	0	1	0	0	0	0	1	0	0	0	0	1	0	1	0	0	0	0	0	1	0	0	0	0	0	0	0	0	0	0	1	1	0	0	0	0	0	0	1	0	0	2	1	0	0	0	0	0	0	0	0	0	0	1	2	0	0	1	0	1	0	0	0	0	0	0	2	0	0	0	0	0	0	0	0	0	0	0	0	1	0	2	0	0	2	1	1	0	0	1	0	0	1	0	0	0	0	0	0	2	0	0	0	0	1	0	1	1	0	0	0	1	0	0	0	1	0	0	2	0	0	0	0	0	1	0	0	0	1	1	0	1	0	1	0	0	0	0	0	0	0	1	1	1	0	1	0	1	0	0	1	0	0	0	0	0	0	0	1	0	1	1	0	0	0	0	1	0	1	0	1	1	0	1	0	0	1	0	0	0	0	0	0	0	0	0	1	0	0	0	1	0	0	1	0	0	0	1	0	0	0	0	0	2	0	0	1	0	1	1	0	2	2	1	1	1	0	0	0	0	0	0	0	0	0	0	0	0	0	0	1	2	0	0	0	0	0	0	0	1	0	0	0	0	0	0	0	0	0	0	0	0	0	1	1	1	0	1	0	1	0	0	0	0	0	0	2	0	1	2	0	0	0	2	0	2	0	1	0	0	0	0	1	0	0	0	0	0	0	0	0	0	0	1	0	0	0	2	0	2	0	0	0	0	0	0	0	0	0	2	0	2	2	0	2	0	0	0	0	0	0	0	0	2	0	0	2	0	0	0	0	0	2	0	0	2	0	0	0	0	0	0	0	2	0	0	0	0	0	0	1	1	0	0	0	0	0	0	1	2	0	0	0	0	0	2	0	0	0	0	0	1	0	2	0	0	0	0	2	0	0	0	0	2	2	0	0	0	0	0	0	0	0	1	0	0	0	2	0	2	0	0	1	0	0	1	2	0	0	0	0	1	0	0	0	0	2	2	0	0	2	0	0	0	2	0	0	1	0	0	0	0	0	0	0	1	0	0	0	0	0	0	0	0	0	1	1	0	0	2	0	0	0	0	0	0	0	0	0	0	0	0	0	0	0	0	0	0	0	0	0	0	2	2	0	0	0	0	0	0	0	1	0	0	1	0	0	0	2	0	0	0	0	0	0	0	0	0	0	1	2	0	0	0	2	1	0	0	0	0	0	2	0	0	0	0	0	0	2	0	1	0	0	0	0	0	1	0	0	0	0	0	0	0	0	0	1	0	0	0	0	0	1	0	2	0	0	2	0	2	0	0	2	1	0	0	0	2	0	1	0	0	1	0	0	0	2	0	0	1	1	0	0	0	0	0	0	0	0	0	0	1	1	2	0	0	0	0	1	0	0	2	0	0	0	0	0	0	0	0	0	0	0	0	0	0	0	0	1	1	0	0	0	1	0	0	2	0	0	1	0	2	0	0	1	0	0	0	0	0	0	0	0	0	0	0	0	0	0	2	2	0	0	0	0	0	0	0	0	0	0	0	0	2	1	0	2	0	0	1	0	0	2	0	0	0	1	0	0	0	0	1	0	0	0	0	0	0	0	1	0	0	0	1	0	1	1	1	0	2	0	0	0	0	2	2	0	1	0	0	1	2	0	0	0	0	0	0	0	1	0	2	0	0	1	2	0	0	1	0	0	2	0	0	2	0	0	0	0	0	0	0	0	1	0	0	0	0	0	0	0	2	2	2	0	0	0	0	0	0	0	0	0	0	1	0	2	0	2	2	0	0	0	0	0	0	0	0	0	1	0	0	0	2	0	0	0	0	0	0	0	0	0	0	0	0	0	0	2	0	0	0	0	0	0	0	1	0	1	2	0	0	1	1	0	0	0	0	0	0	1	0	0	0	0	1	1	0	0	0	1	0	1	1	0	0	0	0	1	1	0	0	2	0	0	1	0	1	0	1	1	0	0	0	0	0	1	1	0	0	0	0	0	1	1	1	0	0	1	0	0	2	0	1	0	0	1	1	0	0	1	1	0	0	0	0	0	1	0	2	0	0	0	0	0	0	0	1	1	0	0	0	0	0	1	0	0	0	1	0	0	2	0	2	0	0	2	0	0	0	0	0	1	1	0	0	0	0	0	1	0	2	0	0	0	0	0	0	0	2	0	0	1	0	2	0	0	0	0	0	0	0	0	2	2	0	0	0	1	0	1	1	2	0	0	0	0	2	0	0	0	0	0	0	0	0	0	0	0	0	0	0	0	0	0	1	0	0	0	0	2	0	0	0	0	1	1	0	0	0	0	0	0	2	0	0	2	2	0	0	0	1	1	1	0	0	0	0	0	0	2	0	0	0	0	0	0	0	2	0	2	0	2	0	2	2	0	1	0	0	0	2	2	0	0	0	1	0	1	1	1	1	0	0	0	0	1	0	0	0	0	0	1	0	0	0	1	2	0	1	0	0	0	0	1	0	0	0	1	0	0	0	0	0	0	2	1	0	1	1	0	0	0	0	0	0	0	0	0	0	0	2	1	0	0	1	1	1	1	0	1	0	1	0	0	1	0	0	0	0	1	0	0	0	0	0	0	0	0	0	1	1	0	0	0	0	0	0	0	1	0	0	0	0	0	1	0	0	0	0	0	1	1	0	0	1	0	0	0	0	0	0	0	0	1	0	1	1	0	0	0	0	0	1	0	0	1	0	0	0	0	1	0	0	1	1	1	0	0	0	0	0	0	0	2	1	1	1	1	0	0	0	0	0	0	0	0	0	0	1	1	1	2	0	2	0	0	1	0	1	0	1	0	1	0	0	0	0	0	0	0	0	0	2	0	0	0	0	0	0	0	0	0	0	2	0	2	0	0	0	0	0	1	0	0	0	0	0	0	2	0	0	0	0	0	1	0	1	0	0	2	0	2	0	0	0	0	0	0	1	0	0	0	0	0	0	0	0	0	0	0	0	0	0	0	0	0	0	0	0	0	0	0	0	0	0	0	2	0	0	0	0	1	0	2	0	0	0	0	2	0	0	0	2	2	0	0	0	0	0	0	2	0	2	0	0	0	0	0	0	2	0	0	0	0	0	0	2	0	0	0	0	0	0	0	0	0	0	0	0	0	0	0	0	0	0	0	0	0	0	0	2	0	0	2	0	1	1	0	0	0	0	2	0	0	0	2	0	0	1	0	2	0	0	0	0	0	0	0	0	0	0	0	0	0	0	0	2	0	0	0	0	0	0	0	0	0	0	2	0	0	1	0	0	0	0	0	0	0	0	0	0	0	0	0	2	0	0	0	1	0	0	0	2	0	0	0	0	0	2	2	0	2	0	0	2	0	2	0	0	1	0	0	0	0	0	1	0	0	0	0	2	2	0	0	1	0	0	0	0	1	0	0	0	0	1	0	0	2	0	0	0	1	1	2	0	0	0	0	0	0	2	0	0	0	0	0	0	0	0	2	0	0	2	2	0	0	0	0	0	0	0	2	0	0	0	0	0	0	0	0	0	0	2	0	0	0	2	0	0	0	0	2	0	0	0	0	2	0	0	2	0	0	2	0	0	0	0	0	0	0	0	0	0	1	0	0	0	1	0	0	2	0	0	0	0	0	0	0	0	2	0	1	1	0	0	1	0	1	2	0	2	0	2	1	1	0	0	0	0	2	0	0	0	0	2	0	0	0	0	0	2	0	0	0	1	1	0	0	0	0	2	1	1	0	0	0	0	0	0	0	2	0	0	0	0	1	0	0	0	0	0	1	2	0	0	0	0	0	0	0	0	0	0	0	0	0	0	1	0	0	0	0	0	0	0	0	0	0	0	0	0	2	0	0	0	0	0	0	0	0	0	0	0	0	0	0	0	0	0	0	0	0	2	0	0	0	2	2	0	0	2	0	0	0	0	1	0	2	0	0	0	2	0	2	0	2	0	0	0	0	0	0	2	0	0	0	0	2	0	2	2	0	0	0	0	0	0	0	0	1	0	0	0	0	0	0	0	0	0	0	0	0	0	0	0	0	0	1	1	1	0	0	0	0	0	0	0	0	0	0	0	0	2	2	0	0	2	1	0	0	0	0	0	0	1	1	0	0	1	0	2	0	0	0	2	0	2	0	0	0	2	0	0	1	0	2	0	0	1	2	0	0	0	0	0	1	0	0	0	0	0	0	0	2	0	0	0	0	0	0	0	0	0	0	0	0	0	0	0	0	2	0	0	0	0	2	0	0	0	0	0	0	0	0	0	2	0	0	1	0	0	1	0	0	1	0	0	0	0	0	2	0	0	0	0	0	1	1	0	0	2	0	0	0	0	2	0	0	0	0	0	0	0	0	0	0	0	0	2	1	0	0	0	0	0	2	0	0	0	0	0	1	0	0	0	1	0	0	1	1	0	0	0	0	0	0	0	0	1	0	0	0	0	0	0	0	0	0	0	0	0	0	2	0	0	0	0	0	2	0	0	0	0	0	0	0	0	1	2	0	0	0	0	0	0	0	0	0	0	0	0	0	0	0	0	0	0	1	0	0	0	0	1	2	0	0	0	0	0	0	0	0	2	0	2	0	0	0	0	0	0	0	0	0	0	1	0	0	0	0	0	0	0	2	0	0	0	2	0	1	0	0	0	0	0	0	0	0	0	2	2	0	0	0	0	0	0	1	0	0	0	0	0	0	0	2	0	0	0	1	0	0	0	0	0	2	0	0	0	2	0	0	2	1	2	0	0	0	0	0	0	0	1	0	0	0	2	1	0	0	0	0	0	0	2	0	0	0	0	0	0	0	0	0	0	0	2	0	0	2	0	0	0	0	0	2	0	0	0	0	0	0	0	0	0	0	2	1	1	0	0	0	0	0	0	0	2	0	0	0	0	0	0	2	0	0	0	0	0	0	1	0	0	0	0	0	0	2	0	0	0	0	0	0	0	0	0	0	0	0	0	0	2	0	0	2	0	0	0	2	0	0	0	0	0	0	0	0	0	0	0	2	0	0	0	0	0	0	0	0	0	0	0	0	0	0	0	0	0	0	0	1	0	0	0	0	0	0	0	2	0	0	0	0	0	0	0	0	0	1	0	0	1	0	0	0	0	0	2	0	0	1	0	0	0	0	0	0	1	0	0	0	0	1	2	2	0	0	1	0	0	0	0	0	0	0	0	0	0	0	0	0	0	1	0	1	0	0	1	0	1	1	0	0	0	1	0	0	0	1	1	0	1	1	0	0	0	0	0	0	0	0	1	0	0	1	1	1	0	0	0	0	1	1	0	0	0	0	1	0	1	0	0	0	1	0	0	0	0	0	0	0	0	2	0	0	0	0	0	2	2	2	0	0	0	0	0	0	0	0	1	0	2	0	0	0	0	0	0	1	1	2	0	0	0	0	0	0	0	0	0	0	1	0	0	0	0	0	0	0	0	2	0	0	0	1	0	0	0	2	0	0	0	0	0	1	0	0	0	2	0	0	0	0	0	2	0	2	0	0	0	1	0	0	0	0	0	0	0	0	1	2	0	0	2	2	2	1	0	0	0	0	0	0	1	0	0	0	0	0	0	0	0	1	1	0	0	0	0	0	2	0	2	0	0	0	1	0	0	0	0	0	0	0	2	0	0	0	0	0	0	0	0	0	0	0	0	0	0	0	0	2	0	0	0	0	0	0	0	1	0	0	0	2	0	0	0	1	0	0	0	0	0	0	0	0	0	0	0	0	2	2	0	0	2	0	0	0	1	0	2	0	0	0	0	0	0	2	0	0	1	0	0	0	0	1	0	0	0	0	0	0	0	0	0	0	0	0	0	0	1	0	0	1	1	1	0	0	2	0	0	0	1	1	1	0	0	0	2	0	1	1	0	0	1	0	0	2	0	0	0	1	0	0	2	0	0	0	0	0	0	0	1	2	1	1	0	1	0	1	0	0	0	0	0	0	0	0	1	0	0	0	0	0	0	0	0	0	0	0	0	2	0	1	0	2	0	0	0	0	1	2	1	1	1	1	1	0	0	0	0	0	0	0	1	1	0	0	2	2	0	0	0	0	0	0	0	2	0	2	0	0	0	1	0	0	0	2	0	0	0	2	0	0	0	0	0	0	1	0	0	0	2	0	0	1	0	0	1	0	0	0	0	0	0	0	0	0	0	0	0	0	0	0	2	0	1	1	0	0	0	0	0	0	0	1	0	2	0	0	2	0	0	0	0	1	0	0	0	0	2	0	0	0	0	2	0	2	0	0	0	0	0	0	0	1	2	0	0	2	0	0	0	0	0	2	0	0	0	1	0	0	0	2	0	2	0	0	0	0	0	0	0	0	0	1	0	0	0	0	0	0	0	0	1	0	0	0	0	0	0	0	0	0	0	0	0	2	2	0	2	0	0	0	2	0	0	0	0	0	0	0	0	0	0	0	0	0	0	0	0	1	0	0	0	0	0	0	0	0	0	0	0	0	2	0	1	0	2	0	0	2	0	0	0	0	1	0	0	0	0	0	0	0	0	0	0	0	0	2	0	2	2	0	0	0	0	0	0	0	0	0	1	2	2	0	2	0	2	0	1	2	2	0	0	0	0	0	2	2	0	2	0	0	0	0	0	2	0	0	0	0	0	0	0	0	2	1	2	0	0	0	1	0	2	0	0	0	2	0	0	2	0	0	0	0	0	1	0	0	0	0	0	0	0	0	0	0	0	0	0	0	0	0	0	0	0	0	0	0	0	0	0	0	2	0	2	0	0	0	0	0	0	0	0	0	0	0	0	0	2	0	0	1	0	0	1	0	0	0	0	0	0	0	0	0	0	0	0	2	0	0	2	0	0	0	0	0	2	0	1	0	0	0	0	0	0	1	1	2	0	0	0	2	0	0	0	0	0	0	0	0	0	0	0	0	0	0	0	0	2	0	2	0	0	2	0	1	0	0	2	0	0	0	2	0	0	2	0	0	1	0	0	0	2	0	1	1	1	1	0	0	1	0	0	0	2	2	0	2	0	0	0	1	0	0	1	0	0	0	2	0	0	0	2	0	2	0	0	0	0	0	2	1	0	0	0	0	0	0	0	0	0	1	0	1	0	0	0	0	0	0	0	1	0	2	2	0	0	0	0	0	0	0	1	1	0	0	2	0	0	0	0	0	0	2	1	0	0	0	0	0	0	0	0	0	1	0	0	1	0	0	0	0	0	1	0	0	1	0	0	0	1	1	0	0	0	0	0	0	0	0	0	0	1	0	1	0	1	1	0	0	1	1	0	0	0	0	0	1	0	0	0	0	0	0	0	1	1	0	0	0	0	0	0	0	1	0	0	0	1	2	0	0	1	1	0	0	1	1	1	0	0	0	1	1	0	0	0	0	0	0	0	1	0	0	0	1	0	1	1	0	0	0	1	1	0	0	0	0	1	0	0	0	0	1	0	0	0	0	0	0	0	1	1	0	0	1	0	0	0	0	0	0	0	0	0	1	1	0	2	0	0	0	0	0	0	0	0	1	1	0	0	0	0	0	1	1	0	0	1	1	1	0	0	0	1	1	0	0	0	0	1	0	2	0	0	0	2	1	0	2	0	0	0	0	0	2	0	0	0	0	1	0	0	2	0	2	0	0	0	0	0	0	0	0	0	0	0	1	0	1	0	0	0	2	0	0	0	2	2	0	0	0	0	0	0	0	1	0	0	0	0	0	1	0	2	0	0	0	0	0	0	0	0	0	0	1	0	0	1	2	0	0	0	2	2	0	0	0	0	0	0	0	0	0	0	0	0	0	0	0	0	0	0	0	0	2	0	0	1	2	0	0	0	2	0	2	0	0	0	0	0	0	0	2	0	0	0	0	0	0	0	0	0	0	0	0	0	0	0	0	0	0	0	0	0	2	0	0	2	1	0	1	0	1	0	0	0	0	0	0	0	0	0	0	0	0	0	0	0	0	0	0	0	0	1	0	0	0	0	0	0	0	2	0	1	0	2	0	1	0	1	0	1	0	1	0	0	0	0	0	0	1	0	0	0	0	2	0	2	0	0	0	0	2	0	0	0	0	1	1	0	0	0	1	0	2	0	1	1	1	0	0	0	2	0	0	0	0	0	0	2	0	0	0	0	1	1	0	1	0	0	0	0	1	1	0	0	2	2	0	0	0	1	0	0	0	0	0	0	0	0	0	0	0	0	2	0	2	2	0	0	0	0	0	1	2	2	0	0	0	0	2	0	0	2	0	0	0	0	0	0	0	0	0	0	0	0	0	0	2	1	0	1	0	0	1	1	1	0	0	2	0	0	0	0	2	0	0	2	2	0	0	0	0	0	0	0	2	2	0	0	1	0	0	2	0	2	1	2	0	1	0	1	0	0	2	0	0	0	2	2	0	0	2	0	0	0	2	2	0	0	2	0	0	1	2	0	0	0	2	0	0	0	0	0	0	1	1	0	1	0	0	1	0	0	1	0	0	0	0	0	1	0	0	0	0	0	0	2	0	2	1	0	0	0	1	0	0	2	1	2	0	2	0	0	1	0	0	0	0	0	1	0	0	2	2	0	0	0	0	0	0	0	1	2	0	0	0	0	0	1	0	1	0	0	0	0	0	0	0	0	0	0	0	2	0	0	0	0	0	0	0	0	0	0	0	0	1	0	0	1	0	1	1	0	0	0	1	1	1	0	1	0	0	0	0	0	0	0	0	0	0	1	1	0	0	0	0	0	1	0	1	0	1	0	0	1	1	1	0	0	0	0	0	1	0	0	0	0	2	0	0	0	1	0	0	1	0	0	0	0	0	0	0	0	2	0	0	0	0	0	0	0	2	0	0	0	0	0	0	2	0	0	0	1	0	2	0	1	0	0	0	0	0	0	0	0	1	0	0	0	1	1	1	0	2	0	0	0	0	0	2	1	0	0	0	0	0	0	0	0	0	0	0	2	0	0	1	0	0	0	0	0	0	1	1	0	0	0	1	0	0	0	2	0	0	0	1	0	1	2	0	2	1	0	0	0	0	0	0	0	0	0	1	0	0	0	0	1	0	0	0	1	0	1	0	0	0	0	1	0	0	0	0	2	2	0	1	0	0	1	0	1	1	0	0	1	0	0	0	0	0	1	0	0	0	0	0	0	0	0	0	0	1	1	0	0	0	0	0	0	0	1	1	0	0	0	2	0	0	0	0	0	1	0	1	1	0	0	0	1	0	0	0	2	2	0	0	0	0	0	0	0	1	2	1	0	0	1	0	0	0	0	0	0	0	0	1	1	0	0	1	0	0	0	0	0	0	0	2	0	0	0	1	0	1	0	0	1	0	0	0	0	0	0	0	0	0	0	0	0	0	1	0	1	0	0	0	0	1	0	0	0	0	0	0	1	1	0	0	0	1	0	0	2	0	1	0	0	0	0	2	0	0	0	0	1	0	1	0	1	1	0	1	1	0	1	0	0	1	0	0	1	1	0	1	0	0	1	0	1	0	0	0	0	1	0	0	0	0	0	0	1	0	1	0	0	0	0	0	1	0	0	1	1	0	1	0	0	1	0	0	1	0	1	0	0	1	0	0	0	0	0	1	1	0	0	0	0	2	0	1	0	1	0	1	0	0	0	0	1	0	0	1	2	1	0	0	0	0	0	2	0	0	1	0	0	0	0	1	0	1	0	0	0	0	1	0	0	2	0	2	1	0	0	0	0	0	0	0	0	2	0	0	1	0	0	0	1	1	0	0	0	0	0	0	0	0	1	0	0	0	1	1	0	0	0	0	2	0	0	0	0	0	0	0	0	0	0	2	0	0	0	0	0	1	1	0	0	0	0	0	2	1	0	0	0	0	0	2	0	0	0	0	0	0	2	2	0	0	0	0	0	0	0	0	0	2	0	0	2	2	0	0	0	0	0	0	2	0	0	0	1	0	0	0	0	0	0	0	0	0	0	1	0	0	0	0	0	0	2	0	0	0	0	0	0	0	0	0	0	0	0	0	2	1	0	1	0	0	1	0	0	0	0	0	0	1	0	0	0	0	1	0	0	0	0	1	1	0	0	0	1	1	0	0	0	0	1	0	1	0	0	0	0	0	0	0	0	0	0	0	0	0	1	0	0	0	1	0	0	1	0	0	0	0	0	0	0	0	0	1	0	0	1	0	2	0	0	0	1	0	0	0	0	0	2	0	1	0	0	0	0	0	0	0	0	0	0	0	0	0	0	0	0	1	0	2	0	0	2	0	0	1	0	0	1	0	0	1	0	0	0	2	1	0	0	0	0	2	2	0	0	0	0	1	0	0	1	1	0	0	0	0	0	1	0	0	2	0	0	0	0	0	1	1	0	0	0	0	0	0	0	0	0	0	0	2	0	0	0	0	0	1	0	2	1	0	1	0	0	1	0	1	0	0	1	2	0	1	0	1	0	2	1	0	0	0	0	0	1	0	1	1	1	0	0	1	0	0	0	0	1	0	0	1	0	0	0	1	0	0	0	0	0	0	1	1	0	0	1	0	1	0	1	0	0	0	1	1	1	0	0	0	0	1	0	0	1	0	0	0	0	0	2	0	0	0	1	0	0	0	2	0	0	0	0	0	0	0	0	0	1	0	0	0	0	0	0	1	1	0	1	0	0	1	0	2	0	1	1	0	1	0	0	0	0	0	1	0	1	1	0	0	1	0	1	0	0	0	1	0	0	0	0	0	0	0	0	0	0	0	1	0	0	0	1	0	0	0	0	0	1	0	0	0	0	1	0	0	2	1	1	1	2	1	0	0	1	0	0	0	0	0	1	1	1	1	1	0	0	0	0	0	0	1	0	0	0	1	1	0	0	0	0	0	0	0	1	0	1	1	0	1	0	1	1	0	0	0	1	0	0	0	0	0	0	1	1	0	0	0	1	1	0	0	0	0	0	0	0	1	0	0	0	0	0	0	0	0	0	0	0	0	0	1	1	0	0	0	0	0	0	0	0	1	0	0	0	0	0	0	1	1	1	0	0	0	0	0	1	0	0	1	0	0	0	0	1	0	0	0	1	0	1	0	1	0	0	0	1	1	2	0	0	0	0	0	1	1	0	0	1	0	0	1	0	1	0	0	1	1	0	0	0	0	0	0	0	1	0	0	1	1	1	0	0	0	1	0	1	0	1	0	0	0	1	1	0	0	0	0	0	0	0	1	0	0	0	0	1	0	0	0	0	0	0	0	1	0	0	0	0	1	1	0	0	1	0	0	0	0	0	1	1	0	0	0	0	0	0	1	1	1	0	0	0	0	0	0	0	0	1	0	0	1	1	0	0	1	0	1	0	1	1	0	0	1	0	0	1	0	0	0	0	1	1	0	0	1	1	0	1	0	0	0	0	1	0	0	0	0	0	0	0	2	0	1	0	0	0	0	0	0	0	0	0	0	0	0	1	0	0	0	0	0	0	0	0	0	0	0	0	1	1	0	0	0	0	0	0	0	0	1	0	0	0	0	0	0	0	0	2	0	0	2	0	0	0	0	0	0	0	1	0	0	0	0	0	0	0	0	0	0	2	0	0	0	0	0	0	0	0	0	1	0	0	0	0	0	1	1	0	0	0	0	2	0	0	0	0	0	0	1	0	0	0	0	0	0	1	0	0	0	1	1	0	0	0	1	0	2	0	0	0	0	1	0	0	0	0	1	0	0	0	0	0	0	0	0	0	2	0	0	1	0	0	0	0	0	0	1	0	0	0	0	1	1	0	0	0	0	0	0	1	0	0	0	0	0	0	0	1	0	0	0	1	1	0	1	0	1	0	1	0	0	0	2	0	0	0	0	0	0	0	2	0	0	0	1	0	0	2	0	0	0	0	0	0	0	0	0	0	0	0	2	0	0	0	2	0	1	1	0	0	0	0	0	0	0	0	0	0	0	0	0	0	0	0	0	0	0	0	0	1	0	2	0	1	2	0	1	0	0	0	2	0	0	0	0	0	0	0	0	0	0	0	0	0	0	0	0	0	0	1	0	0	1	0	0	1	0	0	0	1	1	1	0	0	0	0	0	1	1	0	1	0	0	0	1	1	0	0	0	0	0	0	0	0	0	0	0	1	0	0	1	0	0	0	0	0	0	0	0	1	1	0	0	0	0	0	0	0	0	2	0	0	1	0	0	0	0	0	0	0	1	1	1	0	0	0	1	1	1	0	0	0	2	0	1	0	0	0	0	1	0	0	2	0	1	0	1	1	0	1	1	0	1	0	1	1	0	0	0	1	0	0	0	0	0	0	1	0	1	0	0	1	0	0	1	0	0	0	0	0	1	1	0	0	0	0	0	1	0	0	0	0	1	0	0	0	1	1	0	0	0	0	0	1	0	1	0	0	1	0	0	0	0	0	1	0	1	0	1	1	0	0	1	0	1	0	1	0	2	1	2	0	0	0	1	1	0	1	0	0	0	2	0	0	0	0	0	0	1	0	0	0	1	0	0	0	0	0	0	1	1	0	0	2	0	0	0	1	0	1	0	1	0	1	0	1	0	0	0	0	0	0	1	1	1	0	0	1	0	0	0	0	0	0	1	0	0	0	0	0	0	2	1	0	0	1	1	0	0	1	0	0	0	0	1	0	0	0	0	0	0	0	0	0	0	0	0	0	1	1	1	0	0	0	0	0	1	0	0	1	0	1	0	0	0	0	0	1	0	0	1	1	1	0	0	0	0	0	0	2	0	0	0	0	0	0	0	0	1	0	0	0	1	1	0	0	0	0	0	1	0	0	0	1	1	1	0	0	0	0	0	0	0	0	1	2	0	0	0	2	1	0	2	0	0	1	0	0	1	0	0	0	0	0	1	0	0	0	0	0	0	0	1	0	0	0	0	1	1	0	0	1	0	0	1	0	0	1	0	0	0	0	0	1	1	0	1	1	0	1	0	1	2	0	0	0	0	0	0	0	0	0	0	0	1	0	0	0	0	1	0	0	2	0	0	1	0	0	1	0	0	2	0	0	0	2	0	0	1	0	0	0	0	0	0	1	0	1	0	0	1	2	1	2	0	0	0	1	0	0	0	0	0	0	0	2	0	1	0	0	0	0	1	0	0	0	0	0	0	0	0	0	0	1	0	0	0	0	0	0	0	1	1	0	0	0	0	0	0	0	0	0	0	0	0	1	0	0	0	0	0	0	0	0	0	0	0	0	0	1	0	1	0	0	0	0	0	0	0	1	2	0	0	0	0	1	0	1	0	1	0	0	1	0	0	0	0	1	2	0	2	0	0	0	1	0	0	0	0	0	0	1	0	2	0	0	0	1	0	0	0	0	0	0	0	0	0	0	0	0	0	0	0	0	0	1	0	0	0	1	0	0	0	0	0	0	0	0	0	0	0	1	1	0	0	0	0	0	0	0	0	0	2	0	2	0	0	0	2	1	0	0	0	0	0	1	0	0	0	0	0	0	0	0	0	0	0	2	0	0	0	0	0	0	0	0	0	0	0	1	0	0	1	0	0	0	0	0	0	0	1	0	0	0	0	2	0	0	0	2	0	0	0	2	0	0	2	2	0	0	0	0	0	0	0	0	0	0	0	0	0	0	1	0	2	2	2	0	0	0	2	0	2	0	0	0	0	0	2	1	2	0	0	0	0	0	0	0	0	0	0	0	0	0	0	0	0	2	2	0	0	0	0	0	0	0	0	1	0	0	0	1	0	1	2	2	0	1	0	2	2	1	0	0	0	0	0	0	0	0	1	0	0	0	2	0	0	0	1	0	0	2	0	1	0	0	0	0	0	0	0	0	0	0	0	0	2	0	0	0	0	1	0	0	0	1	0	2	0	0	1	2	0	0	0	1	0	2	0	0	0	1	0	0	2	0	0	0	0	1	1	0	0	2	1	0	0	1	0	1	0	1	1	0	0	1	1	0	0	0	1	0	0	2	2	0	0	0	0	0	0	0	1	0	0	0	0	1	1	0	0	0	1	0	1	1	0	0	1	0	0	0	0	0	0	0	1	0	0	1	1	0	0	0	1	0	0	0	1	1	0	0	0	0	0	1	0	0	0	0	0	0	0	0	0	0	0	0	0	0	0	0	0	0	1	0	1	1	0	1	0	2	1	0	0	0	0	0	0	1	0	2	0	0	0	0	0	0	0	1	2	0	0	0	1	0	0	0	0	1	0	0	1	1	1	0	0	2	0	1	1	1	1	0	0	0	0	0	0	0	1	0	1	2	0	0	2	0	0	1	0	1	0	0	0	0	0	1	0	0	0	0	0	0	1	0	0	1	0	0	0	0	1	0	0	0	0	0	0	0	0	0	0	0	0	0	1	0	0	0	0	0	0	0	0	0	1	0	0	0	0	0	0	0	0	0	0	0	2	0	0	0	0	0	0	0	0	0	2	2	0	0	0	0	0	2	0	0	0	0	0	0	0	0	0	0	0	2	0	1	0	0	0	0	0	2	0	0	0	0	0	2	0	0	0	0	0	0	0	0	0	0	0	0	1	0	0	0	0	2	1	1	0	0	0	0	0	0	2	0	1	0	0	2	0	0	0	0	2	0	0	0	0	0	1	0	0	0	0	2	0	0	0	0	2	0	0	0	0	0	1	0	0	0	0	2	0	0	0	2	0	0	0	0	2	0	0	1	1	0	0	0	0	2	1	0	0	0	0	0	0	0	0	0	0	0	0	0	0	0	0	0	1	0	0	0	0	0	0	0	2	0	0	1	0	0	0	0	0	0	0	0	0	0	0	0	1	0	0	0	0	2	0	0	0	0	0	0	0	0	0	0	0	0	0	0	2	0	0	0	0	0	0	2	0	0	0	0	0	0	0	0	0	0	0	0	2	0	0	2	0	0	0	0	0	1	0	0	0	2	0	2	0	0	0	0	0	0	0	2	0	2	0	0	0	0	2	0	0	2	2	2	1	1	0	0	0	0	0	2	0	0	0	2	2	0	2	1	0	0	0	0	1	0	0	0	0	1	2	0	0	0	0	0	0	0	0	1	0	1	0	2	0	0	0	0	0	0	0	0	0	0	0	2	0	0	0	0	0	0	1	0	1	0	0	0	0	0	0	0	1	0	0	0	0	0	0	2	0	1	0	0	0	0	0	0	0	1	0	0	0	0	0	0	2	0	0	0	2	0	0	0	0	0	0	0	0	0	0	0	0	2	0	0	1	2	0	0	0	0	0	0	0	0	1	0	2	1	2	0	0	0	0	0	0	1	0	0	0	0	2	0	0	0	0	1	0	0	0	0	0	0	2	1	2	2	2	0	0	2	0	0	0	0	0	0	0	0	0	0	0	1	0	0	0	0	2	0	1	0	0	0	0	2	0	0	0	0	0	0	0	0	1	0	0	1	0	0	0	1	1	2	0	0	0	0	0	0	0	0	1	2	0	0	0	0	0	0	0	0	0	0	0	0	2	0	0	2	0	0	0	0	0	0	0	1	1	1	0	0	0	0	0	0	0	2	2	0	0	0	2	0	0	0	0	0	0	0	0	0	0	0	0	0	0	0	0	0	0	0	0	0	0	0	0	1	0	0	0	2	0	0	1	0	0	1	0	0	0	2	1	0	0	0	0	0	2	0	2	2	0	0	0	0	0	0	1	0	0	0	0	0	0	0	1	2	0	0	1	0	0	0	0	1	0	0	0	0	1	0	0	1	1	0	0	0	0	0	0	0	0	0	0	0	2	0	0	0	0	2	0	0	0	0	2	0	0	0	0	0	0	0	0	0	0	0	0	0	0	1	0	0	0	0	0	1	0	0	0	1	0	1	1	2	0	0	0	0	0	0	1	0	0	0	0	0	0	1	0	0	0	0	0	0	0	0	0	2	0	0	1	1	0	0	0	0	1	1	2	0	0	0	1	1	0	0	0	1	2	0	1	0	0	0	0	0	0	0	0	1	0	0	1	1	2	0	0	2	0	1	1	0	1	0	0	2	1	0	0	0	0	0	0	0	1	0	1	1	1	0	0	0	0	0	0	0	0	1	0	0	0	0	0	0	0	0	0	2	0	0	0	0	1	0	0	1	0	0	0	1	0	0	0	0	1	1	1	1	1	0	0	0	1	1	0	1	1	0	0	1	0	0	1	0	0	0	0	0	0	0	0	0	1	0	1	1	0	0	0	0	0	2	0	0	0	1	1	0	0	1	1	0	0	0	1	0	0	1	0	0	0	0	0	0	0	1	0	1	1	1	1	0	1	0	0	0	0	1	0	0	0	0	0	1	1	0	0	1	0	0	1	2	0	0	0	2	1	0	0	0	0	0	1	0	1	0	0	1	0	0	2	0	0	1	1	0	0	0	0	0	0	0	0	0	0	0	0	0	1	1	0	0	0	0	0	0	0	0	0	1	0	0	0	0	0	0	0	1	1	0	0	1	0	0	0	1	1	1	0	1	0	0	0	0	0	0	1	0	0	1	0	0	0	0	0	1	0	0	2	0	0	0	0	0	0	0	2	0	1	0	0	0	0	1	0	0	0	0	2	0	0	1	0	0	0	0	1	2	2	1	0	2	0	1	0	0	2	0	0	0	0	0	0	0	0	0	0	0	0	2	0	0	0	0	0	0	0	0	0	0	0	2	2	0	0	0	1	1	0	0	2	0	1	2	0	0	2	0	2	0	0	2	0	0	0	0	0	0	0	0	0	2	0	0	0	0	0	0	0	1	0	1	1	1	0	0	2	0	0	2	0	0	0	0	0	0	0	0	0	0	0	0	0	2	0	0	0	0	0	0	0	0	0	0	0	0	1	0	0	0	2	2	0	0	0	0	0	0	0	0	1	2	0	0	0	2	0	0	0	1	0	0	0	2	0	0	2	0	0	0	0	0	0	2	0	0	0	0	0	0	0	0	0	0	0	0	0	2	0	1	0	0	0	0	0	0	0	0	0	0	0	2	0	0	0	0	0	0	1	0	0	0	0	0	0	1	0	0	0	0	0	0	0	0	0	0	0	0	2	1	1	0	0	1	1	0	1	0	0	0	0	0	0	1	0	0	1	2	0	0	0	2	0	0	0	0	0	1	0	0	0	1	1	0	1	0	0	1	0	0	1	0	0	1	0	0	2	0	0	0	0	2	1	0	0	0	0	0	2	1	1	0	0	0	1	0	0	0	0	0	0	0	0	1	0	0	0	0	1	0	2	0	0	0	0	0	0	0	0	2	0	0	0	1	0	0	0	2	2	1	2	0	0	0	1	0	2	1	0	0	0	0	0	0	0	0	0	0	0	0	2	0	0	2	0	0	0	0	0	0	0	2	0	0	1	1	0	1	0	0	0	0	0	0	0	1	0	0	0	2	0	0	1	0	0	0	0	0	0	0	1	0	1	0	0	0	0	0	0	0	2	0	0	0	2	0	0	2	0	0	0	0	0	0	2	0	0	1	0	0	0	0	2	0	2	0	0	2	1	1	1	0	0	0	0	0	2	0	0	1	0	0	0	0	1	0	2	0	0	0	0	0	0	0	2	0	0	0	0	0	2	0	0	0	0	0	0	0	0	0	0	0	0	0	0	0	0	0	0	0	0	0	0	0	0	0	0	0	1	0	0	2	0	2	0	2	0	0	2	0	0	2	0	0	0	0	0	0	0	0	2	1	0	0	2	0	0	0	0	0	2	0	0	0	2	0	0	0	0	0	0	0	1	0	0	2	0	0	2	0	0	0	0	0	0	0	0	2	0	2	0	0	0	0	0	1	0	0	0	0	0	0	0	0	0	0	0	0	0	0	0	0	0	0	0	0	0	0	0	0	0	0	0	0	1	2	0	0	0	0	0	0	1	1	0	0	0	0	0	0	0	0	0	1	2	2	0	1	1	0	1	0	2	0	0	0	0	2	0	0	1	1	0	1	0	1	0	0	1	0	1	0	1	2	0	0	0	1	2	0	0	0	0	0	0	0	2	0	2	0	0	0	0	2	0	0	0	0	0	0	0	0	1	2	0	0	0	1	0	2	0	0	0	0	2	2	0	1	0	0	0	0	0	0	0	0	0	0	0	0	0	1	2	0	0	0	0	0	0	0	0	0	0	0	1	0	0	0	2	0	0	0
Or101	0	0	0	2	0	0	0	0	0	0	0	0	2	0	0	2	2	2	0	0	0	0	0	2	1	0	1	2	0	1	0	0	2	0	0	0	0	0	0	0	0	0	0	0	2	2	0	0	2	0	0	1	2	0	2	0	0	0	0	0	0	0	0	0	0	1	0	0	0	0	0	0	0	0	2	0	0	0	0	0	0	0	0	0	2	0	0	0	0	0	0	0	0	0	0	0	0	0	0	0	0	0	2	0	0	0	2	0	0	0	0	0	0	0	0	0	1	0	0	0	0	0	0	2	0	0	0	2	0	0	2	0	0	0	0	0	0	2	0	2	0	0	0	0	0	0	0	0	0	0	0	0	0	0	0	0	0	1	0	2	0	0	0	0	0	0	0	0	2	2	0	0	0	0	0	0	0	0	0	0	0	0	0	0	0	2	2	0	0	0	2	1	0	0	0	1	1	0	0	0	2	0	0	0	2	0	1	1	0	0	0	0	2	0	0	0	0	0	0	0	2	0	2	2	0	0	0	2	0	0	0	0	0	0	1	0	0	0	0	0	2	0	0	0	0	0	0	0	2	0	0	1	0	0	0	0	0	0	0	0	1	2	0	0	0	0	0	0	0	0	0	2	0	0	0	2	0	2	0	0	0	0	0	1	1	0	0	0	0	0	2	2	0	0	0	0	0	0	0	0	0	0	0	2	0	0	0	1	0	2	0	2	0	1	0	0	0	0	0	2	2	0	2	0	0	0	1	0	1	2	0	0	0	2	0	0	0	0	0	2	0	0	0	2	0	1	0	1	0	0	0	0	0	2	0	0	1	0	0	0	1	1	0	0	2	2	2	2	1	2	0	0	0	0	0	0	0	0	0	0	0	1	0	0	0	0	0	2	0	0	0	0	0	2	2	0	0	0	0	0	0	2	0	0	0	0	2	0	0	0	2	0	0	0	0	0	2	1	0	0	2	0	0	0	0	0	0	0	0	0	0	0	1	0	1	1	0	0	0	0	0	0	0	0	0	0	1	2	0	0	0	0	0	2	0	0	0	0	2	0	0	0	0	0	0	0	0	0	0	0	0	0	0	0	0	2	0	0	0	0	0	0	0	0	0	0	0	0	0	2	0	0	0	0	0	0	0	2	2	0	2	0	0	0	0	0	0	0	0	0	0	0	0	0	0	0	0	0	2	0	0	0	2	0	2	2	0	0	0	0	0	2	0	0	0	0	2	0	0	0	0	0	0	1	0	0	0	0	1	0	0	1	0	0	1	1	2	2	0	1	0	0	0	2	0	0	0	0	0	1	0	0	0	0	1	0	0	0	0	2	0	0	0	0	0	2	0	0	0	0	0	0	0	0	0	0	2	0	0	2	0	0	2	1	2	0	0	0	0	0	0	0	0	0	0	0	0	0	1	0	0	0	2	1	1	0	0	2	0	0	0	0	0	0	1	0	0	0	0	0	0	0	0	1	0	0	2	0	0	0	0	0	2	0	0	0	0	0	1	0	0	2	1	0	2	0	0	0	1	0	0	0	1	0	0	2	1	1	0	0	1	1	1	0	0	1	1	0	0	0	0	0	1	0	0	0	0	0	1	0	0	1	0	0	0	0	0	0	1	0	0	0	0	0	0	0	0	0	0	1	0	1	0	0	0	0	1	1	0	0	0	2	0	0	1	0	0	0	0	0	1	1	0	0	0	1	1	0	0	0	1	0	1	0	0	0	1	0	0	1	1	0	1	0	1	0	1	1	0	0	0	1	0	0	0	0	0	0	1	0	1	0	1	0	0	0	0	1	1	0	0	0	1	1	0	0	1	1	0	1	1	0	0	0	0	0	0	1	1	0	0	0	0	0	0	0	0	0	0	0	0	0	0	0	1	0	0	0	0	0	0	0	0	0	0	0	0	1	1	0	0	0	2	1	1	0	1	0	0	0	0	0	1	1	0	0	0	1	0	0	0	0	1	1	0	0	0	1	0	0	0	1	0	1	0	1	1	0	0	1	0	0	0	1	0	1	0	0	0	0	1	0	0	0	0	0	0	1	0	0	0	0	2	0	0	0	0	0	0	0	0	1	0	0	0	0	0	0	1	1	0	0	0	0	0	0	0	0	0	0	0	0	0	0	1	0	1	0	0	0	1	0	0	0	2	2	0	0	0	0	0	0	0	0	1	1	0	0	0	0	0	0	0	0	0	0	2	0	0	0	2	0	0	1	1	0	0	0	0	0	0	0	2	0	0	0	0	0	0	0	1	1	0	0	0	1	0	0	1	0	0	0	0	0	0	0	0	0	0	2	0	0	0	0	1	0	0	0	0	0	0	0	0	0	0	1	0	0	2	0	1	0	1	0	0	0	1	0	0	0	0	0	1	0	0	1	0	1	0	0	2	0	1	0	0	0	0	0	1	0	1	0	1	1	0	0	0	0	0	0	0	0	0	0	0	0	0	0	1	0	0	0	0	0	0	0	0	0	1	0	0	0	0	0	1	1	0	0	0	0	0	0	1	0	0	1	1	1	0	0	0	0	0	0	0	0	1	1	0	0	0	0	0	0	0	0	0	0	0	0	0	1	1	0	0	0	1	0	0	1	0	0	1	0	0	0	0	1	0	0	0	1	1	0	1	0	1	0	1	0	0	1	1	0	1	0	2	0	0	1	0	0	0	0	0	0	0	0	0	0	0	0	1	0	0	0	0	0	1	0	0	2	2	0	0	0	0	0	0	0	0	0	0	0	1	0	0	0	1	0	0	0	1	0	0	1	0	1	1	0	1	0	0	0	0	0	0	0	0	0	0	0	1	0	0	0	0	0	0	0	0	0	0	1	0	0	1	1	0	0	0	1	1	1	0	0	0	0	0	0	0	0	0	0	2	0	1	1	0	1	0	1	1	0	0	0	0	1	1	0	0	0	0	0	0	1	0	0	0	0	0	0	0	0	1	0	0	0	1	1	0	1	0	0	0	0	0	2	0	0	0	0	1	0	2	1	1	0	0	2	0	1	0	0	0	1	0	0	0	1	0	0	0	0	0	0	2	0	0	0	1	2	1	2	1	0	0	0	1	0	0	0	0	0	0	0	2	0	0	0	2	0	0	0	0	1	0	0	0	1	0	0	0	0	0	0	0	0	1	0	0	0	0	0	0	0	0	0	1	0	1	0	0	0	0	0	0	0	0	0	0	0	0	0	0	0	0	2	0	0	0	1	1	0	1	1	1	0	0	1	0	0	0	0	2	0	1	0	0	2	0	0	0	1	1	1	0	0	1	0	0	1	0	2	0	1	0	0	0	0	0	0	0	0	0	1	1	0	0	0	0	0	1	0	2	1	0	0	0	0	0	1	0	0	0	0	0	0	2	0	2	0	0	2	0	0	1	1	0	0	1	0	0	1	1	0	0	0	1	0	0	1	0	0	0	1	0	0	0	1	0	2	0	0	1	0	0	0	0	2	0	0	0	0	0	0	0	0	0	0	1	1	1	2	0	1	0	0	1	0	0	1	0	1	0	0	0	1	0	0	0	0	1	0	0	2	0	0	1	0	0	0	0	0	1	1	0	0	0	0	0	0	0	0	1	1	0	0	0	0	0	1	0	0	0	0	0	0	1	0	0	0	0	0	1	0	1	0	0	0	0	2	0	0	0	1	0	0	0	0	0	1	0	0	0	0	0	1	0	0	0	0	0	0	1	1	0	0	0	0	1	1	0	0	0	0	0	0	1	0	0	0	0	1	0	0	1	0	0	0	0	0	2	1	0	0	1	0	0	0	0	0	0	0	0	0	0	0	0	0	0	0	1	0	1	1	0	0	1	0	0	1	0	0	0	0	0	0	1	0	1	0	1	0	1	0	0	0	0	1	1	1	0	1	0	2	0	0	0	1	0	0	0	0	0	0	0	1	0	1	0	1	0	2	0	0	1	1	0	0	0	0	0	0	2	0	0	1	0	1	0	1	0	0	0	1	0	1	1	0	0	1	0	0	0	0	0	0	0	0	1	1	1	0	0	0	0	0	0	1	1	0	1	0	0	0	0	0	0	0	0	2	0	0	0	1	1	0	0	0	2	0	0	0	0	1	0	2	1	1	0	0	0	0	0	1	0	0	0	0	2	0	1	2	0	1	0	0	0	1	0	1	1	0	0	1	0	1	0	0	0	0	0	0	2	0	0	0	0	2	0	0	0	1	0	0	1	0	0	2	0	0	0	1	0	0	0	1	2	0	0	0	1	0	0	0	0	0	0	1	0	0	1	0	0	1	1	1	2	0	0	1	2	1	0	0	0	0	0	0	0	0	0	0	0	1	0	1	1	2	1	1	0	0	1	0	0	0	0	1	0	0	0	0	0	0	0	0	0	0	0	1	1	0	1	0	0	0	2	1	0	0	0	0	1	0	1	1	0	0	0	0	1	0	0	0	0	0	0	0	1	0	0	0	0	0	0	1	1	1	0	0	0	0	1	0	0	0	0	0	0	0	0	0	0	0	0	0	0	0	1	0	0	0	1	1	1	1	0	0	0	1	0	0	0	0	0	0	0	2	0	0	0	0	0	1	0	0	0	0	0	0	0	0	0	0	0	0	0	1	0	0	0	0	0	0	1	1	0	0	0	2	1	0	0	0	0	0	1	0	2	0	0	0	1	0	0	0	0	0	1	0	0	0	1	1	1	0	1	0	0	0	0	0	0	2	0	0	0	1	0	0	0	0	2	1	0	0	0	0	0	0	2	0	2	0	0	0	0	0	0	0	0	2	2	2	0	0	0	2	0	0	0	0	2	0	0	0	2	0	0	0	0	0	2	0	0	0	0	0	0	2	0	0	2	0	0	2	1	0	0	0	0	0	0	0	2	0	2	0	0	0	1	0	0	0	2	2	0	0	0	0	2	0	0	0	0	0	0	0	0	0	1	1	0	0	0	2	0	2	0	1	0	0	0	0	0	0	2	0	0	0	2	0	0	0	0	0	0	0	0	0	1	1	2	0	0	0	0	0	0	0	2	1	0	1	0	0	0	0	0	0	0	0	0	0	0	0	0	0	0	2	0	0	1	0	1	0	0	0	0	0	1	2	0	0	0	1	0	0	0	1	2	0	1	0	0	0	0	0	0	0	0	1	0	1	0	1	0	0	0	0	0	0	0	1	0	0	0	0	0	0	0	0	1	1	0	0	0	0	0	0	0	0	0	0	0	1	0	0	0	0	0	0	0	0	1	0	0	0	0	1	0	1	0	1	0	0	0	1	2	1	0	0	0	0	2	0	0	0	0	0	1	1	0	0	2	1	0	0	0	0	0	0	0	1	0	0	1	0	0	0	0	1	2	0	0	0	0	0	0	0	0	0	2	0	1	0	0	0	0	0	0	0	0	0	0	1	0	0	0	0	0	0	0	0	0	0	1	0	0	0	1	0	0	0	1	1	1	2	1	0	0	0	0	0	2	0	0	1	0	0	1	0	0	0	0	0	0	0	0	1	0	0	0	0	0	0	0	1	0	0	0	0	0	0	0	0	2	0	0	1	0	0	0	0	1	0	2	0	0	0	0	1	1	0	0	0	1	1	0	0	2	0	2	0	0	0	1	1	1	1	0	0	0	0	0	0	0	2	0	0	0	0	0	0	2	0	0	0	0	0	0	0	0	0	0	2	0	0	0	0	2	0	0	0	0	0	0	0	0	0	0	2	2	0	0	0	2	2	0	0	0	0	0	0	1	0	0	2	1	2	0	0	0	0	0	2	0	0	0	0	0	0	1	0	1	0	0	1	0	0	0	0	0	1	0	0	0	0	0	0	2	0	1	0	0	0	0	1	0	0	0	2	0	0	0	0	0	0	1	0	0	0	0	0	0	0	2	2	0	1	0	0	0	0	0	0	0	1	0	1	0	0	0	0	0	0	0	0	2	1	0	1	0	0	1	0	0	0	0	0	2	0	0	2	0	0	0	0	0	0	2	0	0	1	2	0	0	0	0	0	0	0	0	0	0	0	0	0	0	1	0	0	2	0	0	0	1	0	0	2	0	0	1	0	0	0	0	0	1	0	0	0	0	0	0	0	1	0	0	0	0	0	2	0	0	2	0	1	1	0	0	1	2	0	0	0	0	1	0	0	0	0	0	0	0	0	0	2	0	0	0	0	0	2	0	0	0	0	0	0	0	0	0	0	0	2	0	0	0	0	0	2	0	0	0	1	0	2	0	0	2	0	0	0	1	1	0	0	2	0	0	0	2	0	0	2	0	0	2	2	0	0	0	0	0	1	0	0	2	0	0	2	0	0	0	0	0	0	0	0	0	0	0	0	0	1	0	0	0	0	0	0	0	1	0	0	0	0	0	2	0	0	2	0	1	0	0	1	0	0	0	0	0	0	1	0	0	2	0	0	0	0	0	0	0	0	0	1	1	1	0	0	0	0	2	0	0	0	1	1	2	0	0	2	0	0	0	0	0	0	0	0	0	0	0	0	0	1	0	0	0	2	0	0	0	0	0	0	0	2	2	2	0	0	0	2	0	0	0	0	0	0	1	0	1	1	0	2	0	1	0	0	0	0	0	0	0	1	0	0	0	0	0	0	0	1	0	0	2	0	0	0	0	2	0	0	2	0	0	0	0	0	1	0	0	0	0	0	0	2	0	0	0	2	0	0	1	2	0	0	2	0	0	0	0	2	0	0	0	0	0	0	0	0	0	0	0	0	0	2	0	0	2	0	0	0	2	2	1	0	1	0	2	2	0	0	0	0	2	1	0	2	0	0	0	2	0	0	0	2	1	0	0	0	2	0	0	2	0	0	0	0	0	0	0	2	0	2	0	0	2	1	0	2	0	0	0	0	0	1	2	0	2	0	0	0	0	0	2	0	0	0	0	0	2	0	0	0	2	0	0	0	0	2	1	0	2	0	0	0	0	0	0	1	0	0	0	0	0	0	0	0	0	2	0	0	0	0	0	0	1	0	0	0	0	0	0	0	0	0	0	2	0	0	0	1	1	2	0	0	2	0	0	0	0	0	0	2	2	0	2	0	0	0	2	0	0	0	0	2	0	0	0	0	0	0	0	0	0	2	0	0	0	0	2	2	0	0	0	0	2	0	0	0	2	2	0	0	2	0	0	0	2	0	0	0	0	0	0	2	0	0	1	1	0	0	0	1	0	2	0	0	1	2	0	0	0	0	0	0	0	0	2	0	0	0	0	0	0	2	0	0	1	0	0	0	0	0	2	0	0	0	0	1	0	0	0	2	0	0	0	0	0	0	0	0	2	0	0	0	0	2	0	0	0	0	1	0	0	0	1	0	0	0	2	0	0	0	0	0	2	0	2	0	0	2	0	0	0	0	2	0	0	0	1	0	2	0	0	0	0	0	0	0	0	0	0	1	2	0	2	0	0	0	1	0	0	0	0	0	0	1	0	0	0	1	0	0	0	1	2	2	0	0	0	0	0	0	0	0	0	2	0	2	0	0	0	1	0	0	0	0	0	0	0	0	2	0	0	0	0	0	0	0	0	0	0	0	2	0	0	2	0	0	0	0	0	0	0	0	0	0	0	0	0	0	2	2	0	0	0	0	0	0	0	0	0	1	0	0	0	0	0	0	0	0	0	2	0	0	0	0	1	0	0	0	0	0	0	0	0	0	0	0	0	0	0	0	2	2	0	0	0	0	0	0	0	1	2	0	0	0	2	0	0	0	0	1	0	1	0	0	2	0	0	2	0	2	0	0	0	0	0	0	0	0	0	0	0	0	0	0	0	0	0	2	2	0	0	0	0	1	0	0	0	0	0	0	0	0	0	2	0	0	0	0	1	1	0	0	0	0	2	1	0	0	0	0	2	0	0	0	0	0	1	0	0	0	0	0	0	0	0	0	0	2	0	0	0	2	0	0	0	0	1	0	0	0	0	0	0	2	0	0	0	0	0	0	1	2	0	1	1	1	2	0	0	0	0	0	0	2	0	0	0	0	0	0	0	0	0	0	0	0	0	2	0	0	0	0	0	0	0	2	0	0	0	0	0	0	2	0	0	0	0	2	1	0	1	0	0	0	1	0	0	0	0	1	0	1	0	2	1	0	0	0	0	0	0	0	0	0	0	0	2	0	0	0	2	0	1	0	1	0	0	0	0	0	0	0	0	0	0	0	0	0	0	0	0	0	0	1	2	0	0	0	0	2	0	0	2	0	2	0	0	0	2	0	0	0	0	0	0	0	1	0	0	0	0	0	0	1	0	0	0	0	0	0	0	0	0	0	1	1	0	0	0	2	0	0	0	0	0	0	0	0	0	0	0	0	0	0	0	0	2	0	0	2	0	0	0	0	0	2	0	0	2	0	0	0	2	0	0	0	0	2	0	0	0	0	0	2	0	0	0	0	2	0	0	2	2	0	2	0	0	0	2	0	0	2	2	1	0	0	0	0	0	0	0	0	1	0	0	0	0	2	1	0	2	0	0	2	2	0	0	0	2	0	0	1	0	0	0	1	1	1	0	1	0	1	0	1	1	0	0	1	0	0	1	0	0	2	0	0	2	0	0	1	0	0	1	0	0	0	1	0	0	2	0	0	0	2	0	0	0	2	0	0	2	0	0	1	0	1	0	0	0	0	0	0	2	0	1	0	2	1	0	0	0	0	0	2	0	0	0	0	1	0	0	0	0	0	1	0	0	0	0	0	0	0	0	2	0	0	1	2	0	1	0	0	0	0	0	0	0	0	0	2	0	0	0	0	0	0	0	0	0	0	0	0	0	1	0	0	1	0	2	0	2	0	0	0	0	0	2	0	1	0	0	0	0	0	0	0	0	0	0	0	0	0	0	2	0	0	0	0	0	0	0	0	0	0	1	0	1	0	0	0	0	0	0	2	0	0	0	0	2	0	0	0	0	2	0	0	1	0	0	0	0	0	0	0	1	0	1	1	2	0	0	0	0	0	0	2	0	1	0	0	0	0	0	0	1	2	2	0	0	0	0	0	2	0	0	0	0	0	0	2	1	0	2	0	0	0	0	0	2	2	0	2	0	0	0	0	2	0	1	0	0	0	0	0	0	2	0	0	0	0	1	1	0	0	0	0	0	0	1	0	1	0	0	0	2	2	2	0	0	2	2	0	0	0	0	1	1	2	0	0	0	0	0	0	0	0	0	0	0	0	0	0	1	0	0	0	0	2	0	0	0	0	0	2	0	0	2	0	0	0	0	0	0	2	0	0	0	0	0	0	0	2	0	0	0	0	0	2	0	2	0	0	0	0	0	0	0	0	0	2	0	0	0	0	2	0	0	0	0	0	0	0	0	0	1	0	0	1	0	0	0	0	0	0	0	0	0	0	0	1	1	0	0	1	0	0	0	0	2	0	0	0	0	2	0	0	0	0	0	0	0	0	0	0	0	0	0	0	2	0	0	2	0	0	0	0	0	0	0	0	0	1	0	2	0	0	0	0	0	0	0	0	2	0	0	0	2	0	0	0	1	0	0	0	0	0	0	1	0	0	0	0	2	0	0	0	0	0	0	0	0	1	0	0	0	0	0	1	0	0	0	0	0	2	0	0	0	0	0	0	2	0	0	0	0	2	2	0	0	0	0	0	0	0	0	0	0	0	0	0	0	0	0	2	0	0	0	0	0	0	2	0	0	0	2	0	0	0	0	0	0	0	0	0	0	0	0	0	0	0	0	1	0	0	0	0	0	0	1	0	0	0	0	0	0	0	0	0	0	0	0	0	0	0	0	0	0	0	0	0	0	0	1	0	0	0	0	0	0	0	0	0	0	0	0	0	0	0	0	0	0	0	0	0	0	0	0	2	0	0	0	0	0	1	0	0	0	0	0	0	2	2	0	0	0	0	0	0	0	0	1	0	0	0	0	0	0	0	0	0	0	0	0	0	0	0	0	0	0	2	1	0	0	0	0	0	0	0	0	0	0	0	0	0	0	0	0	1	0	0	1	0	0	0	0	1	0	0	0	0	0	0	0	0	0	0	0	0	0	0	0	0	2	0	0	0	0	0	0	0	0	1	0	0	0	0	0	0	0	0	0	1	0	0	0	2	0	0	0	0	0	0	0	1	0	0	0	0	0	0	0	0	0	0	0	2	0	0	0	0	2	0	0	1	0	2	1	0	2	0	0	0	0	0	0	0	2	0	0	0	0	0	0	1	2	2	0	0	2	0	0	1	1	0	0	0	0	2	0	0	0	1	2	0	0	2	1	1	0	0	0	0	0	2	0	0	0	1	1	0	0	0	0	0	1	0	0	1	0	0	0	0	0	0	0	1	1	0	1	1	0	0	1	0	1	1	0	0	0	0	0	0	0	0	0	0	0	0	0	0	0	0	0	0	0	0	0	0	1	1	0	0	0	0	1	0	0	0	1	1	0	0	0	0	0	0	0	0	0	0	2	0	1	1	0	0	1	0	2	0	0	2	0	2	0	0	0	0	2	0	2	1	0	0	0	0	0	0	1	1	0	0	0	0	0	0	0	0	0	0	0	0	1	1	0	0	0	0	0	2	0	0	1	0	1	0	0	0	0	0	0	0	0	0	0	0	0	0	1	1	2	0	0	2	0	2	1	0	0	2	0	0	0	0	0	2	0	0	0	0	2	0	0	0	0	0	1	0	0	1	0	0	0	1	0	0	1	0	0	0	0	0	1	0	2	0	0	0	0	0	0	0	1	0	1	2	2	0	1	0	0	0	0	0	0	0	0	2	0	0	0	2	0	0	0	1	0	0	0	0	0	0	0	0	0	1	1	0	0	0	0	0	0	2	1	1	0	0	0	0	0	0	0	0	0	0	0	0	0	0	0	0	2	0	0	0	2	0	1	0	0	0	0	0	0	0	1	0	0	0	0	0	0	0	0	0	0	2	2	0	0	1	0	0	0	0	0	0	2	0	0	0	0	0	2	2	0	0	2	0	0	0	0	0	0	0	0	2	0	0	0	0	0	0	0	0	0	2	2	2	0	0	0	1	0	0	0	0	0	0	0	0	0	0	0	0	0	0	1	0	0	0	0	0	0	0	0	0	1	0	0	0	0	0	0	2	0	2	0	2	0	0	1	0	1	2	2	0	0	0	0	1	0	0	0	0	0	0	2	0	0	0	0	0	0	0	0	0	2	0	0	0	0	0	0	0	0	0	0	0	0	0	1	0	0	1	2	0	0	0	0	0	0	1	0	0	0	0	0	0	0	2	0	1	0	0	0	0	0	0	0	0	0	0	1	0	0	0	0	0	2	0	0	0	0	0	0	2	0	0	0	2	0	0	1	1	0	0	0	1	0	0	0	0	0	0	1	0	0	0	2	0	0	0	0	0	0	0	1	0	0	0	0	0	0	0	0	2	0	0	2	0	0	0	0	0	0	2	0	1	2	0	0	0	0	0	0	0	0	0	0	0	0	0	0	0	0	0	0	0	0	0	0	0	0	2	0	0	0	0	2	0	0	1	0	0	0	2	0	0	0	0	0	0	0	2	0	0	0	0	1	2	0	0	0	0	0	0	0	0	0	0	2	0	2	0	2	0	0	0	0	0	0	0	0	2	0	2	0	0	0	0	0	0	0	0	0	0	0	0	2	2	0	0	0	0	0	0	2	0	2	0	0	0	0	0	0	0	0	2	0	2	0	0	0	0	0	1	1	1	0	2	2	0	0	2	0	1	0	0	0	0	0	2	0	0	0	1	0	0	2	2	0	0	0	0	2	2	2	0	0	0	0	2	2	0	0	2	0	0	0	0	0	2	0	0	0	0	0	0	0	0	0	1	0	0	2	0	0	0	0	0	0	2	2	0	0	2	0	0	0	0	0	0	1	0	0	1	1	0	0	2	0	0	0	0	2	0	0	0	0	1	0	0	0	0	0	2	0	1	0	0	0	0	0	0	0	0	2	0	0	0	2	1	0	0	0	0	0	2	0	0	0	2	0	0	1	0	0	2	2	0	0	0	0	0	0	0	2	1	1	0	0	0	2	0	1	0	0	0	0	0	0	1	0	2	0	0	0	0	2	0	0	2	0	0	0	2	0	0	2	2	0	0	0	0	0	0	0	0	0	0	2	0	0	0	0	0	2	0	2	0	0	0	2	0	0	0	2	0	0	2	0	0	0	2	0	0	0	0	0	0	1	2	0	0	2	0	0	1	1	0	0	0	2	0	0	0	0	0	1	1	0	0	0	2	2	1	0	0	0	0	0	0	0	1	0	0	2	2	0	0	2	0	2	2	0	0	2	0	0	0	0	1	0	0	0	0	0	0	0	0	0	1	0	0	2	1	0	0	1	0	1	2	0	2	0	0	0	0	0	0	0	0	0	0	0	0	0	0	1	0	0	2	0	0	0	1	0	0	0	0	0	0	0	2	0	1	0	0	0	0	0	0	0	0	2	0	0	0	0	0	0	0	0	0	2	0	0	0	0	0	2	0	2	0	0	0	1	1	0	1	2	0	0	0	0	1	0	0	0	1	1	0	0	2	0	0	0	0	0	1	0	1	1	2	1	1	0	0	1	0	1	1	0	0	0	0	0	0	0	0	1	0	0	0	1	1	0	0	0	0	0	2	0	0	0	0	0	0	1	0	0	0	0	0	1	0	0	0	2	0	0	0	0	2	0	0	0	0	0	0	0	1	0	1	0	0	1	1	0	1	0	0	0	1	1	0	0	0	0	0	1	1	1	1	0	1	0	0	0	0	0	0	1	1	0	1	2	0	1	0	1	0	0	0	0	0	0	0	0	0	1	0	0	0	0	0	0	1	0	0	0	0	0	0	0	0	0	0	0	2	0	0	0	0	0	0	0	2	0	0	0	0	0	0	0	0	0	0	0	0	0	1	0	2	0	2	0	0	0	1	1	0	0	0	0	0	0	1	0	0	0	0	0	0	0	1	0	0	0	0	0	0	0	0	1	0	1	0	0	1	0	1	1	0	0	0	0	1	0	0	0	2	1	2	0	0	1	0	0	0	1	1	0	1	0	1	0	0	0	0	0	0	1	1	0	1	0	0	1	0	1	1	0	1	0	0	1	1	0	0	2	2	2	0	0	0	0	0	0	0	0	2	2	0	0	0	0	0	0	0	1	0	0	0	2	0	2	0	2	2	2	0	2	1	2	0	2	0	0	0	0	0	2	0	0	0	0	0	0	0	1	0	0	0	2	0	0	0	0	1	0	0	2	0	2	0	0	0	0	2	0	0	2	0	0	0	2	2	0	1	0	0	0	2	0	2	2	0	0	0	0	0	0	0	2	0	0	0	0	0	1	0	0	0	0	0	0	0	0	0	0	2	0	0	0	0	2	0	0	0	2	0	2	0	2	0	0	0	0	1	0	0	1	0	0	2	0	0	0	0	0	1	0	0	0	1	1	0	1	0	2	0	0	1	0	1	0	1	0	0	2	0	0	1	2	0	2	0	0	0	0	1	2	0	2	0	0	1	0	0	1	1	0	1	0	1	0	0	0	0	0	2	0	0	0	0	0	0	0	0	1	1	0	1	1	0	1	1	0	0	2	0	0	0	0	0	1	0	0	0	0	1	0	0	0	0	2	0	1	1	0	0	0	0	0	1	0	0	1	0	0	0	1	2	0	2	0	0	1	1	0	0	1	0	0	0	0	0	0	0	0	0	0	0	0	1	0	0	1	0	0	0	0	0	0	0	0	0	2	1	0	0	1	0	0	0	1	1	2	1	0	0	0	1	0	0	1	0	0	1	0	0	2	0	1	1	0	2	1	0	0	0	1	1	0	1	0	1	0	1	0	0	0	0	0	0	0	0	1	0	0	0	0	1	2	0	0	1	0	0	0	1	0	1	0	0	0	0	0	0	0	0	0	0	0	0	0	1	0	0	0	0	1	1	0	0	0	1	0	1	1	1	1	0	0	0	0	0	0	0	0	0	2	0	0	0	1	0	0	0	0	0	1	0	1	1	1	0	0	0	0	0	0	1	0	0	0	1	0	0	0	0	0	0	2	0	0	0	0	1	1	0	0	0	1	0	0	1	0	0	0	0	0	2	0	1	0	0	0	0	0	0	0	0	0	0	0	0	0	2	0	0	0	0	0	2	0	0	1	0	0	1	0	0	0	0	0	0	1	2	0	0	0	2	0	0	0	0	0	0	0	0	0	0	0	0	2	0	0	0	0	0	2	0	0	2	0	0	0	0	0	0	0	0	0	0	0	0	0	2	0	0	0	1	0	0	0	0	0	0	0	0	0	0	0	0	0	0	0	0	0	0	2	0	0	0	0	0	2	0	0	0	2	0	0	0	0	1	1	0	2	0	0	2	0	2	0	0	0	0	1	0	0	0	1	0	0	0	0	0	0	0	0	0	0	0	0	0	0	0	0	0	0	0	0	0	0	0	0	0	0	0	0	1	0	0	0	0	0	0	0	0	0	0	0	0	0	0	0	0	0	1	0	0	0	0	0	0	0	0	0	1	0	1	0	0	1	0	0	0	0	0	0	0	0	1	0	0	1	0	1	0	2	0	0	0	0	1	0	0	0	0	0	0	0	1	0	1	0	0	1	0	1	0	2	0	0	0	0	0	0	0	0	0	0	0	0	0	1	0	0	0	0	0	0	0	1	0	0	1	0	1	0	1	0	0	0	0	2	0	0	0	0	0	0	0	0	0	0	0	0	2	1	0	0	0	0	0	0	0	0	0	0	0	0	0	0	1	0	0	0	2	0	1	0	0	1	1	0	1	0	0	0	0	0	0	0	0	2	1	0	0	0	0	0	0	0	0	1	0	0	0	0	0	0	2	0	0	0	0	0	0	1	0	0	0	0	0	0	2	0	0	0	0	0	0	0	0	0	0	0	0	0	1	0	0	0	0	0	0	0	1	0	0	0	1	0	0	0	0	0	1	0	0	2	0	0	0	1	0	0	1	1	0	0	1	0	0	0	1	1	1	0	0	1	0	1	0	1	0	0	1	0	0	1	0	0	0	0	1	0	0	0	0	1	0	0	1	0	0	2	0	0	1	0	0	0	0	0	0	0	1	0	0	2	0	0	0	0	0	0	0	1	0	0	0	0	0	2	1	0	1	0	0	1	1	1	0	1	2	0	0	1	0	0	1	0	0	1	1	0	0	0	1	0	0	1	0	1	0	0	0	0	1	0	0	1	0	1	0	1	0	0	0	1	1	0	0	0	0	0	1	1	1	1	1	0	0	0	0	0	1	1	0	0	0	0	1	0	0	0	0	0	1	1	0	0	1	1	0	0	0	1	0	1	0	1	1	0	0	0	0	2	0	0	0	0	1	1	0	2	0	1	1	0	1	0	0	0	0	1	1	0	1	1	1	0	1	0	0	1	0	1	1	1	0	0	0	0	0	0	0	0	0	0	0	0	0	1	0	1	0	0	0	0	0	1	1	0	1	0	0	0	1	0	0	0	1	0	0	1	1	0	0	0	1	1	1	0	1	0	1	0	0	0	0	2	0	0	1	0	0	1	0	0	0	1	0	1	1	0	1	1	1	0	0	1	0	1	0	2	0	0	0	0	0	0	0	0	0	0	1	0	0	2	2	0	0	0	0	0	1	0	1	0	0	1	0	0	0	0	0	1	0	0	0	0	0	0	0	0	0	1	1	0	1	1	0	0	0	1	1	0	1	1	0	0	0	0	2	0	1	0	0	0	0	1	0	1	0	0	0	0	0	2	0	0	2	0	0	2	0	0	0	0	0	2	0	0	0	0	1	1	0	1	0	0	1	0	0	1	1	0	0	0	1	2	1	0	1	0	0	0	0	2	0	0	0	0	1	0	0	0	0	1	0	0	0	1	1	0	2	0	1	0	0	0	0	0	0	0	2	0	0	2	0	0	0	1	1	1	2	0	0	2	0	0	0	0	0	2	0	2	0	0	0	0	0	0	0	0	0	0	0	0	0	1	0	0	0	0	0	0	1	0	0	2	0	0	0	0	2	0	0	0	0	0	0	0	0	2	0	0	0	0	0	0	0	0	2	1	0	0	0	2	0	0	0	2	0	0	0	0	0	0	0	0	0	0	0	0	0	0	1	1	0	0	0	0	0	0	0	0	2	0	0	0	0	1	2	0	0	0	2	0	0	2	0	0	0	0	2	0	0	0	0	0	0	0	0	2	0	2	0	0	0	0	0	2	2	0	0	2	0	0	0	0	0	0	0	0	0	0	0	2	0	0	0	2	2	0	0	0	0	0	1	0	2	0	0	0	0	0	0	0	0	0	0	0	0	1	2	0	2	0	1	0	0	0	0	0	0	0	0	0	0	1	0	0	0	1	0	0	0	0	0	0	0	0	0	0	0	2	0	0	0	0	0	0	0	0	0	1	0	0	2	2	0	0	0	0	0	0	0	0	0	0	0	0	2	0	0	2	0	0	0	0	1	0	0	0	0	0	0	0	2	0	0	0	0	0	0	0	0	0	0	0	0	0	0	0	0	0	1	1	0	0	0	0	1	1	0	2	0	0	0	0	2	0	0	0	0	0	2	2	0	0	2	0	2	0	0	0	2	0	0	0	0	0	0	0	2	0	0	0	0	0	0	2	2	0	0	0	1	0	0	0	0	0	0	1	0	0	2	0	0	0	0	0	0	0	0	0	0	2	0	0	0	1	0	0	0	0	1	0	0	0	0	0	0	1	0	0	2	0	0	0	1	0	2	0	1	0	0	0	0	0	2	0	0	0	0	0	0	0	0	0	0	0	2	0	2	0	0	0	0	0	0	1	2	0	0	0	0	1	0	0	0	0	1	0	0	0	2	0	1	1	0	1	1	0	0	0	0	0	0	0	0	0	0	0	0	0	0	0	0	2	0	0	0	1	2	0	0	0	0	0	0	0	0	0	0	0	0	0	0	0	2	0	0	0	0	0	1	0	0	0	2	0	0	0	0	2	0	2	0	2	0	0	1	0	0	0	0	0	0	2	2	0	1	0	0	0	2	0	0	0	0	0	0	0	0	2	0	0	0	2	0	0	0	0	0	2	2	0	2	0	0	0	0	0	0	0	0	0	2	0	0	0	0	0	0	0	0	0	0	0	1	0	0	2	2	0	0	2	0	0	2	0	0	2	0	0	0	0	0	2	0	2	0	0	0	0	0	2	0	0	0	0	0	0	0	1	0	0	0	0	1	1	0	0	0	0	0	0	0	2	2	0	0	2	0	0	1	2	2	0	0	0	0	0	2	2	0	0	0	0	0	0	0	0	0	0	0	0	0	0	2	0	0	2	0	0	0	0	0	0	0	0	0	0	0	0	1	0	0	1	0	0	1	0	0	1	0	0	0	1	0	0	0	0	0	0	0	0	0	0	0	2	0	2	0	0	0	0	0	0	0	0	0	0	0	2	0	0	1	0	0	2	0	0	0	0	0	0	0	0	0	0	2	0	0	0	0	0	1	0	1	0	0	0	0	0	0	0	2	0	0	0	0	0	0	2	0	0	0	2	0	0	0	0	0	0	1	0	0	0	2	0	0	0	2	0	0	0	0	0	0	0	0	1	2	0	0	0	1	2	0	0	2	1	0	2	2	0	0	0	2	0	0	1	0	0	0	0	0	0	2	1	0	1	0	0	0	0	0	0	0	2	0	0	0	2	1	2	2	0	0	0	0	0	0	0	0	2	0	0	0	0	0	0	0	0	0	0	1	0	0	0	0	1	0	0	0	0	0	0	0	0	1	0	1	2	0	0	0	0	0	0	0	0	0	0	0	0	2	0	0	2	2	0	0	2	0	0	2	1	0	0	0	0	0	0	0	0	0	0	0	0	0	1	0	0	0	0	2	0	0	0	0	0	0	0	0	0	0	2	0	0	0	0	0	0	0	1	1	2	0	0	0	2	0	0	0	0	2	2	0	0	0	0	1	2	0	0	0	0	0	0	0	2	2	0	1	0	0	0	2	0	0	0	0	2	0	0	0	0	2	0	2	2	0	0	0	0	0	0	0	2	0	1	1	0	0	0	0	0	0	0	0	1	0	1	1	0	0	0	1	0	2	0	1	2	0	0	0	2	0	0	0	1	0	2	0	0	0	0	0	0	2	0	0	0	0	1	0	0	2	0	0	0	1	0	0	0	0	0	0	0	0	0	0	0	0	1	1	0	2	2	0	0	0	0	0	0	0	2	0	0	2	0	0	0	0	0	0	0	0	0	0	2	0	0	0	0	0	0	2	0	0	2	0	0	0	2	0	2	0	0	0	0	0	2	0	0	0	0	0	2	0	0	0	2	0	0	1	0	0	0	0	0	1	0	0	0	0	0	0	2	0	0	2	0	0	0	0	0	0	0	0	0	0	0	1	2	0	0	0	0	0	0	2	0	0	0	0	2	0	0	0	0	0	0	2	0	0	2	0	0	0	1	0	0	0	0	2	0	0	0	0	2	0	0	0	0	0	0	0	0	0	2	0	0	0	0	0	0	0	0	0	2	0	0	0	0	0	0	0	0	0	0	1	0	0	0	0	0	0	0	0	0	1	1	1	0	0	1	0	0	0	0	2	0	0	0	0	2	1	0	0	0	0	0	0	0	2	0	0	2	2	2	0	1	1	0	0	0	0	0	0	0	0	2	0	0	1	2	0	0	2	0	2	0	2	0	0	0	0	0	0	1	0	2	2	0	0	0	0	0	0	0	2	0	2	0	0	0	0	0	0	0	0	0	0	1	0	0	0	0	2	0	2	0	0	0	0	0	0	0	2	0	0	0	0	0	0	0	2	0	0	2	2	0	2	0	0	1	2	0	0	0	0	0	0	0	1	1	0	0	2	0	0	0	0	0	0	2	0	0	2	0	0	0	0	0	2	0	2	0	2	0	0	0	0	0	0	0	0	0	0	0	0	0	0	0	0	2	0	0	2	0	0	0	0	0	0	0	0	0	0	0	0	0	0	0	0	0	0	1	0	0	0	0	0	1	0	1	0	1	2	0	0	0	0	0	0	0	0	0	0	2	0	0	1	0	2	0	0	0	0	0	0	0	2	0	0	0	2	0	0	0	0	2	0	0	0	0	0	2	0	0	0	0	1	0	0	2	0	0	0	0	0	0	0	0	0	1	0	0	0	2	0	0	0	2	0	0	0	0	0	0	0	0	0	0	0	0	0	0	0	0	0	0	0	0	2	0	2	1	0	0	2	0	0	0	0	0	2	0	0	0	0	0	2	0	0	0	0	0	0	2	0	2	0	0	0	0	0	0	0	0	0	0	1	0	0	0	0	0	2	0	0	0	0	0	0	0	0	1	1	0	0	0	0	0	2	0	0	0	0	0	0	2	0	0	0	0	0	0	0	0	2	1	0	2	0	1	0	0	0	0	0	0	2	0	0	0	0	0	0	2	0	0	0	0	0	1	0	1	0	0	0	2	0	0	2	0	0	0	0	0	2	2	0	0	0	0	2	0	0	0	0	2	0	0	0	0	0	1	2	0	0	0	2	0	1	2	0	0	1	0	0	0	0	0	0	1	0	0	2	0	0	1	0	0	0	1	0	0	0	0	0	0	0	2	0	0	0	0	0	0	0	0	0	0	0	0	0	0	0	0	0	0	0	2	0	0	0	0	0	0	0	0	0	0	0	0	0	0	1	0	2	2	0	0	0	1	1	1	0	0	1	0	0	0	0	0	0	0	0	0	0	2	1	1	0	2	0	2	0	0	0	0	1	0	1	0	0	2	0	0	0	0	2	0	0	2	1	2	0	1	0	0	2	0	0	0	0	0	0	0	0	0	0	0	0	0	0	1	1	0	0	0	2	0	0	0	0	2	0	1	0	0	2	0	0	0	0	0	0	1	0	0	0	0	0	0	2	0	0	0	0	2	1	2	0	0	0	0	0	0	1	1	0	1	1	0	0	0	0	2	0	2	1	2	1	1	0	0	0	0	2	0	0	0	0	2	0	0	0	0	0	2	0	0	0	1	1	0	0	0	0	2	1	1	0	0	2	1	0	0	0	0	2	0	0	0	1	0	0	2	0	0	1	2	0	0	0	0	0	0	2	0	0	0	0	0	0	0	0	0	1	0	0	0	0	0	0	0	0	0	0	0	0	0	0	0	0	0	0	1	0	0	0	0	2	0	1	0	2	0	0	0	0	2	0	2	0	0	1	0	0	0	2	0	0	0	0	0	2	0	0	0	2	0	0	1	0	0	2	0	0	0	0	0	0	0	0	0	0	0	0	0	2	0	0	0	2	2	0	0	0	0	0	0	0	0	0	0	0	2	0	0	0	0	0	0	0	0	1	1	0	0	0	1	0	0	1	0	1	0	2	0	1	0	0	0	0	1	1	0	1	0	0	0	0	0	0	0	0	0	0	0	1	0	0	0	2	0	0	1	0	1	0	0	1	2	2	0	0	0	1	0	0	0	0	0	2	0	1	0	0	0	0	0	0	0	0	0	1	1	0	0	0	0	0	0	0	0	2	0	0	1	0	0	0	0	0	0	0	1	0	0	0	0	0	0	0	0	0	0	0	1	0	0	0	1	0	2	0	0	2	0	0	0	0	0	0	0	0	0	0	0	0	2	0	0	2	0	0	0	0	0	0	0	0	0	0	0	0	2	0	2	0	0	2	0	0	0	0	0	0	0	1	1	0	0	0	1	0	1	0	1	0	0	0	0	0	0	1	0	1	0	0	0	0	0	0	0	0	0	0	0	0	2	0	0	0	0	0	0	0	2	0	0	0	2	0	0	1	0	0	0	0	0	0	0	0	0	0	0	0	0	0	0	0	2	0	0	1	0	2	0	0	0	0	0	0	0	0	0	1	0	2	0	0	0	0	0	0	0	0	1	1	0	0	0	0	2	0	0	0	2	0	0	0	0	0	0	0	0	0	0	0	1	2	0	0	1	0	0	0	0	0	0	2	0	0	0	0	0	0	0	0	0	0	0	0	0	0	1	1	0	2	0	2	0	2	0	0	2	0	1	0	0	0	0	0	0	0	0	0	0	2	0	0	0	2	0	1	2	0	2	0	0	0	0	2	2	0	0	0	0	0	0	0	0	0	1	0	0	2	0	0	0	0	0	2	0	1	0	0	0	0	0	0	0	2	0	1	0	1	0	0	0	0	0	0	2	0	0	0	0	0	0	2	1	2	0	0	0	0	0	2	0	2	0	2	0	1	0	2	0	0	0	0	0	0	0	0	0	0	0	0	0	0	0	0	0	2	0	0	0	0	0	0	2	0	0	0	0	0	1	0	0	0	2	1	0	0	0	0	0	0	2	1	0	0	1	0	0	0	0	0	0	0	0	0	0	0	0	2	0	0	0	0	0	0	0	0	0	0	0	0	0	0	0	0	0	2	0	2	0	0	0	2	0	0	0	0	0	2	0	0	2	0	0	0	0	0	0	0	0	1	0	2	0	0	0	0	0	0	0	0	0	0	0	0	0	0	0	0	0	0	0	0	0	0	0	0	0	0	0	0	0	2	0	0	0	0	2	2	0	0	0	0	0	0	1	0	0	0	0	0	0	0	0	0	0	0	2	0	2	0	0	0	0	0	0	2	0	0	2	0	0	0	0	0	0	0	0	0	1	0	2	0	0	2	0	0	2	0	0	2	0	0	0	0	1	0	0	1	0	0	0	0	0	0	0	0	0	0	0	0	0	0	0	2	0	0	0	1	2	0	0	0	0	0	0	2	0	0	0	0	0	0	0	1	0	2	2	0	0	0	0	0	0	0	0	2	0	0	1	0	0	1	0	0	0	0	0	0	0	0	0	0	0	0	0	0	0	0	0	0	2	0	0	0	0	2	0	1	0	0	0	0	0	2	0	0	2	0	0	0	0	0	0	0	0	0	0	0	2	0	0	0	0	0	0	0	0	0	2	0	1	0	0	0	0	0	1	0	1	0	0	0	0	1	1	0	0	0	0	0	0	0	0	0	0	0	0	1	0	0	0	0	2	0	0	0	0	0	0	0	0	0	2	0	0	0	0	0	2	0	0	0	0	0	1	0	0	0	0	2	0	0	2	0	0	0	0	0	1	2	0	0	0	0	0	0	0	0	1	0	0	1	1	1	0	0	0	0	0	2	1	2	0	0	0	0	2	0	1	0	0	0	0	0	0	0	1	0	0	0	0	0	0	0	0	0	0	0	0	0	0	2	0	1	0	1	0	0	0	0	0	1	0	0	0	0	0	2	0	0	0	0	0	0	0	0	0	0	0	0	0	1	0	0	0	0	0	0	0	0	1	1	1	0	0	0	0	0	0	0	1	0	0	0	0	0	0	0	0	0	0	0	0	0	0	0	0	0	0	0	0	1	2	0	0	0	0	0	0	1	0	0	0	0	0	0	0	0	0	0	0	1	0	0	2	1	0	0	2	0	0	0	0	0	0	2	0	0	2	0	0	0	0	0	1	1	1	0	0	0	0	2	0	1	0	2	0	0	0	2	0	0	1	1	0	1	0	0	2	0	0	0	0	0	0	0	0	0	0	0	0	0	0	2	0	2	0	0	0	0	0	1	0	2	0	0	2	0	0	0	0	2	0	0	2	0	0	0	0	0	0	0	0	0	0	0	0	0	2	0	0	0	1	1	0	0	0	0	0	0	0	2	0	0	0	0	2	0	2	2	0	0	0	2	0	0	0	0	0	0	2	0	0	0	0	0	0	0	2	1	0	2	0	0	0	0	2	0	0	0	0	0	2	0	0	0	0	0	2	2	0	0	0	1	1	0	2	0	0	2	2	0	0	2	0	0	0	2	0	2	0	0	0	0	0	0	0	0	0	0	0	2	0	0	0	0	0	0	0	0	0	0	0	0	0	0	1	0	2	0	0	0	0	0	0	2	0	0	2	0	0	0	0	0	0	1	0	0	0	0	2	0	0	0	0	0	0	0	0	1	0	2	0	0	0	1	0	0	2	2	2	0	0	0	0	2	2	2	0	0	0	0	0	2	0	0	0	2	0	0	0	2	0	0	2	0	0	0	1	0	0	0	0	0	0	0	2	0	0	0	0	0	1	2	0	0	0	0	0	0	0	0	0	0	0	2	0	0	0	2	0	0	0	0	0	0	0	0	0	0	2	0	0	2	0	0	1	0	0	0	0	0	0	0	0	0	0	0	0	0	0	0	0	0	0	0	2	2	0	0	2	0	0	0	0	0	0	0	2	0	0	0	0	0	0	0	0	0	1	1	0	0	0	2	1	1	0	0	0	0	1	0	0	0	2	2	0	0	0	0	0	1	1	0	0	0	0	0	0	0	1	0	0	0	2	0	0	0	0	0	0	1	1	0	1	0	0	0	0	0	0	0	0	1	1	0	0	0	1	1	1	1	2	0	0	0	2	0	0	0	2	0	0	0	0	0	2	0	0	2	0	0	2	0	0	2	0	0	0	0	2	0	0	1	0	0	0	0	0	2	0	0	0	0	0	0	2	0	2	0	0	0	0	0	0	0	0	0	0	2	0	0	2	0	0	0	2	1	1	0	0	0	2	0	0	0	0	0	0	0	2	0	0	0	0	0	0	0	0	2	0	0	0	0	0	0	0	0	0	2	2	0	0	0	0	0	1	1	0	0	0	2	0	0	0	2	0	0	0	1	1	1	1	0	0	0	0	0	0	2	0	0	0	2	0	2	0	0	0	0	0	0	0	0	0	0	0	1	0	0	0	0	0	2	2	0	0	0	2	0	0	0	0	0	0	0	2	0	0	0	0	0	0	0	0	0	0	0	1	0	0	0	0	0	1	1	0	0	0	0	0	0	0	0	0	0	1	0	0	0	0	0	2	0	0	0	0	0	0	2	0	0	0	0	0	2	2	0	0	0	1	0	0	0	1	0	0	2	0	0	1	1	0	1	0	1	0	0	0	0	0	0	0	0	0	0	0	1	1	0	0	0	0	0	1	0	1	0	2	0	1	0	0	0	0	1	1	0	0	1	1	0	0	1	0	0	1	0	0	0	1	0	0	0	0	1	1	0	0	1	1	0	0	0	0	0	0	0	0	0	0	0	0	0	2	0	1	1	0	0	0	1	1	2	0	1	0	0	0	0	0	2	0	0	0	0	0	0	0	0	0	1	2	0	0	1	0	0	0	0	1	0	0	0	0	0	0	0	0	0	0	0	0	0	0	0	1	0	0	0	1	0	0	0	0	0	1	1	0	0	0	0	1	0	1	0	0	1	0	0	2	0	2	0	1	0	0	0	2	1	0	0	1	0	0	0	0	0	0	0	0	0	0	0	0	0	2	0	2	0	0	0	0	0	0	1	2	0	0	1	0	1	1	0	0	0	0	1	1	0	0	0	1	0	0	0	0	0	1	0	0	0	0	0	0	0	0	0	0	0	0	0	0	0	0	0	0	0	0	1	2	0	0	0	0	0	0	0	0	0	0	0	1	0	0	2	0	1	0	0	0	2	0	0	0	0	0	0	0	0	0	1	1	0	0	2	0	0	0	0	0	0	0	0	0	0	0	0	0	0	1	0	1	0	0	1	1	1	0	0	2	0	0	0	0	0	2	2	2	0	0	0	0	0	0	0	0	0	2	2	0	1	0	1	0	2	0	1	0	2	1	0	0	0	0	0	0	0	0	0	2	0	0	0	0	0	0	0	0	0	1	1	0	0	2	2	0	0	0	2	0	2	0	0	0	0	0	2	0	2	0	0	0	1	0	2	0	0	0	0	0	2	2	0	0	0	0	0	2	0	2	0	2	0	0	2	0	0	0	1	1	0	0	0	1	1	0	0	0	0	0	1	0	0	0	0	0	0	0	1	0	0	0	1	2	0	0	0	0	0	0	0	0	0	0	0	0	0	0	0	0	0	0	0	1	0	0	0	0	0	0	0	0	0	0	0	0	0	2	0	0	0	1	1	1	0	1	0	1	0	0	0	0	0	2	0	2	2	0	1	0	0	1	1	0	0	0	0	0	0	0	2	0	0	1	0	1	1	0	0	0	0	0	0	2	0	0	0	0	0	0	0	0	0	0	0	0	0	0	0	0	0	0	0	0	2	0	0	0	0	0	0	0	0	0	1	0	0	0	0	0	1	0	0	0	0	2	0	1	0	0	0	2	0	0	0	2	0	0	0	0	0	0	0	0	2	0	0	0	0	0	0	1	0	0	2	0	1	0	0	0	0	2	0	0	0	0	0	0	0	0	0	0	0	2	0	0	2	0	2	0	2	0	0	2	1	0	0	1	0	2	0	0	2	0	0	0	0	0	0	0	0	0	2	0	0	0	0	0	0	0	0	0	0	2	0	0	2	2	1	0	2	2	0	0	2	0	0	0	2	0	0	0	0	0	0	0	0	0	0	0	0	0	0	0	0	0	0	0	2	0	0	0	0	0	0	0	0	2	0	0	0	0	0	0	0	0	0	0	0	0	0	2	1	0	0	0	2	0	0	0	0	0	2	0	0	0	0	0	0	0	0	0	0	0	0	0	0	0	0	2	0	0	0	0	0	0	0	0	0	0	1	0	0	0	0	0	0	0	0	0	0	0	1	0	0	1	0	0	0	0	0	0	0	1	0	1	0	0	0	0	0	0	0	0	0	0	0	0	0	0	0	0	0	0	2	0	0	0	0	0	0	0	0	0	0	0	0	0	0	0	0	0	0	0	0	0	0	1	0	0	0	0	1	2	0	0	0	0	0	0	0	2	0	0	0	2	0	0	0	0	0	0	0	2	0	0	0	0	0	0	0	0	2	1	0	0	0	0	0	0	0	0	0	0	0	1	1	0	0	0	0	0	0	0	2	0	0	0	0	0	0	0	0	0	0	2	0	0	0	0	0	0	1	0	0	0	0	0	0	0	0	0	1	0	2	0	0	0	0	0	0	0	0	0	0	2	0	0	0	0	0	0	0	0	0	1	0	0	0	0	0	0	0	2	0	0	0	0	2	0	0	0	0	0	0	0	0	2	0	2	0	0	0	0	0	0	0	2	0	2	0	1	1	0	0	0	2	0	0	0	0	0	2	0	0	0	0	0	0	0	0	0	0	0	0	2	0	0	0	0	0	0	0	0	0	0	0	0	0	0	0	0	0	2	0	0	0	0	0	0	1	0	0	0	0	0	0	0	0	0	0	0	0	2	0	0	0	0	0	0	0	0	0	0	0	0	2	0	0	0	0	1	1	0	0	0	0	0	0	2	0	0	0	0	1	0	0	0	0	0	0	0	0	0	1	0	0	0	0	0	0	0	0	0	2	1	0	0	0	0	0	0	0	0	0	0	0	1	1	0	0	0	0	2	0	0	2	1	0	0	0	0	0	2	0	0	0	2	0	0	0	0	0	1	0	0	0	0	0	0	1	0	0	0	0	0	0	0	0	2	0	0	0	1	0	0	1	0	0	0	0	0	0	0	0	0	0	0	1	0	0	0	1	0	0	0	0	0	2	0	0	0	0	1	2	2	0	1	0	2	0	0	1	0	0	1	0	0	0	0	1	1	0	0	0	2	2	0	0	0	1	0	0	0	2	0	0	0	2	0	0	1	0	0	0	0	0	0	0	0	1	0	0	0	0	1	0	0	0	0	0	0	0	0	0	0	0	0	0	0	0	0	0	0	0	0	0	0	2	0	2	0	0	0	0	0	0	0	0	0	0	0	0	0	0	0	0	0	0	0	0	0	2	1	0	0	0	0	2	0	0	0	0	0	0	1	1	0	1	0	0	0	0	0	2	0	1	0	0	0	0	0	0	0	0	0	0	0	2	0	0	0	2	2	0	0	0	0	0	0	0	0	0	2	2	0	0	2	0	0	2	0	0	0	0	0	0	0	0	0	0	0	0	0	2	0	0	0	1	0	0	0	0	0	0	0	2	0	0	1	0	0	0	0	0	0	1	1	0	0	1	0	0	2	1	0	0	0	0	0	0	1	0	1	0	1	1	0	0	0	0	0	0	0	0	0	0	0	0	0	1	0	1	0	0	0	0	0	0	2	0	0	0	0	0	0	0	2	0	0	1	0	0	0	2	0	0	0	0	0	0	1	0	2	0	0	0	0	1	0	0	1	1	1	0	1	0	1	0	0	1	0	0	0	1	1	1	0	1	1	1	0	0	1	1	0	0	0	0	0	0	1	0	0	1	0	0	0	0	0	1	1	0	0	0	0	2	0	0	0	0	0	0	0	0	0	0	0	2	0	2	0	0	2	0	0	0	0	0	0	2	0	2	0	0	0	2	0	0	0	0	0	0	0	0	0	1	0	0	0	2	0	0	0	0	0	0	0	0	0	0	2	0	0	0	0	2	0	0	0	0	0	0	0	0	0	0	0	0	0	2	0	0	0	0	0	0	0	0	0	2	0	1	2	0	0	0	0	0	1	0	0	0	0	0	0	0	0	0	0	2	0	0	0	2	0	0	0	0	0	0	0	0	1	0	0	0	0	0	0	2	0	0	0	1	0	0	2	0	0	0	1	0	0	0	0	2	0	0	0	0	0	2	0	0	0	0	0	0	2	0	2	0	0	0	0	0	2	1	0	0	0	0	1	1	0	0	1	1	2	0	0	0	1	1	0	0	0	0	1	1	1	1	0	0	0	0	1	1	0	1	0	0	0	0	0	0	0	0	0	1	0	0	0	1	0	1	0	0	2	0	0	0	0	1	0	2	2	1	0	1	0	0	0	0	0	1	0	1	1	1	0	0	0	0	0	0	0	0	1	0	1	1	1	0	1	0	0	0	0	0	0	0	1	0	0	0	0	1	0	1	1	0	0	1	0	0	0	0	0	1	0	0	0	1	0	0	0	0	0	0	0	0	0	0	1	0	0	1	0	0	0	1	0	0	0	1	1	0	0	0	0	2	0	1	0	0	0	0	0	0	0	0	0	0	0	0	0	0	0	0	0	0	0	0	0	0	0	0	0	0	0	0	0	0	0	0	0	0	1	0	2	0	1	1	0	0	0	0	0	0	0	0	1	0	0	0	0	1	1	2	1	1	1	1	1	1	0	0	1	2	1	1	0	1	0	1	1	0	1	0	1	0	0	0	2	0	0	1	1	0	0	2	1	0	0	0	0	0	0	0	0	0	0	0	0	0	0	1	0	1	1	1	0	0	1	0	0	0	0	0	2	0	0	0	0	0	0	1	1	1	1	0	0	0	1	1	1	0	1	1	0	0	0	0	0	2	0	0	1	1	0	1	0	1	1	0	0	0	0	1	0	0	1	0	0	0	0	0	1	0	0	0	1	0	1	0	0	0	0	0	2	0	0	0	1	0	0	0	1	0	0	0	0	0	2	1	0	0	0	0	0	0	0	1	0	0	2	0	0	2	0	0	0	0	0	1	0	0	0	0	0	0	2	0	0	0	1	0	0	1	0	0	1	2	0	0	0	0	1	0	0	0	0	0	0	1	0	1	0	0	0	0	0	0	0	2	0	2	0	0	0	0	0	0	1	0	0	0	2	1	0	0	0	0	1	0	0	0	0	0	0	0	0	0	0	2	0	1	0	0	1	0	0	1	0	0	1	0	1	0	1	1	0	0	0	0	0	1	1	0	2	0	0	1	0	0	1	0	0	0	0	2	1	0	0	1	0	1	0	0	0	1	1	0	0	0	0	1	1	0	0	0	0	1	0	0	0	1	0	0	1	1	0	0	2	0	0	0	0	0	1	0	0	0	0	0	0	0	1	1	0	0	0	2	2	0	2	1	0	0	1	0	0	0	0	0	1	0	0	0	0	0	1	0	0	2	0	1	2	0	0	0	1	1	1	1	0	0	2	1	1	0	0	0	1	1	0	0	0	0	0	0	0	1	0	0	0	0	0	1	0	0	0	0	0	0	0	0	0	0	0	1	2	1	0	1	0	0	0	0	0	0	0	0	1	0	0	0	0	0	2	0	0	0	0	0	1	0	0	0	0	0	1	0	0	0	0	0	0	0	2	1	0	0	0	0	1	2	1	0	0	0	0	1	0	0	2	1	1	0	0	0	0	0	0	1	1	0	2	0	0	1	1	2	1	0	0	1	1	0	0	2	0	2	0	0	1	1	0	0	1	0	0	0	0	0	0	1	0	0	0	0	0	0	0	0	0	1	0	0	1	0	2	0	0	0	1	2	1	1	0	0	1	1	0	0	1	0	1	0	0	0	0	1	0	0	0	1	1	0	0	0	0	0	1	1	0	0	0	0	0	0	0	1	0	0	0	1	0	0	0	1	0	0	1	0	0	0	0	0	1	0	0	1	2	1	1	0	0	1	0	0	0	1	1	0	0	0	1	0	0	0	0	0	0	1	0	1	0	0	1	0	0	1	0	0	2	0	1	1	1	0	0	0	1	0	0	0	1	2	0	0	0	0	1	2	0	0	0	0	0	0	0	0	0	0	0	0	0	2	0	1	1	0	1	0	0	0	0	0	0	0	0	0	0	0	0	1	2	2	1	0	1	2	0	1	0	0	1	0	1	0	0	1	0	1	0	1	0	1	0	0	0	0	0	0	1	0	0	0	1	0	0	0	0	0	1	1	0	0	0	0	0	0	0	1	1	0	1	1	0	0	0	0	0	0	1	0	0	0	0	0	0	0	0	1	1	0	0	1	1	0	0	1	0	1	0	1	0	0	1	0	1	0	1	0	0	1	0	0	0	0	0	0	1	0	0	0	2	0	0	0	0	0	0	0	1	0	0	0	0	1	0	1	0	0	0	0	0	1	0	0	0	0	0	0	0	1	0	0	0	0	0	1	0	0	0	0	1	1	0	0	0	0	0	1	2	0	0	0	0	0	2	1	0	0	0	0	0	0	0	0	0	0	0	0	0	0	0	0	1	1	0	0	0	0	0	0	2	0	0	0	1	1	0	0	1	0	0	0	2	0	1	0	0	1	1	0	0	0	1	1	0	0	0	0	1	0	1	0	1	0	1	1	0	0	0	0	0	0	0	0	1	0	0	0	0	1	0	0	0	1	0	0	0	1	2	0	0	0	0	0	0	0	1	0	0	0	0	0	0	1	0	0	0	0	0	2	1	0	0	0	0	1	0	0	0	0	0	0	0	0	0	0	0	0	0	0	0	0	0	1	0	2	0	0	0	0	0	0	0	0	0	0	0	0	0	2	0	1	2	0	0	0	0	0	0	0	0	0	0	0	0	1	0	0	0	0	0	2	0	0	0	1	2	0	0	1	1	0	0	0	0	0	2	0	0	0	2	0	0	0	1	1	0	0	0	0	0	0	0	0	0	0	0	0	0	2	0	0	0	0	0	2	0	0	1	0	0	0	0	0	0	0	2	0	0	0	0	0	2	2	1	0	0	0	0	0	0	0	2	0	0	0	0	0	0	0	2	0	1	0	1	2	0	0	0	0	0	0	0	0	1	0	0	1	1	1	0	0	0	0	0	0	0	0	0	0	0	0	0	1	0	1	0	1	0	0	2	2	0	0	0	1	0	0	0	0	0	1	1	0	0	0	0	1	0	0	0	0	1	0	0	0	0	0	0	0	0	0	1	2	0	0	0	0	0	0	0	0	0	1	0	1	0	1	0	2	0	0	0	0	0	0	0	0	0	0	0	2	0	0	2	0	0	0	0	0	0	0	0	0	2	0	0	0	0	0	0	0	0	0	0	0	0	1	0	0	0	0	0	0	0	0	2	0	0	0	2	0	1	2	0	0	0	0	0	0	0	0	0	0	0	0	2	0	0	0	0	0	0	0	0	2	1	0	0	0	0	2	0	0	0	0	0	0	0	0	0	0	0	0	0	0	0	0	0	0	0	0	0	0	0	0	0	2	2	1	2	0	0	0	1	0	2	0	0	0	0	0	0	0	2	0	0	0	2	2	0	0	0	0	0	0	0	0	2	0	0	0	0	0	2	0	2	0	0	0	0	0	0	0	0	1	0	1	0	0	0	0	0	0	0	0	0	0	0	0	0	2	0	2	0	0	0	0	2	0	0	1	0	0	0	0	2	0	0	0	0	0	0	0	0	0	2	0	0	1	0	0	0	2	0	0	0	0	0	1	0	0	1	2	2	0	0	0	0	0	0	2	0	0	2	0	2	0	2	2	0	0	0	2	0	0	0	1	0	2	0	0	0	1	0	0	0	0	0	0	0	2	0	0	2	0	0	1	0	0	0	0	0	0	0	0	0	2	0	2	0	1	1	0	0	2	0	1	0	0	2	0	0	0	0	0	0	0	0	2	0	0	0	0	1	1	0	2	0	2	0	0	0	0	0	0	0	2	2	2	2	0	0	0	0	1	0	0	0	2	0	0	0	1	0	0	0	1	0	0	1	0	0	0	1	0	0	2	0	0	0	0	1	0	0	0	0	2	0	0	0	0	0	2	0	0	0	2	0	1	2	0	0	0	0	0	2	0	0	0	0	1	0	1	0	0	0	0	0	0	2	0	0	2	0	0	0	1	0	0	0	0	0	0	0	0	0	0	0	0	0	0	2	0	0	0	0	0	1	0	0	2	0	0	2	0	0	0	0	0	0	0	0	0	0	0	0	0	0	0	0	2	0	0	0	0	0	0	2	0	0	0	0	0	2	0	0	0	0	0	1	0	0	0	2	0	2	0	0	0	0	0	0	0	0	0	2	1	0	0	0	0	0	0	0	0	0	0	0	0	0	2	0	0	0	0	0	0	0	0	1	1	0	0	0	0	0	0	0	0	0	0	0	0	0	0	0	1	0	0	2	0	0	0	0	0	2	0	0	2	0	0	0	0	0	0	2	0	0	0	0	0	0	0	2	0	0	0	0	0	0	2	2	2	0	1	2	0	0	0	2	0	0	0	0	0	2	0	2	0	0	1	0	2	0	0	0	0	0	0	2	0	0	1	0	1	0	1	0	0	0	2	2	0	0	0	0	1	2	0	0	0	0	0	0	0	2	0	2	2	0	0	0	0	2	0	0	2	0	0	0	0	0	0	0	0	2	0	0	0	0	0	2	0	2	0	0	0	2	0	2	0	0	0	2	0	0	2	2	0	0	2	0	1	0	0	0	2	0	0	0	0	0	0	0	0	0	0	0	0	0	0	0	2	0	2	0	2	1	0	0	1	1	0	2	0	1	0	1	2	1	0	0	0	0	0	0	0	2	0	0	0	0	0	1	0	0	0	0	0	0	0	0	0	0	0	0	0	0	0	2	1	0	0	0	0	0	0	0	0	0	0	0	0	0	2	0	0	0	0	0	0	2	2	0	0	0	0	0	0	0	0	0	0	0	0	0	1	0	0	2	0	2	0	0	2	0	0	0	0	0	1	0	0	0	0	0	0	1	0	1	0	0	0	0	0	0	0	0	0	0	0	0	0	0	0	0	1	0	1	0	1	0	0	0	0	2	1	0	0	1	1	0	0	0	1	0	0	0	0	0	0	0	0	0	0	0	0	0	0	2	0	0	1	0	0	1	0	0	0	0	0	0	0	1	1	0	0	1	0	2	0	0	0	1	0	0	0	1	0	2	0	1	1	0	0	0	0	1	0	0	0	0	0	0	0	0	0	0	0	0	0	0	0	2	0	0	0	0	0	1	0	0	0	0	0	0	1	0	0	2	0	0	0	1	0	0	0	0	0	0	1	0	0	0	0	0	0	0	0	0	2	2	0	0	2	0	0	2	0	0	2	0	0	0	0	0	0	0	0	1	0	0	1	2	0	0	2	0	0	0	0	2	0	0	0	0	0	1	0	0	0	2	0	0	0	1	0	0	0	0	0	0	0	1	0	2	2	2	0	0	0	0	0	1	0	0	0	0	2	0	0	2	0	2	0	0	0	1	0	2	0	2	0	0	0	0	0	0	0	0	2	0	0	0	0	0	0	0	0	0	0	0	0	0	0	2	0	0	0	0	0	0	0	0	0	0	0	0	0	0	0	0	0	0	0	0	1	0	0	0	0	0	1	0	0	1	0	2	0	0	0	1	2	0	0	0	0	2	0	0	0	0	1	0	0	0	0	0	0	0	0	0	1	0	2	1	0	0	2	0	2	0	2	0	0	0	1	0	0	0	0	0	0	0	0	0	0	0	0	2	0	0	0	0	0	0	2	0	1	0	2	2	0	0	0	0	0	0	0	0	0	0	0	0	0	1	0	0	0	0	2	0	2	2	2	0	2	1	0	0	0	0	0	1	0	0	0	0	0	0	0	1	0	2	0	0	0	0	0	1	0	0	0	1	0	0	0	1	0	0	0	1	0	1	0	0	0	0	0	0	2	0	0	0	0	2	0	0	0	0	0	0	0	0	0	1	0	1	0	0	0	0	0	0	1	0	0	0	0	0	0	0	0	0	1	0	1	0	0	0	0	0	0	0	1	0	0	0	1	0	2	2	0	1	0	0	1	0	0	0	0	0	1	0	0	2	0	0	0	0	2	0	0	0	1	0	0	0	0	0	0	0	0	1	1	0	2	0	0	0	0	1	0	0	2	0	0	0	0	0	2	0	2	0	0	0	0	0	0	0	0	2	0	0	0	0	1	0	1	0	1	2	0	0	0	0	0	2	0	1	0	0	0	0	2	0	0	0	0	0	0	0	1	0	1	0	0	0	0	0	0	2	0	2	0	0	2	2	0	0	0	0	0	0	0	2	0	0	0	0	0	0	0	0	0	0	0	2	0	0	0	0	0	0	0	0	0	0	0	0	0	0	0	0	0	2	0	0	0	0	0	0	0	0	0	0	2	0	0	0	0	0	0	0	0	0	0	0	0	2	0	2	0	2	0	0	0	2	0	0	0	0	0	2	0	0	0	0	0	0	0	0	1	0	0	0	0	1	0	0	0	0	0	0	0	0	0	2	1	0	0	0	0	0	0	0	0	0	2	0	0	0	0	0	0	0	1	0	0	0	0	0	0	0	2	0	0	0	0	0	0	0	0	0	1	0	0	0	0	0	0	0	0	0	2	0	0	0	1	0	1	0	0	0	0	0	2	0	0	0	2	0	2	0	0	2	0	0	0	0	0	0	0	0	0	2	2	0	0	0	2	0	0	0	0	0	2	0	0	0	0	0	0	2	0	0	0	0	1	0	0	1	0	0	0	0	0	0	0	0	0	0	0	0	1	0	0	0	0	2	0	0	0	0	2	1	0	2	2	0	1	1	2	0	1	0	0	0	1	0	0	0	2	0	1	0	0	0	0	0	1	0	2	0	0	0	0	0	0	0	0	0	0	0	0	0	0	0	0	0	0	0	0	0	0	2	0	0	0	0	0	1	0	1	1	0	0	2	2	0	0	2	0	0	2	0	0	0	1	1	0	0	0	2	0	0
Or102	1	0	1	1	0	0	0	0	0	0	0	0	0	0	1	2	1	1	0	0	0	0	1	1	1	0	1	1	0	1	1	0	1	0	0	0	1	0	0	0	0	0	0	0	1	1	0	1	1	0	0	1	1	0	1	0	0	0	1	0	0	1	0	1	1	0	0	1	0	0	0	0	0	0	1	0	1	1	0	0	0	0	0	0	1	1	0	0	0	0	0	0	0	0	0	0	0	0	1	0	1	0	1	0	0	1	1	0	0	0	1	0	0	0	0	0	1	0	0	0	0	0	0	1	0	0	0	1	0	0	1	1	0	0	0	0	1	2	0	2	0	0	0	0	0	0	0	0	0	1	0	0	0	0	0	0	0	1	0	1	0	0	0	0	0	0	0	0	1	0	0	1	0	0	0	0	0	0	0	0	0	0	0	0	0	1	1	0	0	0	2	1	0	0	1	0	0	1	0	0	1	0	0	0	1	0	0	1	0	0	0	1	2	0	0	0	0	0	1	0	1	1	1	1	0	0	0	1	0	0	1	0	0	0	1	0	0	0	0	0	0	0	0	1	0	0	0	0	1	0	0	0	0	0	0	0	1	0	0	0	0	1	0	1	0	0	1	0	0	0	0	1	1	1	0	1	0	1	1	0	0	0	0	1	0	0	0	0	0	0	1	1	0	0	0	0	1	0	0	0	0	0	0	2	0	0	0	1	0	2	0	1	1	0	1	0	0	0	0	2	2	0	2	0	0	0	1	0	0	2	0	0	0	1	0	0	0	0	0	2	1	0	0	0	2	0	0	1	0	0	0	0	0	1	0	1	0	1	2	0	0	1	0	0	0	0	0	0	1	0	0	0	0	2	0	0	1	0	0	0	0	0	0	0	0	0	0	0	0	0	0	0	2	0	0	2	0	0	0	0	0	0	0	2	0	0	0	2	0	0	0	0	2	0	0	0	0	0	0	0	2	0	0	0	0	0	2	0	0	0	0	0	1	0	1	1	0	1	0	2	2	0	0	0	0	0	1	1	1	0	0	0	1	2	0	0	0	0	0	0	2	0	0	0	0	0	0	2	0	0	0	1	0	0	0	0	2	0	0	0	0	0	0	0	0	0	0	0	2	0	0	2	0	0	0	1	0	0	2	2	0	0	0	0	0	0	2	0	0	0	0	0	0	1	2	0	0	0	0	1	0	0	0	0	0	0	0	0	2	0	0	0	0	0	0	0	0	0	0	0	0	0	2	0	0	0	0	0	1	0	0	1	1	0	1	1	0	2	0	0	0	0	0	0	0	0	0	0	0	0	0	2	0	1	1	0	0	0	0	2	0	0	1	0	0	0	0	1	0	0	0	0	0	0	2	0	2	0	0	0	0	0	0	0	0	2	0	0	2	0	2	0	0	0	0	1	2	0	0	0	2	0	0	0	2	1	0	0	0	0	0	0	0	0	0	1	0	0	0	1	1	0	0	0	0	2	2	0	0	0	0	0	0	0	0	0	0	0	0	0	1	2	0	0	0	0	0	1	0	0	0	0	0	2	0	0	2	1	0	0	1	0	2	0	0	2	2	0	0	0	0	0	0	0	0	0	0	0	0	0	0	0	0	0	0	0	0	0	0	0	0	0	0	0	0	0	0	0	0	1	0	0	0	0	0	0	0	1	1	0	0	1	0	0	0	0	1	0	0	0	0	1	1	0	0	1	1	0	0	0	1	0	0	1	0	0	2	0	0	1	1	0	0	1	0	1	1	0	1	0	0	1	0	0	0	0	0	0	1	0	0	0	1	0	0	1	0	1	0	0	1	0	0	1	0	0	1	0	0	1	0	0	0	0	0	1	0	0	1	0	0	0	0	0	0	1	0	1	0	0	1	1	0	0	1	1	1	0	2	0	0	0	0	0	0	0	0	0	2	0	0	0	1	1	1	0	1	0	2	0	0	1	1	0	0	1	2	1	0	1	0	0	1	0	2	0	0	0	0	0	0	1	0	0	0	1	1	0	0	1	1	0	0	1	0	2	0	0	0	0	1	2	0	1	0	0	1	0	1	2	0	0	1	0	1	0	1	0	0	0	1	0	0	0	0	0	0	0	1	0	0	0	1	0	0	0	0	1	0	1	0	0	0	0	2	0	2	0	0	1	1	0	0	0	2	1	0	0	0	1	1	1	0	0	0	0	0	0	1	0	1	0	0	0	0	0	0	1	1	1	0	1	0	0	0	1	0	0	1	0	0	0	0	0	0	0	1	0	0	0	0	0	0	0	0	0	0	0	0	0	0	0	0	0	0	0	0	2	2	0	0	0	0	0	1	0	0	0	0	0	0	2	0	0	0	0	0	0	0	0	0	0	1	1	1	0	0	0	2	0	0	2	0	0	0	1	1	0	1	0	2	0	0	0	0	1	2	0	0	0	0	0	0	0	0	0	1	0	1	0	0	2	2	0	1	0	0	0	0	0	0	0	0	0	0	0	0	0	0	0	0	0	0	0	0	0	0	0	0	0	0	0	0	0	0	1	0	1	0	0	0	0	0	0	1	0	2	0	0	0	0	0	0	0	0	1	0	0	0	0	0	2	0	0	0	0	1	0	0	2	0	0	0	0	0	2	0	1	0	0	0	0	0	0	0	2	0	0	0	0	0	0	0	0	0	0	2	0	2	0	0	0	0	2	0	1	0	0	1	2	0	0	1	0	0	0	2	0	0	0	0	0	0	0	0	0	0	1	1	0	0	0	0	0	0	0	2	0	0	0	0	0	2	0	0	0	0	0	0	0	0	1	0	0	0	0	0	0	0	0	0	2	0	1	2	1	1	0	0	0	0	0	2	0	0	0	0	0	1	0	0	0	0	0	0	1	0	0	0	0	0	0	0	0	2	0	2	0	0	2	0	0	0	0	0	0	0	1	1	0	0	0	0	0	0	0	0	0	0	0	0	0	0	0	0	0	0	0	0	2	0	2	0	0	0	0	0	0	1	1	0	0	0	0	0	2	0	0	0	0	0	0	0	0	0	0	0	0	0	2	0	0	0	0	0	1	0	0	0	0	2	2	0	2	0	2	0	0	0	0	0	2	0	0	2	0	0	0	1	0	2	2	1	0	0	0	0	0	0	0	0	0	0	0	0	2	0	0	2	2	0	0	0	0	0	1	1	0	1	0	0	0	0	0	0	0	0	0	0	0	0	0	2	0	0	0	0	0	0	0	0	1	0	0	1	1	0	0	0	1	0	0	0	0	1	0	0	0	0	2	1	0	0	0	2	2	1	0	0	0	0	0	1	2	0	1	0	0	0	0	0	0	0	2	0	0	0	0	0	0	0	0	2	2	2	0	0	0	0	0	0	0	0	0	0	0	0	0	2	0	2	0	0	0	0	0	0	0	0	0	0	0	0	2	0	0	0	0	0	0	0	0	0	0	0	0	0	0	0	1	0	2	0	1	0	0	0	0	0	0	1	0	2	0	0	0	1	0	0	0	0	2	2	2	0	0	0	0	0	0	0	0	0	0	2	0	0	0	0	0	0	0	2	1	0	0	0	0	1	0	0	0	0	0	2	0	0	0	0	0	0	0	0	0	1	0	0	0	0	0	0	0	0	0	0	0	2	0	0	0	0	0	2	1	2	0	0	0	0	0	0	2	0	0	0	0	0	0	2	0	0	0	0	0	2	0	0	2	0	1	0	0	0	2	0	2	0	2	0	0	0	0	0	0	0	0	0	0	0	0	2	0	1	0	0	2	0	0	0	0	0	2	0	0	0	0	1	2	0	0	0	0	1	1	0	0	0	0	0	0	0	0	0	0	2	0	2	0	0	0	0	1	0	0	0	0	0	0	1	0	0	0	0	0	0	0	1	0	2	0	1	0	0	0	1	0	0	0	0	0	0	1	1	0	0	0	0	0	0	2	0	0	0	0	0	0	1	2	0	0	2	0	0	0	0	0	0	0	0	1	0	1	0	0	2	0	0	0	0	0	0	1	0	0	0	0	0	0	0	0	2	2	0	2	0	0	0	0	0	0	0	1	0	0	2	0	0	0	0	0	0	0	0	0	0	0	0	0	0	0	1	0	2	1	0	0	0	2	0	0	1	0	0	0	2	0	0	0	0	0	0	0	2	1	0	0	0	2	0	0	0	0	0	0	0	2	2	2	0	0	0	0	0	0	2	0	0	0	1	0	2	0	0	0	0	0	1	0	0	0	0	0	0	2	0	0	0	0	0	2	2	0	0	1	0	0	1	0	0	0	0	0	0	0	0	0	1	0	0	0	2	0	2	0	0	0	0	0	2	0	0	0	0	1	0	2	0	2	0	1	1	2	0	0	2	0	0	0	0	2	0	0	0	0	2	0	0	0	0	0	0	0	1	1	0	0	0	0	0	2	0	0	0	0	1	0	2	0	0	0	0	1	1	1	2	0	1	0	0	0	0	0	0	0	0	0	0	1	2	2	0	0	0	1	0	0	0	0	2	0	0	0	0	0	1	1	0	0	0	0	0	2	0	0	1	1	0	1	1	0	0	0	0	0	0	0	0	0	0	0	0	0	2	0	0	0	0	0	1	2	0	0	0	0	0	0	0	0	0	0	0	0	0	1	0	0	2	2	0	0	0	0	0	0	0	0	0	0	0	0	0	0	0	0	0	0	0	2	0	0	0	0	2	0	0	2	2	0	2	0	0	0	0	0	1	1	0	0	0	0	0	0	0	0	0	1	0	2	0	0	0	0	0	0	0	0	0	0	0	2	0	1	0	0	2	1	0	0	0	0	0	0	1	1	0	0	0	2	0	0	0	0	0	0	2	0	0	0	0	0	0	0	2	0	0	0	0	0	0	0	0	0	2	2	0	0	1	0	2	2	0	0	1	1	0	0	0	0	2	0	0	0	0	0	0	0	0	2	0	0	0	0	1	1	0	1	0	2	0	2	0	0	0	2	0	1	0	1	0	0	0	0	0	2	0	2	0	0	0	0	0	0	0	1	2	0	1	0	0	2	0	2	0	0	0	1	0	0	0	0	0	0	0	0	0	0	0	0	0	0	0	2	0	0	1	0	0	0	0	0	0	0	1	2	0	0	0	0	0	0	0	1	2	0	1	0	0	0	1	2	1	0	0	0	0	0	0	0	0	2	0	0	0	0	0	2	0	2	0	0	0	0	0	0	0	0	0	2	0	0	0	0	0	0	0	0	0	0	0	0	0	0	0	0	0	2	0	0	0	0	0	1	0	0	0	0	0	0	0	0	0	0	1	2	0	0	0	2	2	0	0	0	2	0	0	0	0	0	0	0	0	0	0	0	0	2	0	0	2	0	0	0	0	0	0	0	2	2	0	2	0	0	0	0	2	0	2	0	0	0	0	0	0	0	0	0	0	0	2	0	0	0	0	0	0	0	0	0	0	0	0	0	0	0	0	0	1	0	0	0	0	0	0	0	0	0	0	0	0	0	0	0	0	1	1	0	0	0	0	0	0	0	0	2	0	0	0	0	0	0	0	0	0	0	1	1	1	0	0	0	1	0	2	0	0	0	0	0	0	0	2	0	0	0	0	0	0	0	0	0	0	0	0	2	0	0	1	0	1	1	0	0	0	1	0	2	0	0	0	0	0	0	0	0	0	0	0	0	0	0	0	0	0	2	0	0	0	2	0	0	0	0	0	0	2	2	1	0	0	0	2	0	0	0	0	0	0	0	0	0	0	0	0	0	0	0	1	0	0	0	0	0	2	0	0	0	0	0	2	0	0	0	0	0	0	0	0	0	2	1	2	0	0	2	0	1	0	0	2	0	0	0	0	0	0	0	0	0	0	1	2	1	1	0	1	0	0	0	0	0	0	0	0	0	0	1	1	0	1	0	1	0	0	0	1	1	0	0	0	1	0	1	0	0	0	0	0	1	0	0	0	0	0	1	1	0	1	1	0	0	0	0	0	0	0	1	1	0	0	1	0	0	0	0	0	0	0	1	1	0	0	0	0	0	0	1	1	0	0	0	1	0	1	1	1	0	0	0	1	0	0	0	0	0	0	0	0	0	0	0	0	1	0	0	0	1	0	0	1	0	0	1	0	0	0	0	0	0	0	0	1	0	0	0	0	0	0	1	0	0	0	0	0	0	0	0	0	1	1	1	0	0	2	0	0	1	0	0	1	0	1	0	0	1	0	0	0	0	1	0	0	0	0	1	0	0	1	0	0	0	0	0	2	1	0	0	0	1	0	0	1	0	1	1	1	0	0	1	1	0	2	0	1	0	2	1	0	1	1	1	0	0	1	0	0	0	0	0	1	0	0	0	0	0	0	0	0	0	0	1	1	0	0	0	0	0	1	0	0	0	0	1	0	0	1	0	0	0	1	0	0	1	1	1	1	0	2	2	1	1	0	0	0	1	1	1	0	1	1	1	0	1	1	0	0	1	0	0	1	0	1	1	1	1	0	2	0	0	0	0	1	1	0	0	0	1	0	1	0	1	0	0	0	2	0	0	0	0	0	0	0	2	1	0	0	0	0	0	0	0	0	1	1	0	1	1	2	0	0	0	0	0	0	0	2	0	0	2	0	1	0	2	0	0	0	1	0	1	0	0	2	0	0	0	0	0	0	0	0	0	0	0	0	0	2	0	0	0	0	0	0	0	0	0	2	2	0	0	0	0	0	0	0	1	0	0	0	0	0	0	0	0	0	0	2	0	0	2	0	2	0	0	0	1	2	0	0	2	0	0	2	0	0	0	2	0	0	0	2	0	0	2	0	0	0	0	0	0	0	0	0	0	1	0	1	0	2	0	0	2	0	0	0	1	0	0	0	0	0	1	0	2	0	2	0	0	0	0	2	0	0	0	0	0	0	0	0	2	0	1	0	0	0	0	1	0	0	1	0	1	0	1	0	0	0	0	0	0	0	0	0	1	0	0	1	0	0	1	0	0	0	1	1	0	0	0	2	0	0	0	2	0	2	0	0	0	2	0	0	0	0	0	2	0	0	0	0	0	1	0	0	0	2	0	0	0	0	0	0	2	2	0	0	0	0	0	0	0	0	0	0	0	0	0	0	0	0	0	0	0	2	1	0	0	0	0	0	0	0	0	0	0	0	0	0	2	2	0	0	0	0	0	2	0	0	0	0	0	0	0	0	0	0	0	0	0	0	0	0	0	0	0	0	0	0	0	0	0	0	0	2	0	0	0	2	0	0	0	2	0	0	2	0	2	1	0	0	0	0	0	0	2	0	0	0	0	0	1	0	0	1	0	0	0	0	0	2	0	1	1	0	0	0	1	0	0	0	0	0	0	0	0	0	0	0	0	0	2	0	0	0	1	1	1	2	1	0	0	0	0	0	0	1	0	1	1	0	0	0	1	0	0	0	2	0	0	0	0	0	1	1	1	2	1	0	0	1	1	1	0	0	0	0	1	0	0	0	0	0	1	1	1	1	1	2	0	0	1	0	0	1	0	0	2	1	1	0	0	0	0	1	0	0	0	0	0	1	1	1	0	1	0	0	1	0	0	0	1	1	0	1	0	1	0	0	0	0	0	0	2	0	0	0	0	0	1	0	0	1	2	0	0	0	0	0	0	0	0	0	1	0	1	1	1	2	1	0	0	0	0	0	0	0	0	1	0	1	1	0	0	2	0	0	0	0	0	0	1	0	0	0	2	1	0	0	0	0	0	0	0	0	1	0	0	1	1	0	0	1	1	0	1	0	2	0	0	0	0	0	0	1	0	0	1	0	0	0	0	0	0	0	0	0	1	0	0	0	0	1	0	0	1	0	1	0	0	0	0	0	0	1	1	0	1	0	1	0	0	1	0	0	1	1	1	1	0	0	0	0	0	1	0	1	0	0	0	0	0	0	0	0	1	0	0	1	0	0	0	0	0	0	1	0	1	0	1	0	1	1	0	0	0	0	0	0	1	0	0	0	0	0	1	1	0	0	1	2	0	0	0	0	1	0	0	1	0	0	0	1	2	0	0	1	0	2	1	1	2	0	0	0	1	0	0	0	1	1	0	0	1	0	0	0	0	1	0	0	1	1	0	1	1	0	0	0	0	1	0	1	0	0	1	0	1	1	1	0	0	0	0	0	0	0	0	0	0	2	0	0	0	0	1	0	0	0	1	0	0	1	0	1	0	0	1	1	0	1	1	1	0	0	1	0	0	1	0	0	0	0	0	0	0	0	0	0	1	0	0	0	0	0	0	1	0	0	0	0	0	0	0	1	0	1	1	1	0	0	0	0	0	1	0	0	0	0	0	0	0	1	1	0	0	1	1	0	1	0	0	1	0	1	0	2	0	0	0	2	0	1	1	0	0	1	0	0	2	1	0	0	1	0	0	0	1	1	0	0	0	0	0	2	1	0	1	1	0	0	0	0	0	0	1	2	0	1	0	1	0	1	1	0	0	0	0	0	0	0	2	0	0	0	0	1	0	0	0	0	0	0	0	0	0	0	2	0	1	1	0	0	0	0	0	0	0	0	0	1	1	1	1	0	1	0	2	2	0	0	0	0	0	1	0	0	2	0	0	0	0	2	1	0	0	0	0	0	0	0	0	0	0	0	0	2	0	1	1	0	0	0	0	2	0	0	0	0	0	0	0	0	0	2	0	0	0	0	0	2	0	0	0	0	0	0	0	0	2	0	2	0	0	2	0	0	0	1	2	0	0	0	0	0	0	0	0	0	0	0	2	2	0	0	0	1	0	0	1	0	0	0	0	1	0	0	2	0	0	0	0	2	0	0	1	0	0	0	1	0	0	2	0	0	0	0	0	0	1	2	0	0	0	0	0	0	0	0	0	0	0	0	0	0	0	0	2	0	1	0	0	0	0	0	0	1	0	1	2	0	0	0	0	0	0	2	2	0	0	0	2	0	0	0	0	0	0	2	2	1	1	2	0	0	0	0	0	0	1	1	0	2	0	0	1	0	0	2	2	0	1	0	0	0	1	0	0	0	0	2	0	0	0	0	0	0	0	1	0	0	0	0	0	0	0	0	0	2	0	1	0	0	0	0	2	0	1	1	2	2	0	1	0	0	0	0	0	0	1	0	0	0	2	0	1	0	0	1	0	0	0	1	1	0	1	2	0	0	2	0	0	0	0	1	0	0	0	0	0	0	0	0	0	0	0	0	0	0	0	0	0	0	0	0	0	1	0	0	0	0	0	0	2	0	0	0	0	0	2	0	2	0	0	0	0	0	2	0	0	0	0	2	0	0	0	0	0	0	0	0	2	2	1	0	2	1	0	0	0	0	0	0	0	0	0	0	0	0	0	0	0	0	0	1	0	0	1	1	0	0	1	0	0	0	0	0	0	2	0	0	0	2	0	0	0	0	0	0	0	0	0	0	2	0	0	0	0	0	0	0	2	0	0	0	0	0	0	0	0	0	0	0	2	0	0	0	0	0	0	0	0	0	0	0	1	1	0	0	2	0	0	0	0	0	0	0	0	0	0	0	1	0	0	0	0	0	0	0	2	0	2	1	0	0	0	0	0	0	0	0	0	0	0	0	0	0	0	0	0	0	0	0	0	0	1	0	0	0	0	1	0	0	0	0	0	0	2	0	0	0	0	0	0	0	0	1	1	0	0	0	0	0	0	0	0	0	0	0	0	2	0	0	0	0	0	0	2	0	0	0	0	0	0	0	0	0	0	0	1	1	0	2	2	1	0	0	1	0	0	0	0	2	0	0	0	0	0	0	0	0	0	1	0	0	1	0	0	0	0	0	0	0	0	0	0	1	0	0	0	0	1	0	0	0	0	0	0	0	0	0	0	0	0	0	0	0	0	1	0	0	2	0	0	0	0	0	0	0	0	0	0	0	0	2	2	0	0	0	1	0	0	0	0	1	1	0	0	0	1	0	0	0	0	1	0	0	0	0	0	1	0	0	0	0	0	2	0	0	0	0	0	0	0	0	0	0	0	0	0	0	1	0	0	1	0	0	1	0	1	0	0	0	0	0	0	0	2	0	1	0	0	0	0	0	0	2	2	0	0	2	0	0	0	0	1	0	0	0	0	0	0	0	0	0	1	0	0	0	2	2	0	0	0	0	0	0	0	0	0	0	0	0	0	0	0	0	0	0	0	2	0	0	0	0	2	0	0	0	0	0	0	0	0	0	0	0	2	0	0	0	0	2	2	0	0	2	0	0	0	2	1	2	1	0	1	0	0	0	0	0	2	0	0	0	0	0	0	0	0	2	0	0	0	0	0	0	2	0	0	0	0	2	0	0	0	0	0	0	1	0	0	0	0	0	0	0	0	0	0	2	0	0	0	0	1	1	0	1	1	1	0	0	0	0	0	0	0	0	0	0	0	0	0	0	0	0	0	0	0	0	1	2	0	0	1	0	0	2	1	0	1	1	1	0	1	0	0	0	0	0	0	0	0	1	0	0	0	0	1	1	0	1	0	0	2	0	1	0	0	0	0	1	0	2	2	0	1	0	0	0	0	1	0	0	0	1	0	0	0	0	0	0	0	0	2	2	0	0	0	0	0	0	0	0	0	1	1	0	0	0	0	0	0	0	0	0	0	0	0	0	0	1	1	1	0	2	0	0	0	0	0	0	2	0	0	0	2	2	2	0	0	0	0	2	0	0	0	0	0	1	0	0	0	0	0	0	0	0	1	1	0	0	0	0	0	0	2	0	0	0	0	0	0	0	1	0	0	0	1	0	0	0	0	0	0	0	0	0	1	0	0	0	0	0	2	0	0	0	1	0	0	0	0	2	0	0	0	1	0	1	0	2	0	0	0	1	0	0	0	0	0	0	0	0	1	0	0	0	0	2	0	0	0	0	0	0	0	0	0	0	0	1	0	0	0	0	0	0	0	1	0	1	2	0	0	2	2	0	0	0	0	2	0	0	0	0	2	0	0	0	2	0	0	0	0	0	0	0	1	0	0	2	2	0	0	0	2	0	0	0	0	0	0	0	0	0	0	0	0	0	0	0	0	0	0	0	1	0	0	0	0	0	0	0	0	0	2	0	0	0	0	0	0	0	0	2	0	0	0	0	0	1	0	0	0	0	0	0	0	0	0	2	0	0	0	1	0	0	1	0	0	1	0	0	1	2	0	0	0	0	0	0	0	0	0	0	0	0	0	2	0	0	0	0	1	0	0	0	0	0	0	0	2	0	0	1	0	1	1	0	0	0	0	0	0	1	0	0	2	0	0	0	2	0	2	1	1	0	2	0	0	2	0	0	0	0	0	0	0	0	0	0	0	2	0	0	0	0	0	0	0	0	0	1	2	0	0	0	1	0	0	0	2	0	2	0	0	0	2	0	1	0	0	2	0	0	0	0	0	0	0	0	0	0	0	2	0	0	2	1	0	2	0	0	0	0	0	1	0	0	2	0	1	2	0	1	0	0	0	0	0	0	0	0	0	0	0	0	0	0	1	0	0	0	0	0	0	0	2	1	0	0	0	2	0	0	2	0	0	0	2	0	1	0	0	0	0	0	2	1	0	0	0	1	2	0	0	0	0	0	0	0	1	0	0	2	0	2	0	2	0	0	0	0	0	0	0	0	2	0	2	0	0	0	0	0	0	0	0	0	0	0	0	2	2	0	0	0	0	0	0	2	0	2	0	0	0	0	0	0	1	0	2	0	2	0	0	0	0	0	1	1	0	0	2	0	0	0	2	0	0	0	0	0	0	0	2	0	0	0	0	0	0	2	2	0	0	0	0	2	0	0	0	0	0	0	0	0	0	0	0	0	0	0	0	0	0	0	0	0	0	0	0	0	0	1	0	0	1	0	2	0	0	0	0	1	0	0	0	0	0	0	0	0	0	0	2	0	0	0	0	0	0	0	1	0	0	2	0	0	0	1	0	0	0	0	0	1	0	0	0	0	0	0	0	0	0	0	0	0	0	0	2	0	1	1	1	0	0	0	0	0	0	0	0	0	0	0	0	0	0	0	0	0	0	0	0	0	0	0	0	0	1	0	0	0	0	0	0	0	0	0	0	0	0	0	0	0	0	0	0	0	0	0	0	2	0	0	0	0	0	0	0	0	0	0	0	0	0	0	0	0	0	0	0	0	0	0	0	0	0	0	0	0	0	0	0	0	0	0	0	1	0	0	0	0	0	0	0	2	1	0	0	0	2	1	0	0	0	0	0	0	0	1	0	2	0	0	0	0	0	0	0	0	0	2	0	0	0	0	0	0	0	2	0	0	0	0	0	0	2	1	0	0	0	0	0	0	0	0	0	0	2	0	0	0	1	0	2	0	0	2	0	0	1	0	0	0	0	0	0	0	0	1	1	1	0	0	0	0	0	2	0	0	0	0	2	2	0	0	0	0	0	0	0	0	2	0	0	0	2	0	0	1	2	0	0	0	0	0	0	0	1	1	0	2	0	0	0	0	0	0	0	0	0	0	1	2	0	0	0	0	0	0	0	0	0	0	0	0	2	2	1	1	1	1	0	0	0	0	1	0	0	0	0	0	0	0	1	0	0	1	0	0	1	0	0	0	0	1	1	0	1	1	2	0	2	0	0	0	0	0	1	1	1	0	0	0	0	2	0	1	0	2	0	0	1	1	0	0	0	0	2	0	1	0	0	0	0	0	0	0	0	0	0	1	1	0	1	0	0	0	0	0	0	1	1	0	0	0	0	0	1	0	0	0	0	0	0	1	0	0	0	1	0	1	0	1	0	0	0	0	0	0	1	0	0	0	1	1	0	0	0	1	0	0	1	0	0	0	0	0	0	1	0	1	0	0	0	0	0	0	0	1	0	1	1	1	1	1	0	0	0	0	1	0	1	0	1	0	0	0	0	0	1	1	0	2	0	0	0	0	0	0	0	0	1	0	0	0	0	1	0	0	0	1	0	1	0	0	1	0	0	0	0	1	0	0	0	0	1	0	0	0	1	0	0	0	1	1	1	1	2	0	1	0	0	1	0	0	0	0	1	0	2	0	0	0	0	0	0	0	0	0	0	1	1	0	1	0	0	0	0	0	1	0	1	0	0	1	1	1	0	1	1	0	1	0	0	1	0	0	1	0	0	0	1	1	0	1	0	0	0	0	0	0	1	1	0	0	1	0	1	0	0	1	0	1	1	0	0	1	0	1	1	1	0	1	1	2	0	1	0	0	0	0	0	0	2	0	0	0	0	0	0	0	0	1	0	0	0	0	2	0	0	2	0	0	0	0	0	0	0	0	2	1	1	0	1	0	0	0	0	0	0	1	1	0	0	0	0	0	0	0	0	0	0	0	0	0	0	0	0	1	0	2	0	0	0	0	0	0	0	0	0	0	0	2	2	0	0	0	0	0	0	0	0	0	0	0	1	0	0	0	0	0	0	1	0	0	2	2	2	0	0	2	2	0	1	0	2	0	0	0	0	2	1	0	0	0	2	0	0	0	0	0	2	0	0	0	0	0	0	0	0	2	0	2	2	0	0	2	0	0	0	0	0	0	0	0	0	0	0	0	0	0	2	2	2	0	0	0	0	0	0	0	0	1	0	1	0	2	0	2	0	0	1	1	0	0	0	1	0	0	0	2	0	0	0	2	0	0	0	0	0	2	1	0	0	0	1	0	0	0	0	0	0	1	0	0	0	0	0	0	1	0	0	1	0	0	0	2	0	0	0	1	0	1	0	0	1	1	0	0	0	0	0	0	0	0	0	1	0	1	0	0	0	0	1	1	0	1	0	1	1	0	0	0	0	0	0	0	1	0	0	0	0	0	0	0	0	0	0	2	0	0	0	0	1	0	1	0	0	0	1	0	0	0	1	0	0	0	0	1	0	1	0	0	0	0	0	0	0	1	0	0	0	1	0	1	0	0	1	1	0	0	0	0	0	0	0	0	0	0	0	0	0	1	0	1	1	0	1	0	0	0	0	1	0	0	0	1	0	0	0	1	0	0	0	0	1	0	0	0	0	0	0	0	0	1	1	0	0	0	0	0	0	0	0	0	0	0	0	0	1	1	0	0	0	0	0	0	0	0	1	0	1	0	0	1	0	0	1	0	0	0	0	0	0	0	0	0	0	0	0	0	0	0	1	0	1	0	0	1	1	0	0	0	1	2	0	0	0	0	0	0	0	0	0	1	1	0	0	1	1	1	0	0	0	0	1	0	0	0	0	0	1	0	0	2	0	0	0	0	0	0	0	2	0	0	2	0	0	0	0	0	1	0	1	1	0	0	0	0	1	0	0	2	0	0	0	1	0	0	0	0	0	1	0	1	0	0	0	0	0	0	0	0	0	0	0	1	0	0	0	1	0	0	0	0	1	0	0	0	1	0	0	0	0	0	2	0	0	0	0	1	0	1	0	0	0	1	0	0	0	1	1	0	1	0	2	1	0	0	0	2	0	1	0	1	0	0	0	0	0	0	1	0	1	0	1	0	0	0	0	0	0	0	2	0	0	0	1	0	1	0	0	0	1	0	1	1	0	1	1	0	1	1	1	0	0	0	0	1	0	0	0	0	0	1	1	0	0	0	0	0	0	0	0	1	0	1	1	0	0	1	0	1	0	0	1	0	0	0	0	0	0	1	1	0	2	0	0	2	0	0	0	0	1	0	0	1	0	0	0	0	0	1	0	0	1	0	0	0	1	0	0	0	0	0	0	1	0	0	0	0	0	1	1	0	0	0	0	0	0	0	1	1	1	0	0	0	0	0	0	0	0	1	0	0	0	0	0	0	0	1	1	0	0	0	0	0	0	1	0	0	0	0	0	1	0	0	0	0	1	0	0	0	0	0	0	0	0	0	0	1	1	0	1	0	0	0	0	0	0	0	0	0	1	0	1	0	1	0	0	1	0	0	0	0	0	0	1	1	0	1	0	0	1	0	0	0	0	0	0	0	0	0	0	0	1	0	0	0	0	1	0	0	0	1	0	0	0	1	1	0	0	1	0	2	0	0	1	0	1	0	0	0	0	0	1	0	0	1	0	0	1	0	0	0	0	0	0	0	0	1	0	0	0	0	0	0	1	1	0	0	0	0	0	0	1	1	0	0	0	1	0	0	0	1	0	0	1	1	0	0	0	0	2	0	0	0	0	0	2	0	0	0	0	0	0	0	0	0	1	0	0	1	0	1	1	0	0	1	0	0	1	0	0	0	0	1	0	0	0	0	1	0	0	0	0	1	0	0	1	0	0	0	0	0	1	0	0	1	0	0	1	1	1	0	1	1	0	0	0	0	0	1	0	0	0	0	0	0	1	0	1	0	0	1	1	1	2	0	0	0	0	1	0	1	1	1	1	1	0	1	0	2	0	0	0	0	0	0	0	0	0	0	2	0	0	1	1	0	0	0	0	1	2	0	0	0	1	0	1	1	0	2	0	1	1	0	0	1	1	0	1	0	0	0	1	0	0	0	0	1	0	0	0	0	0	0	0	2	1	2	0	0	2	0	2	1	0	1	1	0	0	1	0	1	1	0	0	1	1	2	1	0	0	0	0	2	0	0	0	0	1	1	0	0	0	0	0	0	1	0	0	1	0	0	0	0	2	0	0	2	0	0	0	0	1	0	1	0	0	1	1	1	0	2	0	1	1	0	0	0	0	1	0	0	1	0	0	1	0	0	0	0	1	0	0	0	0	0	1	1	1	1	0	0	1	0	0	1	0	0	2	0	0	0	2	0	0	0	0	0	2	0	0	0	0	1	0	0	0	0	0	0	0	0	0	0	2	0	1	0	0	0	2	0	0	0	0	0	0	0	0	0	0	2	0	0	2	0	0	0	1	0	0	0	0	0	0	0	0	0	1	2	0	0	0	0	2	0	0	0	0	0	2	0	0	1	0	2	0	0	2	0	0	0	0	0	0	0	0	0	0	0	2	2	2	0	0	0	1	0	2	0	0	0	0	0	0	0	2	0	0	2	0	0	0	0	0	2	1	1	1	0	0	0	1	0	0	0	2	0	1	0	0	0	2	0	0	0	0	0	2	0	0	0	0	0	0	0	0	0	0	0	0	2	0	0	0	0	0	1	2	0	0	0	0	0	0	1	0	2	0	2	2	0	1	0	0	0	0	0	0	0	1	0	1	0	0	0	0	2	0	0	2	0	0	1	0	0	0	0	1	1	0	0	0	0	0	0	1	0	0	0	0	0	0	0	0	0	0	1	1	0	0	0	0	0	0	0	0	0	0	0	0	1	0	2	0	0	0	0	2	2	0	0	0	0	0	0	0	0	2	0	0	0	0	0	0	0	0	0	0	0	0	1	0	0	2	0	0	0	0	0	0	0	0	0	0	0	0	0	2	0	0	0	0	0	0	1	0	0	0	2	0	0	0	0	0	0	1	0	0	0	0	0	0	0	0	0	0	0	1	0	0	0	0	0	0	0	0	2	0	0	0	0	0	1	1	0	1	1	0	1	0	1	0	0	0	0	0	0	0	0	0	0	1	0	1	0	1	1	0	0	1	0	0	0	0	0	0	1	0	0	0	0	0	0	0	1	1	1	1	1	1	0	2	1	1	0	0	0	0	1	0	1	0	1	1	0	0	1	1	0	0	0	1	0	1	0	0	0	0	0	1	0	2	0	0	0	2	0	0	0	1	1	1	0	0	0	0	0	1	0	1	0	0	0	0	0	0	0	0	0	1	0	0	0	0	1	0	0	0	1	1	0	1	1	0	1	0	0	0	0	0	1	0	0	0	0	0	1	0	0	0	0	0	0	1	0	0	0	0	0	0	0	0	0	2	0	1	0	0	0	0	0	0	0	1	0	0	0	0	0	0	1	0	0	0	0	0	0	0	0	0	1	1	1	0	1	0	0	0	0	2	0	0	0	0	2	0	0	0	0	0	0	2	0	0	0	0	1	0	0	0	0	0	0	0	0	0	1	0	0	0	0	0	0	0	0	0	0	0	0	1	0	1	2	0	1	0	0	0	0	0	0	0	1	0	0	1	1	0	1	1	0	0	0	1	0	0	0	0	0	0	0	0	0	0	1	1	0	0	1	1	0	0	1	0	0	1	0	0	0	1	0	0	0	0	0	0	0	2	0	0	0	0	0	0	0	0	0	0	2	0	0	2	0	1	0	0	0	0	0	0	0	0	2	0	0	0	0	0	0	0	2	0	0	0	0	0	0	0	0	1	0	0	0	0	0	0	0	0	0	1	2	1	0	0	0	0	0	0	0	0	0	0	0	0	0	0	0	0	0	0	0	0	0	0	0	2	0	0	0	1	1	1	0	0	0	0	0	0	0	0	0	0	0	0	0	1	0	0	0	0	0	0	0	0	0	0	0	0	0	1	1	0	1	0	0	0	1	0	0	1	0	1	0	1	0	0	1	0	1	0	0	0	0	0	0	0	0	1	0	1	0	0	0	0	1	0	0	1	0	0	1	1	0	0	0	0	0	0	0	0	0	1	1	0	0	0	0	0	0	1	0	1	0	1	0	0	1	0	0	0	0	0	0	0	0	0	0	0	1	0	0	0	0	1	0	1	0	0	0	0	0	1	0	1	0	0	0	1	1	0	0	0	0	0	0	0	0	0	0	0	0	1	0	1	1	0	1	0	0	0	1	1	0	0	0	0	1	1	1	0	1	0	0	1	0	0	0	0	0	0	1	0	0	1	1	0	1	0	1	1	0	0	0	0	1	0	0	0	0	0	0	0	1	0	1	1	0	0	1	0	0	2	1	0	0	0	0	0	0	0	0	0	0	0	0	0	0	1	1	0	0	1	0	0	0	0	0	0	1	0	1	1	0	0	0	0	1	1	0	0	0	1	0	0	0	0	0	0	1	0	0	0	1	0	0	0	0	0	0	0	0	0	0	1	1	0	0	1	0	0	0	0	0	1	1	0	0	1	0	0	1	0	1	1	0	0	0	0	0	0	1	1	1	0	0	0	0	1	1	0	0	0	0	0	1	0	1	0	0	0	1	1	0	1	0	1	0	1	1	0	0	0	0	1	0	0	0	0	0	0	0	0	1	0	0	1	2	0	0	0	1	0	0	0	0	0	0	0	2	0	1	0	0	0	0	0	0	0	2	2	0	0	1	0	0	1	1	1	0	1	0	0	0	1	0	0	1	0	0	0	0	0	0	0	1	1	1	0	0	0	0	0	0	2	0	0	0	0	1	1	1	0	0	1	0	0	1	1	0	0	0	1	1	0	0	0	0	1	0	1	0	0	0	0	0	1	1	0	0	2	0	0	0	0	1	1	2	2	1	0	0	0	1	0	0	0	0	0	0	0	0	2	0	0	0	2	0	0	2	0	0	1	2	0	0	0	0	1	0	0	0	0	0	0	0	0	0	0	0	0	0	0	0	0	0	2	1	0	2	1	0	0	0	2	0	0	0	0	0	2	0	0	0	0	2	0	0	0	0	0	0	0	0	1	0	0	0	0	0	0	1	0	0	0	0	0	0	0	0	0	0	0	1	0	1	1	2	0	0	0	0	0	0	0	1	0	1	1	0	0	0	0	0	0	0	0	0	0	0	0	0	0	0	0	1	0	1	0	1	1	0	0	1	0	0	0	0	0	0	1	0	0	0	1	0	1	0	0	1	0	1	0	0	2	1	0	0	0	0	0	0	0	1	0	1	1	0	2	0	0	0	0	0	0	0	0	1	0	1	0	1	1	0	1	1	0	2	0	0	0	0	0	0	1	0	0	0	1	0	1	0	0	1	1	0	1	0	0	1	1	0	1	0	0	0	1	0	0	1	0	0	0	0	2	0	1	0	0	0	1	1	0	0	1	0	0	0	0	0	0	1	0	0	2	0	0	0	0	0	0	0	0	1	0	0	2	0	1	0	0	0	1	2	0	0	0	0	0	0	0	0	2	0	1	0	1	1	0	0	0	0	0	0	0	0	0	1	1	0	0	1	0	1	0	0	1	0	0	0	1	0	2	0	0	0	0	0	0	0	0	0	0	0	0	1	0	0	1	0	0	1	1	1	1	0	0	0	1	2	0	0	0	1	0	0	0	1	0	0	0	1	0	0	1	0	2	0	0	0	2	0	0	0	0	1	1	0	1	0	0	0	1	0	1	1	1	0	1	1	0	0	0	0	0	0	0	0	0	0	1	0	0	1	0	2	2	2	0	0	2	2	0	0	0	0	0	2	0	1	1	0	0	0	0	0	0	0	0	1	0	1	1	1	0	0	2	0	0	0	0	1	1	1	0	0	0	0	0	0	0	0	0	0	0	0	0	0	2	2	2	0	0	2	0	2	0	0	0	0	0	0	0	0	0	0	2	0	0	0	0	0	0	0	0	0	1	2	0	0	0	0	2	0	0	0	0	0	1	0	0	0	0	0	2	0	0	0	0	0	0	0	2	0	2	0	0	0	0	0	2	0	1	0	0	0	0	2	1	2	1	0	0	0	0	1	0	1	0	0	0	0	0	0	1	0	0	0	0	0	0	0	0	0	2	0	1	0	0	2	0	0	0	0	0	1	2	0	0	0	2	1	1	2	0	0	0	0	1	0	0	0	0	0	0	0	2	0	0	1	0	0	0	1	0	0	0	0	0	0	0	2	0	0	0	1	0	0	0	0	0	0	0	0	0	0	0	0	0	0	0	2	0	0	0	0	0	0	0	0	0	0	0	0	0	0	0	0	2	2	0	1	0	1	0	0	1	0	0	0	0	0	0	1	0	0	0	0	0	2	1	0	0	2	1	2	0	0	0	0	1	0	1	0	0	2	0	0	0	0	2	0	0	2	0	2	0	0	0	0	2	0	0	0	0	0	0	0	0	0	0	0	0	0	0	1	1	0	0	0	2	0	0	0	0	2	0	1	0	0	2	0	0	0	0	0	0	1	0	1	0	1	0	0	2	0	0	0	0	1	0	1	0	1	0	0	0	0	2	0	1	0	0	0	0	0	0	2	0	2	0	2	1	0	1	0	1	0	2	0	0	1	0	2	0	0	0	0	1	2	0	0	0	2	0	1	0	0	0	2	1	1	0	0	2	0	0	0	0	0	2	0	0	0	1	0	0	0	0	0	0	2	0	0	0	0	0	0	0	1	0	0	0	0	1	0	0	0	0	0	0	0	0	0	0	1	0	0	0	0	2	0	0	0	0	0	0	1	0	0	1	1	0	0	2	0	0	0	0	0	0	2	0	0	0	0	0	0	2	2	0	0	0	0	1	0	0	0	0	2	2	0	2	0	2	0	0	0	0	0	0	2	0	1	0	0	0	2	0	0	0	2	0	0	2	0	0	0	0	0	0	0	0	0	2	0	0	0	0	0	1	0	0	0	0	0	0	0	0	0	0	0	0	0	0	0	2	1	2	0	2	0	0	0	0	1	0	0	0	0	0	0	0	0	0	0	0	0	0	0	2	0	0	0	2	0	0	2	0	2	0	0	1	0	2	0	0	0	2	0	0	0	0	0	2	0	2	0	0	0	1	0	2	0	1	0	0	0	1	0	2	2	0	0	0	0	0	0	2	0	0	0	0	0	2	1	0	0	0	0	0	0	0	0	0	0	0	2	0	0	0	0	1	0	0	0	0	0	0	0	0	0	0	0	0	0	0	0	2	0	2	0	0	0	2	0	0	0	0	0	0	0	2	0	0	0	0	0	0	0	0	2	0	1	0	0	0	2	1	1	1	0	0	0	0	0	1	0	0	1	0	0	0	0	2	0	0	0	0	0	0	0	0	0	0	0	0	0	0	0	0	2	0	2	0	0	0	0	0	0	2	1	2	0	0	0	1	2	0	0	0	0	2	0	2	0	0	1	0	2	2	0	0	0	0	0	0	0	2	0	0	1	0	0	0	2	0	0	2	2	0	0	0	2	0	0	0	0	0	0	1	0	0	0	1	0	0	0	0	0	0	2	0	0	0	2	0	0	2	0	0	0	0	1	0	0	0	0	0	2	0	0	0	0	2	0	0	0	0	2	1	1	0	1	2	0	0	0	1	0	0	0	0	1	2	0	0	0	2	0	0	0	0	2	0	0	0	0	0	2	0	1	0	0	0	2	0	0	0	0	0	0	0	2	0	0	0	0	2	2	0	0	0	1	0	0	0	0	0	0	0	0	0	0	2	0	0	0	0	0	0	0	0	0	0	0	0	1	0	2	0	0	0	0	0	0	2	0	0	0	0	0	0	0	0	0	0	2	0	0	0	0	0	0	2	0	2	0	0	0	0	0	0	2	0	0	0	0	0	0	2	0	0	0	0	0	0	0	0	0	0	0	0	0	2	0	0	0	2	0	0	0	0	0	0	0	0	0	0	0	0	0	0	0	0	0	0	0	0	0	0	2	0	0	0	0	0	2	0	0	0	0	1	0	0	0	0	1	0	0	0	0	0	0	0	0	1	1	1	0	1	1	0	0	1	1	1	0	0	0	0	0	0	0	0	0	0	0	1	0	0	0	0	0	0	1	1	0	0	0	0	0	0	0	0	1	0	1	0	0	0	0	0	0	1	0	0	0	0	0	0	0	2	0	0	0	0	0	0	2	0	0	0	0	1	1	0	1	0	2	0	0	0	0	1	1	0	1	1	1	0	0	0	0	0	0	0	0	2	2	1	0	0	0	0	0	1	0	1	2	1	0	0	0	0	0	0	0	0	1	1	0	1	1	1	0	0	0	1	0	0	2	0	1	0	0	0	0	0	0	0	0	1	1	1	1	0	1	0	2	0	0	1	0	1	0	1	0	2	0	1	1	0	0	0	0	0	0	0	0	2	0	0	0	0	0	0	0	0	0	1	0	1	0	0	0	0	0	0	0	0	0	0	0	1	2	0	0	1	0	0	1	1	0	0	0	0	0	0	0	1	1	1	1	1	0	0	1	1	0	0	0	0	0	0	1	0	0	0	0	0	1	1	0	0	0	0	0	1	0	1	0	1	0	0	0	0	0	0	0	0	1	0	0	1	0	0	0	0	0	0	0	0	1	0	1	0	1	0	0	0	0	0	1	0	0	0	0	0	1	0	0	0	1	0	0	1	0	1	1	1	0	1	0	1	0	1	0	0	0	0	2	0	1	1	0	0	0	0	0	1	0	0	0	1	1	0	0	0	1	1	1	1	1	1	0	1	0	0	0	1	0	0	0	0	1	0	1	0	1	0	0	1	1	0	0	0	0	0	0	1	1	0	0	1	0	0	0	0	1	0	1	1	1	1	0	1	1	0	0	0	0	1	0	1	1	0	0	0	1	0	0	0	1	0	0	0	0	0	1	0	1	1	0	0	1	0	0	1	1	0	1	0	1	1	1	0	0	0	0	0	0	0	0	0	1	1	1	1	0	1	0	1	1	1	0	1	1	0	1	0	0	1	0	0	0	1	0	0	0	1	1	0	1	0	0	0	0	0	0	0	1	0	0	1	0	1	0	1	0	0	0	0	0	0	0	1	0	0	1	0	0	0	0	2	0	0	1	2	0	2	0	0	2	1	0	0	0	0	2	0	0	0	0	1	0	0	0	0	2	0	2	0	0	2	0	0	1	0	1	0	0	0	0	1	0	0	0	0	2	0	0	0	0	0	0	0	0	1	1	0	2	0	0	0	1	0	0	0	0	0	1	0	0	1	0	0	0	0	0	0	0	0	1	1	1	1	0	0	0	0	0	1	1	0	0	1	1	0	1	1	0	0	2	0	0	0	0	0	0	0	0	0	0	0	1	0	0	1	0	0	0	0	0	1	0	0	0	0	0	0	0	0	2	0	1	0	1	0	0	2	0	0	1	1	1	0	0	0	1	0	0	0	1	0	1	0	0	1	0	1	1	0	0	0	0	0	0	0	0	1	0	2	1	0	1	0	1	0	2	1	1	1	1	0	0	0	2	1	0	1	0	0	0	0	1	2	1	0	0	0	0	0	0	0	1	1	2	0	0	0	1	0	2	0	0	0	2	0	1	1	0	0	0	0	0	1	0	0	1	0	1	0	0	1	0	0	2	2	0	1	0	1	0	0	0	0	0	0	0	0	0	1	0	0	0	0	0	0	1	0	0	0	0	0	0	1	0	1	2	0	0	0	0	0	1	0	0	0	0	0	0	0	0	0	0	1	0	1	0	1	1	1	0	0	1	0	0	0	0	0	0	0	0	0	1	0	0	0	0	0	0	0	1	0	0	0	1	0	0	0	1	0	0	0	0	1	1	1	0	0	1	1	0	1	0	0	0	0	1	0	0	1	1	0	0	1	0	1	1	1	1	0	0	1	1	1	0	0	0	0	1	0	0	0	1	1	0	1	0	0	0	0	1	0	0	0	0	0	1	0	0	0	1	1	1	0	1	1	0	0	2	1	0	0	1	0	0	0	1	1	0	1	0	1	0	0	1	0	0	0	1	0	0	0	2	0	0	0	0	0	1	1	0	1	0	1	0	0	0	0	0	0	0	1	0	0	0	0	0	0	1	0	1	0	0	0	0	0	0	2	0	1	0	0	0	0	0	0	1	1	1	1	1	0	0	0	0	0	0	2	0	0	1	0	0	0	0	0	1	0	0	1	0	0	0	1	0	0	1	1	0	0	0	1	0	1	0	0	0	0	0	0	0	1	1	0	0	0	1	1	0	0	1	0	0	0	1	1	0	0	0	0	0	0	0	1	1	0	0	0	0	1	0	0	0	1	0	1	0	1	0	0	1	1	0	1	0	0	0	0	0	0	1	0	0	0	0	1	0	1	0	1	0	1	1	0	0	0	1	1	0	0	0	0	0	0	1	0	1	0	0	0	0	0	0	0	0	1	1	0	0	0	0	0	1	1	0	0	1	1	0	0	1	0	1	0	0	0	0	0	0	1	0	0	0	0	2	1	2	0	0	0	0	0	0	2	0	0	0	0	2	0	0	0	0	0	2	0	0	0	0	2	2	0	0	2	0	1	0	0	0	0	0	0	0	2	0	0	0	0	0	0	1	1	0	0	0	0	0	0	2	0	0	0	0	0	2	1	0	0	0	0	0	0	0	0	1	0	2	2	0	0	1	0	0	0	0	0	0	0	0	2	0	0	0	0	0	0	0	0	0	0	0	0	0	2	0	0	1	0	0	2	0	0	0	0	0	0	0	0	0	0	0	0	2	0	0	2	0	0	0	1	0	0	0	0	0	0	0	0	0	0	0	0	0	2	0	0	0	1	0	1	1	0	2	0	1	0	0	0	2	0	0	0	0	0	2	0	0	2	0	0	1	0	0	0	0	2	0	0	0	0	2	0	0	0	2	0	1	0	0	0	1	0	1	0	0	0	0	0	0	0	0	0	0	0	0	0	0	2	0	1	2	0	0	0	0	1	0	1	0	0	0	1	0	2	0	1	1	0	0	0	1	0	2	0	0	0	0	0	0	0	0	0	1	0	0	0	0	0	0	0	0	0	1	0	1	2	2	0	0	0	0	0	0	1	0	0	0	0	0	0	0	0	0	2	0	1	2	0	0	0	0	0	0	2	2	0	0	0	0	2	1	0	2	0	0	0	0	0	0	0	0	0	0	0	0	0	0	2	1	0	1	0	0	0	1	1	0	0	1	0	0	1	0	1	0	0	1	1	0	0	1	0	0	0	1	1	1	0	0	0	0	0	1	0	1	1	1	0	1	0	1	0	0	2	0	0	0	1	1	0	0	1	1	0	0	2	2	0	1	1	1	1	0	2	0	0	0	1	0	1	0	0	0	0	1	0	0	0	0	0	1	1	0	1	0	0	0	0	0	1	0	0	0	0	0	1	1	1	2	0	1	0	1	1	0	0	1	1	1	0	1	0	0	0	0	1	0	0	0	1	0	0	1	2	0	0	0	0	0	0	0	1	1	0	1	0	0	0	0	0	1	0	0	0	0	1	0	0	1	1	0	1	0	0	0	0	0	0	1	0	0	0	0	1	0	1	0	0	0	1	1	1	0	0	0	0	1	1	0	1	0	0	0	0	0	1	0	0	0	0	1	1	0	0	0	0	0	1	0	0	1	0	0	2	1	1	0	0	1	0	0	0	0	0	0	0	1	1	0	0	0	1	0	0	1	0	0	0	0	1	0	0	0	1	0	0	0	0	0	0	0	1	0	0	1	0	0	1	1	0	1	0	1	0	1	0	1	0	1	0	0	0	0	1	1	1	0	0	0	1	1	0	0	1	0	1	0	0	0	2	1	0	1	0	0	0	0	0	0	1	0	0	0	0	0	0	0	0	0	1	0	1	0	0	0	2	0	0	1	2	0	0	0	0	0	0	1	0	2	0	0	1	0	1	0	0	0	1	0	0	0	0	1	0	1	0	0	1	0	0	0	0	0	1	0	0	1	1	0	0	0	0	0	1	1	0	0	0	0	1	1	0	0	0	0	0	0	2	0	1	0	1	1	0	0	0	0	0	0	0	0	0	0	1	0	0	0	1	0	0	0	0	0	0	1	2	0	0	0	0	0	1	1	0	0	0	0	0	0	0	0	0	0	0	0	0	0	0	0	0	0	0	0	0	0	1	0	0	0	0	0	1	0	0	0	0	0	1	0	0	0	0	0	0	0	0	0	1	0	0	0	1	1	1	0	0	0	0	0	0	0	0	1	0	0	0	0	0	0	0	0	0	0	0	0	2	1	0	0	0	0	1	0	2	0	0	0	0	0	0	0	0	0	0	0	0	0	0	0	0	0	0	0	0	0	0	1	0	1	0	0	1	2	0	0	0	0	1	0	0	1	0	0	1	0	0	1	0	2	0	0	0	0	0	1	0	0	1	0	0	0	0	1	0	1	0	0	0	1	1	0	0	0	0	1	0	1	0	0	0	1	0	1	0	0	1	1	1	1	0	0	0	1	0	1	1	0	0	0	0	0	0	0	0	0	0	0	1	0	0	0	1	1	1	0	0	0	0	1	1	0	1	0	0	1	0	0	1	0	0	0	0	0	0	0	0	0	0	0	1	0	0	1	0	1	0	0	0	0	1	1	0	1	0	0	0	0	0	1	0	0	0	1	0	1	0	0	0	1	0	0	0	0	1	2	0	0	0	0	0	0	1	0	0	0	0	1	0	0	0	0	0	0	0	1	0	1	0	0	0	0	1	0	0	0	0	1	0	1	1	1	0	0	1	2	0	0	0	0	1	0	1	2	0	0	0	0	0	1	0	1	0	0	0	0	0	0	0	0	0	0	2	0	1	1	0	0	0	1	1	1	1	0	0	0	0	1	0	1	0	0	1	0	1	0	1	0	0	1	0	1	0	0	1	0	0	0	0	0	0	0	0	0	1	1	1	0	0	0	0	0	0	1	0	0	0	0	1	0	0	1	0	0	0	0	2	1	0	0	0	2	0	0	1	0	0	0	2	0	0	0	0	1	2	0	0	0	1	0	1	0	0	0	0	2	0	0	0	2	0	0	0	1	0	0	0	0	0	0	0	0	1	0	0	0	0	0	0	0	0	0	0	0	0	0	0	0	2	0	0	0	0	1	0	0	0	2	0	2	0	0	1	0	0	1	0	2	0	0	0	0	2	0	0	0	0	0	2	2	2	0	0	0	2	0	0	2	0	1	0	0	0	0	0	0	0	2	0	0	0	0	0	1	0	0	0	0	0	0	0	0	0	0	0	0	2	0	0	0	0	0	0	0	0	2	0	0	0	0	0	0	2	0	0	0	0	0	0	0	0	0	2	1	0	0	0	0	0	0	0	0	0	1	0	0	1	0	0	0	0	1	0	0	0	0	0	0	0	0	0	1	0	0	0	0	1	0	2	0	0	0	0	2	0	0	1	2	0	0	0	0	0	0	0	0	0	0	0	0	0	0	0	0	1	2	0	0	0	0	0	0	0	0	0	0	0	0	0	0	0	0	0	0	0	0	2	0	0	0	0	1	0	2	1	1	0	0	1	1	0	0	2	0	0	2	0	0	0	0	0	0	0	0	0	0	0	0	2	0	1	0	0	0	0	0	0	2	0	0	0	0	0	0	0	0	2	0	0	0	0	0	0	2	0	0	2	0	0	1	0	1	0	0	1	0	0	0	0	0	0	0	0	0	2	0	2	1	0	0	0	0	0	0	1	1	0	0	0	2	0	0	0	0	0	0	0	0	0	1	1	2	2	0	0	0	0	0	0	1	0	0	0	1	1	0	0	0	0	0	0	0	0	0	0	0	0	0	0	0	0	1	2	0	0	0	2	0	0	0	0	0	1	0	0	0	0	0	0	0	2	0	0	0	0	0	0	0	2	0	0	0	0	0	0	0	0	0	0	2	0	0	0	0	0	0	1	0	0	0	2	0	1	0	0	0	2	0	0	0	0	2	0	0	2	0	0	0	0	0	0	0	0	0	1	0	0	0	0	2	0	0	0	0	2	0	0	0	1	0	0	0	1	2	0	0	0	0	0	1	0	0	0	2	1	0	0	0	0	2	0	0	0	0	2	0	0	0	0	1	0	0	2	0	0	0	1	1	0	0	1	0	0	2	0	0	2	0	0	0	0	0	0	0	0	0	0	0	0	0	0	0	0	2	0	0	0	0	0	0	0	0	0	0	0	0	2	0	1	0	0	0	0	1	1	1	0	0	0	2	0	0	0	0	0	0	0	0	1	0	0	2	0	2	0	0	0	0	2	0	0	0	0	0	0	0	1	0	0	0	0	0	0	0	0	0	0	0	2	0	0	0	1	1	2	0	0	2	0	0	2	0	0	1	0	0	0	0	2	0	0	0	2	0	0	2	0	1	0	2	1	2	0	0	0	0	0	0	0	0	0	1	0	0	1	0	2	0	2	0	0	0	0	0	0	0	0	0	0	0	2	0	0	0	0	2	0	0	2	0	0	0	0	0	0	0	1	0	0	0	0	0	1	0	1	0	0	0	0	0	0	0	0	0	0	0	0	0	0	0	2	0	2	0	0	0	0	2	0	0	0	2	0	0	0	0	0	2	0	1	0	0	0	2	0	0	0	0	0	0	1	2	2	0	2	0	0	0	0	0	0	0	1	2	0	0	0	0	0	0	0	2	0	0	0	0	1	0	2	0	0	0	0	0	0	0	0	0	0	0	0	0	0	0	0	0	2	0	0	0	0	0	0	1	0	0	0	0	0	0	0	2	0	0	2	0	0	0	2	1	1	1	1	0	0	0	0	1	0	0	0	0	0	0	0	0	0	0	0	0	0	0	0	0	0	2	0	0	0	0	0	0	0	0	2	0	0	0	0	0	0	1	0	0	0	0	0	0	0	0	0	0	0	2	0	2	0	0	0	0	0	0	0	0	0	0	0	0	0	0	2	0	0	0	0	0	2	0	0	1	0	0	2	0	0	2	0	0	1	0	0	0	0	0	1	0	0	0	0	0	2	0	2	0	0	0	0	0	0	0	0	0	0	0	0	0	1	2	0	0	0	0	0	0	0	0	0	0	0	0	2	0	2	0	1	0	1	0	1	0	1	0	0	0	0	0	0	2	0	0	0	2	0	1	2	0	0	2	0	2	0	0	0	0	0	1	2	0	0	0	0	0	0	0	0	0	0	0	0	0	0	0	0	0	0	0	0	0	0	1	0	0	0	0	0	0	0	0	0	2	1	0	0	0	0	2	0	0	0	0	0	0	2	0	0	0	0	0	1	0	1	2	1	1	0	2	0	0	0	0	0	1	0	1	0	0	0	0	0	0	0	0	0	0	0	0	2	0	0	0	0	0	0	0	0	0	0	0	0	1	0	0	0	0	0	0	0	0	0	0	0	0	0	0	0	2	0	0	0	0	0	0	0	1	0	0	1	1	0	0	0	0	0	0	0	0	0	0	1	0	0	0	0	0	0	2	0	0	0	0	0	0	0	0	1	0	1	0	0	0	0	0	0	0	2	1	0	1	0	0	0	2	1	0	1	0	1	0	1	0	0	0	0	0	0	0	0	0	0	0	0	0	0	0	0	0	0	0	0	0	2	0	1	2	0	0	0	0	0	0	0	0	1	0	0	0	2	0	0	0	0	1	0	2	0	0	0	0	0	0	0	0	0	1	1	0	0	0	1	0	0	0	2	0	0	1	1	0	0	0	0	0	0	1	0	0	0	0	0	0	0	0	0	0	2	1	0	0	0	0	0	0	0	0	0	0	0	0	0	0	0	0	0	0	1	0	2	1	0	0	0	0	1	0	0	0	0	0	0	2	0	0	0	1	0	1	0	0	1	0	0	0	0	1	0	0	2	0	0	0	0	0	0	0	1	0	0	0	0	0	0	0	1	0	0	1	0	0	0	0	0	0	0	0	0	1	0	0	0	0	1	0	0	0	0	1	0	0	0	0	0	1	0	0	0	0	2	0	0	0	0	2	0	0	1	0	0	2	0	0	0	1	0	0	2	0	0	0	0	0	1	0	0	0	0	2	2	0	0	0	0	0	0	0	0	0	0	0	1	0	0	0	2	0	0	1	0	0	0	0	0	0	0	0	0	0	0	0	0	2	0	2	0	1	1	0	0	0	0	0	0	0	0	0	2	0	0	0	0	0	0	0	0	0	1	0	0	2	0	0	0	1	0	0	1	0	0	2	0	0	0	0	0	0	0	0	2	0	0	1	1	1	0	1	0	0	0	1	0	0	0	0	0	0	0	1	0	0	0	0	2	0	2	0	0	0	0	0	0	0	0	0	0	0	0	0	0	0	0	1	0	0	2	0	0	2	0	0	0	2	1	0	0	0	0	0	0	0	0	0	2	0	0	1	0	0	1	0	0	0	0	0	0	0	1	1	0	0	0	0	0	2	0	0	0	0	0	0	0	0	0	0	0	0	0	0	0	0	0	0	1	2	0	0	1	1	0	0	0	0	0	2	0	0	0	0	0	0	0	0	0	0	2	0	0	0	2	0	0	2	0	0	0	0	0	2	0	0	0	1	0	2	0	2	0	0	0	2	0	0	0	1	0	0	0	1	1	1	0	0	0	1	0	0	0	0	0	0	0	0	0	0	0	1	0	0	0	1	0	0	0	1	0	0	0	0	2	2	0	0	0	0	0	0	0	0	0	0	0	0	0	0	0	0	0	0	0	0	2	0	0	0	0	0	0	2	0	0	0	2	0	0	1	0	1	0	0	0	0	0	0	0	1	0	0	0	0	0	0	0	0	0	0	0	0	2	0	0	0	2	1	2	0	1	0	0	0	0	2	0	0	0	0	1	0	0	0	2	2	0	0	0	0	0	0	2	0	0	1	1	0	0	0	2	0	0	0	0	0	0	0	0	0	1	1	0	1	0	0	0	0	0	0	0	2	0	0	0	0	0	0	0	0	0	0	0	1	1	0	0	0	0	0	0	2	0	0	0	0	0	0	1	1	0	1	0	0	0	0	0	0	1	0	1	0	0	1	0	1	2	0	0	0	1	2	0	0	0	0	0	0	0	1	0	0	0	1	0	1	0	1	0	0	0	0	2	1	0	0	0	0	0	1	0	1	0	1	0	0	0	2	0	0	1	0	0	0	2	0	1	1	1	2	0	0	0	1	0	0	1	2	1	0	0	0	0	0	2	0	0	0	1	0	0	0	0	0	0	0	0	0	0	0	0	0	0	0	0	0	2	0	0	0	0	2	0	2	0	0	1	2	2	0	0	0	0	0	0	0	0	0	0	0	0	0	0	0	0	0	0	0	0	0	2	1	0	0	0	1	0	0	2	0	0	0	0	0	0	1	0	0	0	0	2	0	2	0	0	0	1	0	0	1	0	0	0	0	1	0	0	0	0	0	0	1	1	0	0	2	0	0	0	0	2	1	0	0	2	0	0	0	1	0	0	0	0	2	0	0	0	2	0	0	0	0	0	2	0	0	0	0	0	0	2	0	0	0	0	0	0	1	0	0	0	0	0	0	0	2	0	0	1	0	1	0	0	1	0	0	0	0	0	0	2	0	0	0	2	0	0	0	0	0	0	2	0	0	0	2	0	0	2	1	0	0	0	0	0	0	0	1	0	0	2	0	0	0	0	0	0	0	0	1	0	0	0	0	0	0	2	2	0	0	0	2	0	0	0	0	0	0	0	2	0	0	0	0	0	0	0	2	1	0	0	0	0	0	0	0	0	2	0	0	0	1	1	0	0	0	0	0	0	0	0	0	0	1	0	0	2	0	0	1	0	0	1	0	0	0	0	2	0	0	0	0	2	1	0	0	2	0	0	0	0	0	0	0	0	0	2	1	1	0	1	0	0	2	0	1	1	0	1	0	0	0	0	0	2	0	0	0	0	1	1	0	0	0	0	0	2	0	0	0	1	1	0	0	0	0	2	0	0	2	0	1	0	0	0	0	0	0	0	0	0	1	0	1	0	1	0	0	0	0	0	0	2	2	0	0	0	0	1	0	0	0	0	2	1	0	0	0	2	0	0	0	0	0	0	0	0	0	0	0	0	0	0	0	2	0	0	0	0	0	1	0	0	1	0	0	0	0	0	0	0	0	0	0	1	0	0	0	1	0	2	0	0	0	2	0	0	1	0	2	0	0	0	0	1	0	2	2	0	0	0	0	0	0	0	0	0	0	0	0	0	1	0	1	0	0	0	0	0	0	0	0	0	0	0	0	0	0	0	0	0	0	0	1	0	0	1	0	1	0	1	1	2	0	0	0	0	2	1	2	0	0	0	0	2	0	2	0	2	1	0	0	0	0	0	1	2	0	2	0	0	0	0	0	0	0	1	0	0	0	0	1	0	2	0	0	0	0	0	0	0	0	0	0	0	0	0	0	0	2	0	0	0	0	0	0	0	0	0	0	0	0	0	0	0	0	1	2	0	0	2	0	0	1	1	0	1	1	0	2	0	0	0	0	0	0	0	0	0	2	0	2	0	0	2	0	0	2	2	0	0	0	0	0	0	0	0	2	0	0	2	1	2	0	0	0	0	0	0	0	0	0	0	0	2	0	0	2	0	0	0	0	0	0	0	0	0	0	0	0	0	0	2	0	0	0	0	0	0	0	1	0	2	0	0	0	0	0	2	0	0	0	0	0	0	0	2	0	0	0	2	0	0	0	2	0	0	0	0	1	0	0	0	0	0	2	0	0	0	0	0	0	0	0	2	0	0	0	0	1	0	0	2	0	0	0	0	0	0	0	0	1	1	0	0	0	0	0	0	2	0	0	0	1	2	0	0	2	0	2	2	0	0	0	0	0	2	0	0	0	2	1	0	1	0	0	0	1	0	2	0	0	0	0	0	0	0	0	0	0	0	0	0	0	0	2	0	2	0	2	0	0	0	1	0	0	0	0	0	0	0	0	0	1	2	2	0	0	0	0	0	0	1	0	0	2	2	1	0	0	0	0	0	2	0	0	0	0	0	0	0	0	0	2	0	0	0	0	2	0	0	0	0	2	0	0	2	0	0	0	2	0	0	0	0	0	2	0	0	0	2	0	0	0	0	1	0	0	0	0	0	0	0	0	0	0	2	0	0	0	2	0	0	0	0	0	0	0	0	0	0	0	0	0	2	1	2	0	0	0	2	0	0	0	1	1	0	0	0	0	0	0	0	0	0	0	0	2	0	0	0	0	0	1	1	0	0	0	0	1	0	0	0	0	0	0	1	0	0	0	0	0	0	0	1	1	0	0	0	2	1	0	0	2	0	0	0	0	1	0	0	0	0	0	0	0	2	0	1	0	0	2	0	0	0	0	1	2	0	0	0	1	1	1	0	0	0	0	1	1	0	0	0	1	1	0	0	0	0	1	1	0	1	0	1	0	1	0	0	0	0	1	1	2	0	0	0	0	0	0	1	0	0	1	1	0	0	0	0	0	0	1	0	1	0	0	0	0	0	0	0	0	0	0	0	0	1	1	1	2	0	0	0	0	1	0	0	0	0	0	0	0	0	0	0	0	1	0	0	0	1	0	0	0	1	0	1	0	0	1	0	1	0	1	0	0	0	0	0	1	1	0	0	1	0	0	0	0	1	1	0	0	0	0	1	1	0	0	1	2	1	0	1	0	0	0	0	0	0	0	0	0	0	0	0	0	1	1	1	0	0	0	1	0	0	0	0	1	0	0	0	0	1	1	0	0	0	0	0	0	1	0	0	0	0	0	0	0	0	1	0	1	0	0	1	0	0	0	0	0	0	0	0	0	0	0	0	0	1	0	0	0	1	2	0	1	0	0	0	1	0	0	0	1	0	0	0	0	0	1	0	0	0	0	1	0	1	0	0	0	0	0	0	0	0	0	0	0	1	0	0	0	0	0	1	1	1	0	1	0	0	1	0	0	2	0	0	1	0	1	0	0	0	0	0	1	0	0	0	1	0	0	1	0	1	1	0	0	1	0	1	1	1	0	0	0	0	0	0	1	0	0	0	1	0	0	0	0	0	1	1	1	1	0	0	1	0	0	0	0	0	0	0	1	0	0	0	0	1	1	1	0	0	0	0	1	0	1	0	1	0	1	0	0	1	0	1	2	0	1	0	1	0	1	0	0	0	1	1	0	0	1	0	1	1	0	0	0	0	0	0	1	0	2	1	0	0	0	0	0	0	1	1	0	0	0	0	0	0	0	0	1	0	0	0	0	1	0	0	0	0	0	0	1	0	0	0	1	0	0	0	1	0	1	1	0	1	0	1	0	0	0	0	2	0	0	0	0	0	0	1	0	0	0	0	1	0	1	0	2	0	0	0	0	0	1	1	1	0	0	0	0	1	0	0	1	0	0	1	0	0	0	0	0	0	0	1	0	1	0	1	0	2	0	0	0	1	0	0	0	1	1	0	0	0	0	0	0	0	0	0	0	2	2	0	0	0	1	1	1	2	0	0	1	0	0	2	0	0	1	0	0	0	1	1	0	0	1	0	1	0	0	0	0	1	1	1	0	0	0	0	0	1	0	0	1	0	1	0	0	1	0	0	0	0	0	0	0	0	0	1	1	1	0	0	0	1	0	1	0	0	2	0	0	0	0	0	0	0	0	0	2	1	0	0	0	1	1	0	0	0	0	0	2	0	0	0	0	0	0	0	0	1	0	1	0	2	0	0	0	0	0	0	0	2	1	0	0	0	0	0	0	0	0	0	0	0	2	0	0	0	0	0	0	0	0	0	0	0	0	0	1	0	0	0	0	0	2	0	0	0	0	1	0	0	0	1	0	0	1	0	1	0	2	0	2	0	1	1	0	0	0	0	0	0	0	0	2	0	2	0	0	0	0	0	0	1	1	1	0	0	0	0	0	1	2	0	0	0	0	0	0	0	0	0	0	0	0	0	0	0	0	0	0	0	0	0	1	0	0	0	0	1	0	0	0	0	0	0	0	0	0	0	0	0	1	0	0	0	1	0	0	0
Or103	0	0	0	0	0	1	1	0	1	1	0	1	0	0	1	2	0	0	1	0	0	0	0	1	0	0	1	0	0	1	1	0	0	0	0	0	1	0	0	0	1	1	2	1	2	2	0	2	2	0	1	0	1	0	1	0	0	0	1	1	0	1	0	0	0	0	1	1	1	1	0	1	0	0	0	0	0	0	0	0	0	0	0	1	1	0	0	0	0	0	0	0	0	0	0	0	1	0	1	0	1	0	2	0	0	0	2	0	0	0	2	0	0	0	0	0	1	0	0	0	0	0	0	0	0	0	0	0	0	2	2	0	0	1	0	0	0	1	0	1	1	1	1	0	0	0	0	0	0	0	0	0	0	1	0	0	0	1	0	2	0	0	0	0	0	0	2	0	0	0	0	2	2	0	0	0	0	0	0	0	0	0	2	0	0	0	0	0	0	0	2	1	0	0	0	0	0	1	0	0	2	0	0	0	2	1	0	0	0	1	0	0	0	0	2	0	0	0	0	0	2	0	2	2	0	0	0	2	0	1	2	0	0	0	2	0	0	0	0	2	0	0	0	0	0	0	0	0	0	0	0	0	2	0	0	0	0	0	0	0	0	2	2	0	0	0	0	0	0	0	0	0	1	0	0	0	0	0	2	0	0	0	0	0	0	0	0	0	0	0	2	2	0	0	1	0	0	0	1	0	0	0	0	2	0	0	0	1	0	2	0	2	0	0	1	0	0	0	0	2	2	0	2	0	0	0	0	0	0	2	0	0	0	0	0	2	0	0	0	2	1	0	0	0	2	0	0	0	0	0	0	0	0	2	0	0	0	1	0	2	0	0	0	0	2	2	0	0	1	0	0	0	0	2	0	1	0	0	0	0	0	0	0	2	0	0	0	1	0	0	0	1	1	1	1	1	0	0	0	0	0	0	0	2	0	0	0	2	0	0	0	0	1	1	0	0	0	1	0	0	1	0	0	0	0	0	2	0	0	0	1	0	1	0	1	1	0	1	0	2	2	0	0	0	1	0	1	1	0	0	0	1	0	1	0	0	0	1	0	0	1	0	1	0	1	0	0	1	0	0	0	0	0	1	0	0	2	1	1	0	0	0	1	0	0	0	0	0	1	0	0	1	1	1	0	0	0	0	2	1	1	0	0	1	0	0	2	0	0	0	0	1	0	0	1	0	0	1	1	1	0	0	0	0	1	1	0	0	1	0	0	1	0	0	0	0	0	0	0	0	0	0	0	0	0	0	0	0	0	0	0	0	0	0	1	1	0	1	0	1	1	0	0	0	0	1	1	0	0	0	0	1	1	1	0	0	1	0	0	0	0	1	1	0	0	0	2	1	1	0	0	0	0	1	0	2	2	0	0	0	1	0	0	0	0	0	0	0	2	0	0	2	1	0	0	1	1	0	0	0	0	0	1	1	0	1	0	0	0	0	1	0	0	0	0	1	0	0	0	0	0	0	0	0	0	0	0	0	0	0	0	0	2	0	2	0	0	0	0	1	0	2	0	0	1	0	1	0	1	0	0	0	0	2	0	0	1	0	0	0	1	0	0	0	0	2	2	0	0	0	0	0	0	0	0	0	1	2	0	2	0	0	0	0	0	0	0	0	0	2	1	2	0	0	0	0	1	0	0	0	0	0	0	0	0	0	0	0	0	0	0	2	0	0	0	1	0	0	0	0	0	2	0	0	0	0	0	0	0	0	0	1	0	0	0	0	2	0	0	0	2	0	0	2	0	0	0	0	2	0	0	1	0	0	0	0	0	0	2	0	0	0	0	0	0	0	0	1	0	0	0	0	0	0	0	0	1	0	0	0	0	0	0	0	0	0	0	0	0	0	0	0	0	0	1	0	0	2	0	0	0	1	0	0	2	0	0	0	2	0	0	0	0	0	0	0	0	0	2	0	0	0	2	1	1	1	1	0	2	0	0	0	0	0	0	2	2	2	0	2	0	0	0	0	1	0	0	0	0	0	0	2	1	2	0	2	0	0	0	0	1	0	0	2	0	1	0	0	0	0	0	2	0	0	0	0	1	0	2	0	0	0	0	0	0	0	2	0	0	0	0	0	0	0	0	0	0	0	2	0	0	0	0	0	0	0	0	1	0	1	0	0	0	0	0	0	2	0	0	0	0	0	0	0	1	0	0	0	0	0	2	0	0	0	0	0	0	0	0	0	2	0	0	0	0	0	0	0	2	0	0	0	0	0	0	0	0	0	2	0	0	0	0	0	0	0	0	0	0	0	0	0	0	0	0	0	0	0	0	1	0	0	0	0	0	0	0	2	2	0	0	0	0	0	0	0	0	0	0	0	0	2	0	0	0	0	0	0	0	0	0	0	1	1	1	0	0	0	2	0	0	2	0	0	0	1	0	0	1	0	2	0	0	0	0	0	2	0	0	0	0	0	0	0	0	0	1	0	1	0	0	1	2	0	2	0	0	0	0	1	0	0	0	0	0	0	0	0	0	0	0	0	0	0	0	1	0	0	0	0	0	0	0	0	0	1	0	1	0	0	0	0	0	0	1	0	2	0	0	0	0	0	0	0	0	0	0	0	0	0	0	2	0	0	0	0	0	0	0	2	0	0	0	0	0	2	1	1	0	0	0	0	0	0	0	2	0	0	0	0	0	1	0	0	0	0	2	0	2	0	0	0	0	2	0	0	0	1	1	1	0	0	1	0	0	0	2	0	1	0	1	0	0	0	0	0	0	1	1	1	0	0	0	0	0	0	2	0	0	0	0	0	2	0	0	0	0	0	0	0	0	1	0	0	0	0	0	0	0	1	0	2	0	0	2	1	0	0	0	0	0	0	2	1	1	0	0	0	1	0	0	0	0	0	0	0	0	0	1	1	0	0	0	0	2	1	2	0	0	2	0	0	0	0	0	0	0	0	1	0	0	0	0	0	0	0	0	0	0	0	0	0	0	0	0	0	0	0	0	2	0	2	0	0	0	0	0	0	1	1	0	0	0	0	0	2	0	0	0	1	0	0	0	1	0	0	0	0	0	2	0	0	0	0	0	0	0	0	0	0	2	2	0	1	0	2	0	0	0	0	0	2	0	0	2	0	0	0	1	0	2	2	1	0	0	0	0	0	0	0	0	0	0	0	0	2	0	0	2	2	0	0	0	0	0	0	1	0	1	0	0	0	0	0	0	0	0	0	0	0	1	0	2	0	0	0	0	0	0	0	0	0	0	0	0	0	1	0	0	1	1	0	0	0	1	0	0	0	0	2	0	0	0	0	2	2	0	0	0	0	0	0	1	2	0	1	0	0	0	0	0	0	0	2	0	0	0	0	0	0	0	0	2	2	2	0	0	0	0	0	0	0	0	0	0	0	0	0	2	0	2	0	0	0	1	0	0	0	0	0	0	0	0	2	0	1	0	0	0	0	0	0	0	0	0	0	1	0	0	0	1	2	0	0	0	0	0	0	0	0	0	0	2	0	0	0	0	0	0	0	0	2	2	2	0	0	0	0	0	1	0	1	0	0	2	0	1	0	0	0	1	1	1	2	0	0	1	1	0	0	0	0	0	0	2	0	0	0	0	0	0	1	0	1	1	0	0	0	0	0	0	0	0	0	0	0	2	0	0	0	0	0	2	0	2	0	0	0	0	0	0	2	0	0	0	0	0	0	2	0	0	0	0	0	2	0	0	2	0	2	0	0	0	2	0	2	0	0	0	1	0	0	0	0	0	0	0	0	0	0	2	0	1	0	0	2	0	0	0	0	0	2	0	0	0	0	1	2	0	0	0	0	1	1	0	0	0	0	0	0	0	0	0	0	2	1	2	0	0	0	0	1	0	0	0	1	0	0	1	0	0	0	0	0	0	0	0	1	2	0	0	0	0	0	2	0	0	0	0	1	0	1	1	0	0	0	0	0	0	2	0	0	0	0	0	0	1	2	0	0	2	0	0	0	0	0	1	0	0	1	0	0	0	0	2	1	0	0	0	0	0	1	0	0	0	0	0	0	0	0	2	2	0	2	0	0	0	0	0	0	0	1	0	0	2	0	0	0	0	1	0	0	0	0	0	0	0	1	0	0	0	0	2	1	1	0	0	2	0	0	0	0	0	0	2	0	0	0	0	0	0	0	2	2	0	0	0	2	0	0	0	0	0	0	0	2	2	2	0	0	0	0	0	0	1	0	0	0	1	0	0	0	0	0	0	0	1	0	0	2	0	2	0	0	0	0	0	0	0	0	2	0	0	0	0	0	1	0	0	2	0	0	0	0	0	2	0	0	0	0	2	0	2	0	2	0	0	0	1	0	2	0	0	1	0	2	0	2	0	1	0	0	0	2	2	0	0	0	0	2	0	0	0	0	0	0	0	0	0	0	0	0	1	0	0	0	1	0	2	0	0	0	0	0	1	2	2	0	1	0	0	0	0	0	2	0	0	0	0	0	0	0	0	0	0	2	0	1	2	2	0	0	0	1	0	2	0	0	0	0	0	0	1	0	1	0	0	0	2	0	2	0	0	0	1	0	0	0	1	0	2	0	0	0	0	0	0	0	0	2	0	0	2	0	0	0	0	0	0	2	0	0	2	0	0	0	0	0	0	0	0	0	0	0	0	0	0	2	0	0	0	0	0	0	0	0	0	0	0	0	0	0	0	0	0	0	0	2	0	0	0	0	1	0	0	1	1	0	1	0	0	0	1	0	0	2	0	0	0	0	0	0	0	0	0	1	0	2	0	0	1	0	0	0	0	0	0	0	0	2	0	1	1	0	1	0	0	0	1	0	0	0	1	1	0	0	0	0	2	0	0	0	0	0	2	0	0	0	0	0	0	0	0	0	0	0	0	0	0	2	0	0	0	0	0	0	0	0	0	0	0	1	0	0	1	0	0	2	0	0	0	0	0	0	0	0	0	0	2	0	0	0	0	1	1	0	0	2	0	0	0	0	0	0	0	0	2	1	0	0	0	0	0	2	0	0	2	0	0	0	2	0	0	1	1	1	1	0	0	0	0	0	0	0	0	1	0	0	0	0	2	0	0	0	0	0	0	0	2	0	0	0	0	0	0	0	0	0	0	0	2	1	1	0	2	0	0	0	0	2	0	1	2	0	0	0	0	0	0	0	0	0	0	0	0	0	0	1	0	0	0	1	1	0	0	0	0	0	0	0	0	0	0	0	0	1	0	0	0	0	0	0	0	0	1	0	0	0	1	0	1	0	0	0	0	1	0	0	1	0	0	1	0	0	0	1	0	0	0	0	0	1	0	0	0	0	2	0	2	0	0	0	1	1	0	0	1	0	0	0	2	0	1	0	1	0	1	0	0	0	1	0	1	1	1	0	0	0	0	0	1	0	1	0	1	0	0	0	0	1	0	0	0	0	0	1	0	1	0	1	1	0	0	0	0	1	0	0	1	0	0	0	2	0	1	1	0	2	0	0	0	1	1	0	0	0	1	0	0	1	0	0	0	1	0	0	0	1	0	1	0	0	0	2	0	0	0	0	0	0	1	0	0	0	1	1	1	0	0	1	0	1	1	0	0	0	0	0	0	1	1	0	0	0	1	1	0	0	0	1	0	0	0	1	2	0	1	0	1	1	1	1	0	0	0	1	0	0	0	0	0	0	1	0	1	0	0	0	0	0	0	0	0	2	1	0	0	1	0	0	0	0	1	0	1	1	0	0	0	0	2	0	0	0	0	0	0	0	0	0	0	0	0	0	0	0	0	1	0	0	0	1	1	0	0	0	0	0	2	0	0	0	0	0	0	0	0	0	2	0	1	0	1	1	0	0	0	0	1	0	0	0	0	0	0	0	0	0	0	1	1	1	1	1	0	0	0	0	0	0	0	0	0	0	0	2	1	0	1	0	1	0	0	0	0	1	1	0	0	1	0	0	0	0	0	0	0	2	0	0	0	0	0	1	1	0	2	1	1	0	0	0	1	0	1	1	0	0	1	1	0	0	0	0	0	0	1	1	1	1	0	0	0	1	0	1	1	0	0	0	0	0	0	0	1	0	0	1	0	0	0	1	0	0	0	1	0	0	0	0	0	0	0	0	0	1	0	0	1	0	0	1	1	1	0	0	0	0	0	0	0	1	0	0	1	0	0	0	0	0	0	0	0	1	1	0	0	1	1	1	0	0	2	0	0	1	0	0	0	1	1	1	0	0	0	0	0	0	0	0	0	0	0	2	0	0	1	1	1	0	1	0	1	1	0	1	0	1	0	0	1	0	0	0	0	1	0	0	1	0	2	0	0	0	1	1	0	0	0	0	0	0	1	0	0	0	0	0	1	0	0	0	0	0	1	0	0	0	0	1	1	0	0	0	0	0	0	0	0	0	1	0	0	1	1	0	0	0	1	0	1	0	0	1	1	0	1	2	1	2	0	0	0	1	2	0	0	1	0	1	1	0	0	0	0	2	0	0	0	0	1	1	0	0	0	2	0	0	2	0	0	0	0	1	1	0	0	0	2	0	0	1	0	0	2	2	1	2	2	0	2	0	1	0	0	0	0	0	0	0	0	0	1	0	1	1	2	0	0	0	0	0	0	0	1	0	0	2	0	1	0	2	0	0	1	1	1	1	0	2	0	2	0	0	2	2	0	0	0	0	0	0	0	0	0	0	0	0	0	0	0	0	0	0	2	2	0	0	0	0	0	0	0	0	0	0	0	0	0	0	0	0	0	0	2	0	0	2	0	2	0	0	1	1	2	0	0	2	0	0	2	0	0	0	2	0	0	0	2	0	0	2	0	0	0	0	0	0	0	0	0	0	1	0	1	0	2	0	0	2	0	0	0	0	0	0	0	0	0	1	0	2	0	2	0	0	1	0	2	0	0	1	0	0	0	0	0	2	0	1	0	0	0	0	0	0	0	0	0	2	0	0	0	0	0	0	0	0	0	0	0	0	0	0	0	0	0	1	0	0	0	0	0	0	0	0	2	0	0	0	2	0	2	0	0	0	2	0	0	0	0	0	2	0	0	0	0	0	1	0	0	0	2	0	0	0	0	0	0	2	2	0	0	0	1	0	0	0	0	0	0	0	0	0	0	0	0	0	0	0	2	2	0	0	0	0	0	0	0	0	0	0	0	0	0	2	2	0	0	0	0	0	2	0	0	0	0	0	0	0	0	0	0	0	0	1	0	0	0	0	0	0	0	0	0	0	0	0	0	0	2	0	0	0	2	0	0	0	2	0	0	2	0	2	1	0	0	0	0	0	0	2	0	0	0	1	0	1	0	0	0	0	0	0	0	0	2	0	2	0	0	0	0	0	0	0	0	1	0	0	0	0	0	0	0	0	0	2	0	0	0	0	2	0	2	2	0	0	0	0	0	0	0	0	0	0	0	0	0	1	0	0	0	2	0	0	0	0	0	0	2	0	2	1	0	0	0	0	1	0	0	0	0	0	0	0	0	0	1	0	2	2	2	2	2	0	0	1	0	0	0	1	0	2	2	0	0	0	0	0	0	0	0	0	1	0	2	2	0	0	0	0	0	0	0	0	0	0	0	0	0	0	0	0	0	0	1	0	0	2	0	0	0	0	0	1	0	0	0	2	0	1	0	0	0	0	0	0	0	1	0	1	0	1	2	2	0	0	0	0	0	0	0	0	1	0	1	0	0	0	2	0	0	0	0	0	0	0	0	0	0	2	2	0	0	0	0	0	0	1	0	2	0	0	2	0	0	0	0	2	0	1	0	2	0	0	0	0	0	0	2	0	1	2	0	0	0	0	0	0	0	0	0	0	0	0	0	0	0	0	0	1	0	0	0	0	0	0	1	1	0	2	0	2	0	1	0	0	1	0	0	0	2	0	2	0	0	0	0	2	0	0	2	1	0	0	1	0	0	0	0	0	0	0	0	0	0	0	0	0	0	0	0	2	0	0	0	0	2	0	0	0	0	0	1	2	0	0	0	1	0	0	0	1	0	0	1	0	0	0	0	0	0	0	0	1	0	0	0	0	0	0	0	0	2	0	2	1	1	0	0	0	1	0	0	0	2	0	0	0	0	0	0	0	0	0	0	2	0	0	1	0	0	0	0	0	2	0	0	0	0	1	0	1	1	2	0	0	0	0	0	0	0	0	0	0	2	0	0	0	0	0	0	0	0	2	0	0	0	0	2	0	0	2	1	0	0	1	2	0	0	0	0	0	0	1	0	0	0	0	0	0	0	0	0	0	0	0	0	0	0	0	0	0	0	0	1	0	0	0	2	0	1	1	2	0	0	0	0	1	1	0	0	1	0	1	0	0	2	0	0	0	2	0	0	0	0	0	0	0	0	0	2	0	0	0	2	0	0	2	0	0	0	0	0	2	2	0	0	0	0	0	0	2	0	0	0	0	0	0	2	0	0	0	1	0	0	0	0	0	0	0	2	2	0	0	2	0	0	0	0	0	0	0	0	0	0	2	0	0	0	1	0	0	0	0	0	0	0	0	0	0	0	2	0	1	0	0	0	1	2	0	0	0	2	0	0	0	0	0	0	0	0	0	2	2	0	0	0	0	0	0	0	0	0	0	2	0	0	1	0	0	0	1	0	0	1	0	0	1	2	0	0	0	0	0	0	0	0	0	0	0	2	0	0	0	0	0	0	0	0	0	0	0	0	0	2	2	0	1	0	0	0	0	0	0	0	0	0	2	0	2	1	0	1	2	0	0	1	0	0	0	0	2	0	0	0	2	2	0	0	0	1	0	0	1	0	0	0	2	0	0	0	0	0	0	0	0	0	0	0	1	0	1	1	0	0	0	2	2	0	0	0	0	0	0	0	0	2	0	0	0	0	0	0	0	0	0	0	0	0	0	0	2	0	1	0	0	0	2	0	0	0	0	0	0	0	0	2	0	0	0	0	0	1	1	0	0	0	0	0	0	2	0	0	0	1	1	0	0	0	0	0	0	0	1	1	0	2	0	0	1	0	0	0	2	0	1	0	1	0	1	0	0	1	0	0	0	0	0	0	0	0	0	0	0	0	0	0	0	1	0	2	0	0	0	0	2	1	0	0	1	0	1	0	2	0	1	1	0	0	1	1	1	0	0	0	0	0	1	0	0	1	0	0	0	0	1	1	0	0	1	1	0	0	0	0	0	2	0	1	0	1	0	0	0	1	0	0	1	0	0	1	0	1	0	0	2	0	0	0	0	0	0	0	0	0	2	0	0	0	0	0	0	0	1	1	0	0	0	1	1	1	0	0	0	1	2	0	0	1	0	0	0	0	0	0	2	0	0	0	0	1	0	0	0	0	0	0	0	0	0	0	0	0	1	0	0	0	0	0	0	0	1	1	0	0	1	0	0	0	0	0	0	2	1	0	0	1	0	0	0	0	0	0	0	1	0	0	1	0	0	0	0	0	0	0	1	1	1	0	0	0	0	0	0	0	0	0	1	0	0	0	0	1	0	0	0	0	0	0	1	0	1	0	1	0	0	0	0	0	0	0	1	0	0	0	0	0	0	0	0	0	0	1	0	0	0	0	0	2	1	0	0	0	0	0	0	0	0	0	0	0	0	0	0	0	0	0	0	1	0	0	1	0	1	0	0	0	0	0	1	1	0	0	1	1	0	1	1	0	0	1	1	0	1	1	0	0	2	0	0	0	0	0	1	2	0	1	0	0	1	0	1	0	1	0	0	0	0	0	0	0	0	0	0	0	0	0	0	1	0	0	0	1	1	1	1	0	1	0	0	0	1	2	1	1	1	0	0	1	1	0	2	0	0	0	2	2	0	2	0	1	0	0	0	0	0	0	0	0	2	0	0	0	1	0	0	0	0	1	0	1	0	0	0	0	0	1	1	0	1	0	1	0	0	0	2	0	0	0	1	0	0	0	0	0	0	1	0	1	1	0	1	0	0	0	0	0	0	0	0	0	0	0	0	1	0	0	0	0	0	0	2	1	0	1	0	0	0	1	0	1	1	1	0	0	0	1	0	1	0	0	0	0	0	0	0	0	0	0	0	1	0	0	1	0	0	1	0	0	1	1	1	1	0	0	0	0	0	1	1	0	0	1	1	1	0	0	1	0	0	1	0	0	1	0	0	1	0	1	0	0	0	0	0	0	1	0	0	0	0	1	0	0	1	0	0	0	0	0	0	0	1	0	1	0	0	0	0	0	0	0	1	0	1	0	0	0	2	0	0	1	1	0	0	0	1	0	0	0	1	1	0	1	0	0	1	0	0	1	0	1	0	0	2	0	1	0	1	1	0	0	1	0	2	1	1	0	0	0	0	0	1	0	1	0	0	0	0	0	1	0	0	0	1	0	0	0	0	0	1	1	0	1	0	1	0	0	0	0	0	0	0	1	1	0	0	1	0	0	0	1	0	0	0	0	0	0	0	0	1	0	0	0	0	0	1	0	1	0	1	0	0	0	0	0	0	0	1	1	0	1	0	0	0	1	0	0	1	0	0	1	1	0	0	1	0	0	1	0	0	0	0	1	0	0	0	1	1	0	0	0	0	1	0	0	0	0	0	1	1	2	0	0	0	0	0	0	0	0	0	0	0	0	0	0	0	0	0	0	1	0	1	0	0	0	0	1	0	1	0	1	1	1	0	0	0	1	1	0	0	1	0	0	0	0	0	0	0	0	1	0	0	0	0	0	1	0	0	0	0	0	0	0	1	1	1	0	2	0	0	0	0	0	0	0	1	0	0	2	1	0	0	0	1	0	0	0	0	0	0	0	0	1	0	0	0	0	0	0	0	0	1	0	0	0	1	0	0	0	0	1	0	0	1	1	1	0	0	1	0	1	0	0	0	1	0	0	0	1	0	0	0	0	0	0	0	0	1	0	0	0	0	1	1	0	0	1	1	0	0	0	0	0	0	1	0	0	1	0	0	1	0	0	0	0	0	1	0	0	0	1	1	0	0	0	0	0	1	0	0	0	0	0	1	0	0	0	0	0	2	1	1	0	0	0	0	0	0	0	0	0	0	0	0	0	0	0	0	0	0	0	0	0	0	0	0	0	0	0	0	0	0	0	0	2	0	2	0	1	0	0	0	0	0	0	0	1	0	0	0	0	0	0	0	0	2	0	2	0	0	1	0	0	1	2	0	1	2	0	1	1	0	0	1	2	0	0	2	0	0	0	0	0	0	0	0	2	0	0	0	0	0	0	0	1	0	0	0	0	0	0	0	1	1	0	0	0	0	0	0	1	0	0	0	0	0	0	0	0	0	0	1	0	0	0	1	0	0	0	0	0	1	0	0	2	0	0	0	0	2	0	0	2	0	0	0	0	0	0	2	0	2	1	1	0	2	0	0	0	0	2	0	2	0	0	0	0	0	0	0	2	0	0	0	0	0	1	0	1	0	0	0	0	2	1	0	0	2	0	0	0	0	0	0	0	0	0	1	0	0	0	0	0	2	0	0	2	0	0	0	0	1	0	0	0	0	0	0	0	0	0	0	0	0	0	0	0	0	0	1	0	0	2	0	0	0	0	0	1	2	0	2	2	2	0	0	0	2	1	2	2	0	0	0	0	0	0	1	0	0	2	0	0	2	0	0	0	0	0	0	0	0	0	2	2	0	0	1	0	0	0	0	0	0	0	0	0	0	0	0	1	0	2	2	1	0	0	0	0	0	0	0	0	0	0	0	2	0	0	0	0	0	0	1	0	1	1	1	2	0	0	0	2	0	0	1	0	0	0	0	0	0	0	0	0	0	0	0	0	0	0	0	2	0	0	0	0	0	0	0	0	0	2	2	0	0	0	2	2	0	2	0	0	0	1	0	0	0	2	0	0	0	0	1	0	0	0	0	2	2	0	0	0	0	0	0	0	0	2	0	0	0	0	1	0	0	1	0	2	0	0	0	0	0	2	0	0	0	0	0	0	0	0	0	0	0	1	0	0	0	0	0	0	0	0	0	0	2	0	0	1	0	0	0	0	0	0	2	2	0	0	0	2	0	1	0	0	0	0	2	0	0	0	0	0	0	0	1	0	1	1	0	0	0	0	0	0	0	0	0	0	0	0	0	2	0	0	0	2	0	0	2	0	2	0	0	0	0	2	0	0	0	0	0	0	0	0	0	0	2	0	0	0	0	0	0	0	0	0	0	0	0	0	0	0	0	0	0	0	0	2	0	0	0	0	1	0	0	0	0	1	0	0	0	2	0	0	0	1	0	0	0	2	0	0	0	0	0	1	0	0	2	0	0	0	0	0	0	2	0	0	0	0	2	0	0	0	2	0	0	2	0	0	0	0	0	0	0	0	2	0	1	0	0	0	1	0	0	0	1	1	0	0	0	0	0	0	0	1	1	0	0	0	0	0	0	2	0	2	1	0	0	2	2	0	0	0	0	0	0	0	2	0	2	0	0	0	0	0	0	2	0	0	0	1	1	0	0	0	0	0	0	0	0	0	0	2	0	0	0	0	0	0	0	0	0	0	0	0	2	0	0	0	0	0	0	2	0	1	0	1	0	0	0	0	2	0	0	0	1	0	0	0	2	0	0	0	0	0	0	0	1	0	0	2	0	0	0	1	1	1	2	0	0	0	0	0	1	0	0	0	1	0	0	2	0	1	0	1	0	0	1	1	0	0	0	0	1	0	0	0	1	0	0	0	0	0	0	1	0	0	1	0	2	0	0	0	0	1	0	1	1	1	0	1	0	0	1	0	0	0	0	0	1	1	0	0	0	1	0	1	1	0	1	0	0	0	0	0	1	0	0	1	1	2	0	0	0	1	0	0	0	0	0	1	0	1	0	2	1	1	0	0	0	0	0	0	0	0	0	2	0	0	0	0	0	0	0	0	0	0	2	0	2	0	0	1	0	0	0	1	0	2	0	0	0	0	0	0	0	0	0	1	0	0	0	2	0	0	0	1	0	0	0	0	1	0	1	0	0	1	0	0	1	0	1	0	0	0	1	0	0	0	1	1	1	1	2	0	1	1	0	1	0	0	0	0	1	0	1	1	0	1	1	1	0	1	0	0	0	1	1	0	1	0	0	0	0	0	1	0	1	0	0	0	1	0	0	1	0	0	0	0	0	1	0	0	1	1	0	0	0	1	0	0	0	1	0	0	0	0	1	1	0	1	1	0	1	0	0	1	0	0	1	0	0	1	0	0	1	0	0	0	1	2	0	0	0	0	0	0	0	0	2	0	0	0	0	1	0	0	0	0	0	1	1	0	1	0	0	1	0	0	1	2	0	0	0	2	0	0	1	0	1	0	1	1	1	0	2	0	1	1	1	0	1	1	1	0	0	0	0	0	0	0	0	0	0	0	0	0	0	1	0	0	1	0	1	1	0	0	0	0	0	0	1	2	0	0	0	1	0	2	0	0	1	0	1	0	0	0	1	1	1	1	1	0	0	0	0	0	1	1	0	1	2	0	0	0	0	2	1	0	0	0	0	0	0	0	0	2	0	0	0	1	0	2	0	0	0	0	1	1	2	0	0	0	0	0	2	0	1	0	2	0	0	2	0	1	0	0	0	0	0	0	0	0	0	0	0	0	0	1	0	1	0	2	2	0	0	2	0	0	0	0	0	0	0	0	0	0	0	0	0	2	0	0	0	1	0	0	0	0	0	0	2	0	0	0	0	0	2	0	2	0	0	0	2	0	0	0	0	0	0	0	0	0	1	0	0	0	0	0	0	0	0	0	0	2	0	0	0	0	0	2	0	0	0	2	2	0	0	0	0	1	0	1	1	0	1	0	0	0	0	2	0	0	0	0	1	2	0	1	0	0	0	0	2	2	0	0	0	2	2	0	1	0	0	0	0	0	0	0	0	0	0	0	0	0	0	0	0	0	0	0	0	0	0	0	0	0	0	0	0	0	0	2	0	0	0	0	2	0	0	0	0	0	0	0	2	0	0	0	2	0	1	0	0	0	0	1	0	2	0	0	0	0	0	0	0	0	0	0	0	0	1	1	2	2	0	0	0	0	0	0	0	0	0	0	0	0	0	1	0	0	0	0	0	0	0	0	0	0	0	0	2	0	0	2	1	0	1	0	0	2	0	0	1	0	1	0	0	0	0	1	0	0	1	0	0	0	0	0	0	1	1	0	0	1	0	1	0	0	1	1	1	0	0	0	0	0	0	0	1	0	2	0	0	1	0	0	1	0	0	0	1	0	2	0	1	0	1	1	1	1	1	0	0	0	0	0	1	1	0	0	0	0	0	1	0	0	1	0	0	2	0	0	0	0	0	0	0	1	1	1	0	0	0	0	0	1	0	0	0	1	1	0	0	0	0	0	0	0	0	0	0	1	0	0	0	1	0	1	0	1	0	0	0	0	0	1	0	0	0	0	2	0	0	0	0	0	0	1	0	0	0	1	0	0	0	1	0	0	0	0	1	0	0	0	1	1	0	0	0	0	0	1	0	0	0	0	0	0	0	0	0	0	0	0	0	0	0	0	1	0	0	0	1	0	1	1	0	0	1	0	0	0	0	1	1	0	2	1	0	0	0	0	0	0	0	0	0	0	0	0	0	0	0	0	0	0	0	1	0	0	0	1	1	0	0	0	1	1	0	0	1	0	0	0	0	0	0	1	1	1	1	0	0	1	0	0	0	0	0	0	0	1	1	0	0	0	0	0	0	0	0	0	1	0	0	0	0	0	0	0	0	0	0	0	0	0	1	0	0	0	1	0	0	0	0	0	1	0	1	0	0	0	0	0	0	0	0	0	1	1	1	0	1	0	1	0	1	0	0	0	0	0	0	0	0	0	0	0	0	0	0	1	0	0	1	0	0	0	0	0	1	0	1	1	0	0	0	0	0	1	2	0	0	0	0	1	1	1	2	1	0	0	1	0	0	0	0	0	0	0	1	0	0	1	0	1	0	0	1	1	1	0	0	1	0	0	0	0	0	1	1	0	0	0	0	2	0	0	0	0	0	0	0	1	0	0	0	0	0	0	1	0	1	0	0	0	0	0	0	0	0	1	0	1	0	0	1	0	0	0	0	1	0	0	1	1	0	0	0	0	0	0	1	0	0	0	0	0	0	0	0	1	0	0	0	0	1	0	0	0	0	0	0	1	0	0	0	0	1	1	0	0	0	2	0	1	0	0	1	0	0	0	0	0	0	1	0	1	0	1	2	0	1	1	0	0	0	0	1	1	0	0	0	0	1	0	1	0	1	0	0	0	0	1	1	0	0	0	0	0	1	0	0	0	0	0	1	0	1	0	2	0	0	0	0	0	1	0	0	0	0	1	0	0	1	0	0	0	0	1	0	0	0	0	1	1	1	0	0	0	0	0	0	0	0	0	1	1	0	0	0	0	1	0	1	0	0	0	0	0	0	1	0	0	0	0	0	0	1	0	0	1	0	0	0	1	0	1	0	1	0	1	1	0	0	1	2	0	0	2	0	0	0	0	2	0	1	0	0	0	1	0	0	0	1	2	0	0	2	0	0	2	2	0	0	0	2	0	1	0	0	0	0	0	1	0	1	2	0	0	1	2	1	0	0	2	0	1	1	0	0	0	0	0	2	0	0	0	0	0	0	0	1	1	0	2	1	1	0	0	0	0	1	0	0	2	0	0	0	2	0	0	0	0	0	1	0	1	0	0	2	0	0	0	2	0	0	0	0	0	0	0	0	0	2	0	0	0	0	0	1	1	0	1	0	0	0	0	0	0	0	2	0	0	0	0	0	1	2	0	0	1	0	0	0	0	2	0	2	1	0	0	2	0	0	0	0	0	2	0	0	0	0	0	0	0	0	0	0	0	1	1	0	0	0	0	1	0	1	0	0	2	1	0	0	0	0	0	0	2	0	1	0	2	0	0	0	0	0	0	0	1	0	2	0	0	0	2	2	0	0	0	2	0	0	0	0	0	0	2	0	0	0	0	1	1	0	0	2	0	0	0	0	0	0	0	2	0	0	0	0	0	0	0	1	0	1	0	0	0	1	0	0	2	0	0	1	0	0	0	0	0	0	0	0	2	0	0	0	0	0	0	0	0	0	0	0	0	2	0	0	1	0	0	0	0	2	0	0	0	1	1	0	0	0	0	0	0	2	0	1	1	0	0	0	1	0	0	1	0	0	0	0	0	0	2	0	0	2	0	0	1	0	0	0	0	0	0	0	0	0	0	0	0	0	0	0	0	0	0	0	0	0	0	0	1	0	0	0	0	1	0	0	0	0	0	0	0	0	0	0	2	0	0	0	0	2	2	0	0	0	0	0	0	0	0	2	0	0	0	0	0	0	0	0	0	0	0	0	0	0	2	1	0	0	0	0	2	0	2	1	2	2	0	0	2	0	0	0	0	0	2	0	0	0	0	0	0	0	0	2	0	2	0	1	0	1	0	0	1	0	0	0	2	0	0	0	0	0	2	2	0	2	2	0	0	0	0	0	0	0	0	0	2	2	0	0	2	1	2	0	0	0	0	0	0	0	0	0	0	2	0	0	0	2	0	2	0	0	2	0	0	0	0	2	0	0	0	0	0	0	0	2	0	0	1	0	2	1	0	2	1	0	0	0	0	0	0	0	0	0	0	2	0	0	2	0	0	0	0	0	0	0	2	0	0	0	0	0	0	0	0	0	0	0	0	0	1	0	0	0	0	0	1	0	0	0	0	0	1	0	0	0	0	0	0	0	0	1	0	0	0	1	1	0	0	2	0	0	0	0	0	1	0	0	0	1	0	0	1	0	0	1	2	0	0	0	0	0	0	1	0	2	0	0	0	0	0	0	0	0	0	0	0	0	0	0	0	0	0	0	0	0	2	0	0	2	0	0	1	0	0	0	0	0	0	0	2	2	1	1	1	2	0	0	0	0	0	0	0	0	0	0	0	0	1	0	0	0	0	0	0	0	0	0	1	0	0	0	0	0	0	2	0	0	2	2	0	0	0	2	0	0	0	0	0	2	1	0	0	0	0	2	0	0	2	0	0	0	0	0	2	0	0	1	2	0	1	0	0	0	0	0	0	1	0	0	0	0	0	0	0	0	2	0	0	0	2	2	0	0	2	0	0	0	0	0	0	0	0	0	0	0	2	0	0	0	0	0	0	1	0	0	0	0	0	0	0	0	0	2	0	0	0	0	0	0	0	0	0	0	0	0	0	0	0	0	0	2	2	1	0	0	0	0	0	0	0	0	0	2	0	0	0	0	0	0	0	0	0	1	0	1	1	0	0	0	0	0	0	2	0	0	0	0	2	0	2	1	0	0	0	0	2	0	0	2	0	1	1	0	0	0	0	0	0	0	0	0	0	0	2	0	0	0	0	0	2	1	0	0	0	0	0	0	2	0	0	0	0	1	0	0	0	0	2	0	0	2	0	0	1	0	0	0	0	0	2	0	0	1	0	0	0	0	0	0	0	2	0	0	0	0	2	0	0	2	0	0	0	1	0	0	0	0	0	2	1	0	0	1	2	0	0	0	0	0	0	2	0	0	0	0	0	0	0	0	1	0	0	0	0	0	0	0	0	0	2	0	0	0	0	2	0	2	0	1	1	0	0	0	0	2	0	0	0	2	0	1	0	0	0	0	0	0	0	0	0	0	0	2	0	0	2	0	2	0	0	0	0	2	0	0	0	0	1	2	2	1	2	0	0	2	1	0	0	0	0	0	0	1	0	0	2	0	0	0	1	1	0	0	0	0	0	0	0	0	0	0	0	0	2	0	0	0	0	0	2	0	0	2	2	1	0	0	1	0	0	0	1	0	0	0	0	2	2	2	0	2	0	1	0	0	2	0	0	2	0	0	0	2	0	0	0	2	0	0	0	0	0	2	1	0	0	0	0	0	2	0	0	0	2	0	0	0	0	0	0	0	0	0	0	1	0	0	0	2	0	0	0	0	0	0	0	1	0	0	0	0	1	0	0	1	0	0	0	0	0	0	0	0	0	0	0	0	0	1	0	0	0	0	0	1	0	0	0	0	0	0	0	0	0	0	0	0	0	0	2	0	0	0	0	0	0	0	0	0	0	0	0	0	0	0	0	2	0	0	0	0	0	0	0	0	0	0	0	0	2	0	0	0	0	0	0	0	0	0	2	2	0	1	0	0	0	1	1	0	0	0	0	0	0	2	0	0	0	0	0	0	1	0	0	0	2	0	2	1	0	0	0	0	0	2	0	0	0	0	1	0	1	0	0	0	0	0	2	0	0	0	0	0	2	0	0	0	0	0	0	0	0	0	0	0	0	2	2	0	0	2	0	0	0	0	2	2	2	2	0	0	0	0	0	0	0	0	0	0	0	0	0	2	0	0	0	2	0	0	2	1	0	1	2	0	0	0	0	1	0	0	0	0	1	0	0	0	0	0	0	0	0	0	0	0	0	2	0	0	2	0	0	0	0	2	0	1	0	0	1	2	0	0	0	0	0	0	0	0	0	2	0	0	2	0	0	0	1	0	0	0	2	0	0	0	0	0	0	1	0	1	0	0	0	0	0	2	2	0	0	0	0	0	0	0	0	1	1	1	0	0	0	0	0	0	0	0	0	0	1	1	1	0	0	0	0	0	0	0	0	1	0	1	1	0	0	0	0	0	0	0	0	0	2	0	0	1	0	0	2	0	2	0	0	2	0	0	0	0	1	0	1	0	2	0	0	1	0	0	0	0	0	1	0	0	0	1	0	0	1	0	0	2	0	0	1	0	1	0	0	0	0	0	0	0	0	0	0	2	0	0	0	0	1	1	0	2	0	1	2	2	0	0	0	0	0	0	0	0	0	0	0	0	0	2	0	0	0	0	0	1	2	0	0	0	0	0	0	0	0	0	0	0	0	1	0	0	0	0	0	1	0	0	1	1	0	2	0	0	0	0	0	0	2	0	2	0	0	0	0	0	0	1	0	0	0	2	0	0	1	0	0	0	0	0	1	0	1	0	0	0	0	0	1	0	0	1	0	0	0	1	0	2	0	0	0	0	0	0	0	0	0	0	0	1	1	0	0	0	0	0	1	0	0	2	0	0	0	2	2	0	0	0	2	0	0	1	0	0	0	0	0	0	0	1	0	2	0	0	0	2	0	0	0	0	2	0	0	0	0	0	0	2	0	2	2	1	0	2	0	1	0	0	0	0	0	0	0	0	0	1	0	0	1	0	2	2	2	0	0	2	2	0	0	0	0	0	2	0	0	1	0	0	0	0	0	0	0	0	0	0	2	0	2	0	1	2	0	0	0	0	2	2	0	0	0	0	0	0	0	0	0	0	0	0	0	0	0	2	2	2	0	0	2	0	2	0	0	0	0	0	0	0	0	0	0	2	0	0	0	1	0	0	0	0	0	0	2	0	0	0	0	1	0	0	0	0	0	0	0	0	0	0	0	2	0	0	0	0	0	0	0	2	0	2	0	0	0	0	0	2	0	0	0	0	0	0	2	1	2	1	0	0	1	0	1	0	1	0	0	0	0	0	0	1	1	0	0	0	0	0	0	0	0	2	0	0	1	0	0	1	0	0	0	0	1	2	0	0	0	0	0	0	0	0	0	0	0	1	0	0	0	0	0	0	0	0	0	0	0	0	0	0	0	2	2	0	0	0	0	0	0	2	0	0	0	0	0	2	0	0	0	1	0	0	0	0	0	0	2	0	0	0	0	0	0	0	2	1	0	0	0	0	2	1	0	0	0	0	2	0	1	0	0	0	0	1	0	1	0	0	0	0	1	0	0	0	0	0	0	1	0	0	1	0	2	0	0	2	1	1	0	0	0	0	2	0	0	0	0	0	0	1	0	0	2	0	0	2	0	0	0	0	0	0	0	0	0	0	0	0	0	0	2	0	2	0	0	0	0	2	0	0	0	0	2	0	1	0	0	2	1	0	0	0	0	0	0	0	1	0	0	1	0	0	1	0	0	0	0	0	0	0	0	0	0	0	0	2	0	0	1	0	0	0	1	1	2	0	2	0	0	0	0	0	0	2	0	2	0	0	0	0	0	0	0	0	0	0	0	0	0	0	2	0	1	0	2	2	0	1	1	0	0	2	0	0	0	0	0	2	0	0	0	1	0	0	0	2	0	0	0	0	0	0	2	0	0	2	0	0	0	2	0	0	0	0	0	0	0	1	0	0	0	0	0	1	0	0	2	2	0	0	0	0	0	0	1	0	0	0	1	0	0	0	0	0	0	0	0	0	0	0	0	2	0	1	0	0	1	0	0	0	0	1	0	2	0	0	0	0	2	2	0	0	0	0	0	0	0	0	0	0	0	0	0	0	0	2	2	0	2	0	0	2	0	0	0	0	2	0	0	0	2	2	0	0	0	0	0	0	0	2	2	0	0	1	2	1	2	0	0	2	0	1	0	0	0	0	0	0	0	0	2	0	2	0	0	0	2	0	0	0	0	0	0	0	1	2	2	0	0	0	0	2	0	0	0	0	0	0	0	1	0	2	0	0	0	0	0	0	0	0	0	0	0	2	0	0	0	0	0	2	0	0	0	0	0	1	2	0	0	0	0	0	0	2	0	1	0	0	0	0	0	0	1	2	0	0	0	0	0	0	0	2	0	0	2	0	1	0	0	0	0	0	0	2	0	0	0	0	0	0	0	2	0	2	0	0	0	0	0	0	0	0	0	0	0	0	0	0	0	2	0	0	0	0	0	1	0	0	0	2	0	0	0	0	0	0	0	1	0	0	1	1	0	1	1	1	1	0	0	0	0	0	0	2	0	0	0	0	0	0	0	0	0	2	0	0	0	0	0	0	0	0	0	0	0	0	0	0	0	0	0	0	0	1	0	0	2	0	0	0	0	0	0	2	1	0	0	0	0	2	0	0	0	0	0	0	0	0	0	2	0	0	2	0	0	0	0	2	2	0	0	0	0	0	0	0	0	1	2	0	0	1	0	0	0	0	0	0	0	0	0	0	0	2	0	2	0	0	0	0	0	0	1	0	0	0	2	0	0	0	0	2	0	0	0	0	2	0	0	0	1	2	0	0	1	1	0	0	0	0	0	2	0	0	0	2	0	0	0	0	2	0	0	0	0	0	2	0	1	0	0	0	2	1	0	0	0	0	0	0	2	0	0	0	0	2	2	0	0	0	1	1	0	0	0	0	0	0	0	0	0	2	0	0	0	0	0	0	0	0	0	0	0	1	0	0	2	0	0	0	0	0	0	2	0	0	0	0	0	0	1	0	0	0	2	0	0	0	0	0	0	2	0	2	0	0	0	0	0	0	2	0	0	0	0	0	0	2	0	0	0	0	0	0	0	0	0	0	0	0	0	2	0	0	0	2	0	0	0	0	0	0	0	0	1	0	0	0	0	1	0	0	1	0	0	0	0	0	2	0	0	0	0	0	2	0	0	0	0	0	0	0	0	0	0	0	0	0	2	0	0	0	0	0	2	0	0	0	0	0	0	0	0	0	0	0	0	0	0	0	0	2	0	0	0	0	0	0	0	0	0	0	1	0	0	0	0	0	0	0	0	0	1	0	1	0	0	0	0	0	0	2	0	0	0	1	0	0	0	2	0	0	0	0	0	0	0	0	0	0	0	1	1	0	0	0	0	0	0	2	0	1	0	0	2	0	2	0	0	0	0	0	0	0	0	2	2	0	0	0	0	0	0	2	0	2	0	2	0	0	0	0	0	0	0	0	1	2	0	0	0	0	0	1	0	1	0	0	2	0	0	0	2	0	0	0	0	0	1	0	0	0	0	0	0	0	2	2	0	0	0	1	0	2	0	0	0	2	0	1	0	1	0	0	1	0	0	0	0	0	0	0	0	0	0	0	0	2	0	1	0	0	0	0	0	0	0	0	0	0	0	0	0	0	0	0	0	0	2	2	1	0	0	0	0	1	0	0	1	0	0	2	0	0	1	0	0	0	0	0	0	0	1	0	0	0	0	0	1	2	0	0	0	0	0	0	0	1	0	1	0	0	0	0	0	0	0	0	0	0	0	1	2	0	0	1	0	0	0	0	2	0	2	0	0	0	0	0	0	0	0	0	0	0	0	0	2	0	0	0	0	0	0	0	0	2	0	0	0	0	0	2	0	1	0	0	0	0	0	0	0	1	0	0	0	0	1	1	0	0	0	2	0	0	0	0	1	2	2	1	1	1	0	2	0	0	0	1	0	0	0	0	2	0	0	0	1	0	0	0	0	0	0	0	0	0	0	1	0	0	0	0	0	0	0	0	2	0	2	0	1	1	0	1	2	0	1	0	0	0	0	0	2	0	0	0	1	0	0	0	0	0	0	0	0	0	0	0	0	0	0	0	2	0	0	0	0	0	1	0	1	0	1	0	0	0	1	0	1	0	0	0	2	0	2	2	0	0	0	0	1	1	1	2	0	0	0	0	0	1	0	0	0	2	0	0	0	1	1	0	1	0	1	0	1	0	0	1	2	0	0	1	0	0	1	0	0	0	0	0	0	0	0	0	0	0	0	0	0	0	0	2	1	1	0	2	0	2	0	0	2	1	0	0	0	0	2	0	0	0	0	0	0	0	0	0	2	0	2	0	0	2	0	0	0	0	2	0	0	0	0	0	0	0	0	0	2	0	0	0	0	0	0	0	0	1	1	0	2	1	0	0	0	0	0	1	1	0	0	0	1	0	0	0	0	0	0	0	0	0	1	1	0	1	1	0	0	0	1	0	1	0	0	2	1	0	0	2	0	1	2	0	0	0	0	0	0	1	0	0	0	1	1	1	0	2	0	1	0	1	0	0	1	0	0	0	0	1	1	1	0	0	0	1	0	0	0	2	1	0	0	1	1	0	0	1	0	1	0	0	0	1	0	1	0	0	0	1	1	0	0	0	0	0	0	0	0	0	0	1	0	0	0	0	0	0	0	0	0	0	1	2	0	0	1	0	0	0	2	0	1	0	0	1	0	1	0	0	1	0	0	0	0	1	2	0	0	1	1	1	0	0	0	0	1	0	0	1	0	0	0	1	0	0	0	0	1	0	0	0	0	0	0	0	2	1	0	0	0	0	0	0	0	1	1	0	1	0	0	1	0	0	0	1	0	0	0	1	0	1	0	0	0	0	1	0	2	0	0	0	0	2	1	0	1	1	0	0	0	0	0	0	0	0	0	0	0	1	1	0	0	0	0	0	0	2	0	0	0	1	1	0	0	0	0	0	0	0	0	0	1	0	0	0	2	0	0	0	0	0	0	1	1	0	0	1	1	1	0	1	0	1	1	0	0	0	0	0	0	0	2	0	0	1	0	1	0	1	1	0	1	0	1	0	1	1	0	0	1	0	0	0	2	2	0	2	0	0	0	0	1	0	1	0	0	0	0	0	0	0	2	1	1	0	2	2	0	0	2	0	0	0	0	0	0	0	1	0	1	0	0	1	0	1	0	0	0	0	0	1	0	0	2	0	0	0	0	0	0	2	0	1	0	1	0	0	0	0	0	0	0	1	0	0	0	0	1	0	1	0	1	0	0	0	0	0	0	1	1	1	0	0	0	0	0	0	2	1	1	1	0	0	0	0	0	0	0	1	0	1	0	0	0	1	1	0	0	0	1	2	0	0	0	0	0	0	1	0	1	0	0	0	0	1	0	0	0	0	0	0	0	0	1	0	0	0	0	0	0	0	1	0	0	0	1	1	0	0	1	0	1	1	0	0	0	0	1	0	1	1	0	0	0	0	0	0	0	0	1	0	1	1	1	0	0	0	0	1	1	0	0	0	0	0	0	0	0	0	0	1	0	1	1	0	0	0	1	1	1	1	0	0	0	0	1	1	1	0	0	0	1	1	0	0	1	0	1	0	0	0	0	1	1	1	1	0	0	0	0	1	0	0	0	0	0	0	0	0	1	0	0	0	1	0	1	1	0	0	0	0	0	0	0	2	0	1	1	2	2	0	0	0	0	0	2	0	0	0	0	2	2	0	0	2	0	0	0	1	0	0	0	0	0	2	0	0	0	0	0	0	0	2	0	0	0	0	0	0	2	0	0	0	0	0	2	0	0	0	0	0	0	0	0	0	0	0	2	1	0	0	1	0	0	0	0	0	0	0	0	2	0	0	0	0	0	0	0	0	0	0	0	0	0	2	0	0	0	0	0	2	0	2	0	0	2	1	0	0	2	0	0	0	0	0	0	0	0	0	0	1	0	2	0	0	0	0	1	0	0	0	0	0	0	0	0	0	0	1	1	1	0	1	0	0	2	0	0	0	0	0	0	0	0	0	0	0	0	0	0	1	1	0	0	0	0	2	0	0	0	0	2	0	0	0	0	0	1	0	0	0	1	0	1	0	1	0	0	2	0	2	0	0	2	0	0	0	0	0	0	0	0	0	0	0	0	1	0	1	1	1	0	1	0	2	0	1	1	0	0	2	0	0	2	0	0	0	1	1	0	0	0	0	1	0	0	0	1	0	0	0	1	1	1	0	0	2	1	0	2	0	0	0	0	1	0	0	0	1	0	0	0	0	2	0	2	0	0	0	0	2	0	0	0	2	0	0	0	0	0	0	0	0	0	0	0	0	0	0	0	2	0	0	0	0	0	0	0	0	1	0	0	0	0	0	1	1	2	0	0	0	0	0	0	0	2	0	2	0	2	0	0	0	2	0	0	0	0	0	0	0	0	2	2	1	0	1	0	0	1	0	0	0	0	2	0	0	0	0	0	0	0	0	0	0	0	2	2	0	0	0	1	0	2	2	0	0	0	2	0	0	0	0	0	0	0	2	0	0	0	0	1	0	0	0	0	0	0	0	0	2	0	0	0	1	0	0	2	0	1	0	0	0	1	1	0	0	2	1	1	0	2	0	0	0	0	0	0	0	0	0	0	0	2	2	0	0	0	0	0	0	0	0	2	0	0	0	0	0	0	1	1	0	0	1	1	1	0	0	0	0	0	1	0	1	0	0	0	0	1	0	0	0	0	0	1	2	0	0	0	0	1	1	0	0	0	0	1	1	0	0	0	0	0	0	0	0	0	0	0	0	1	1	0	0	0	1	0	1	0	2	0	1	0	0	2	1	0	0	0	0	0	1	2	0	0	0	0	2	0	0	0	0	0	0	0	0	0	0	0	0	0	0	0	2	0	0	0	0	0	0	0	2	0	0	0	0	0	0	2	0	0	1	1	0	1	1	1	0	0	0	0	0	1	0	0	1	1	0	0	0	0	2	1	2	0	0	0	0	0	2	2	0	0	0	0	0	0	0	0	1	0	0	0	0	0	1	0	0	0	0	0	1	0	1	0	0	0	0	0	0	0	1	0	0	0	1	0	0	1	0	1	0	0	0	0	0	1	0	1	0	0	0	0	0	0	0	1	0	0	0	0	0	0	1	1	0	0	0	0	0	0	0	0	1	1	0	0	0	1	0	1	1	0	1	2	0	0	1	0	0	0	0	0	0	0	0	1	0	0	0	0	0	2	0	0	0	0	0	0	0	1	0	0	0	0	1	1	0	0	0	0	1	0	1	0	0	1	0	0	0	0	0	1	1	0	0	0	0	0	0	1	0	1	0	0	0	1	0	0	0	0	0	0	0	0	1	0	1	0	0	0	0	0	1	0	0	0	1	0	0	0	1	0	0	0	0	1	0	0	0	0	0	0	0	0	0	0	0	0	0	1	0	1	0	0	1	1	1	0	0	0	0	0	1	0	0	0	0	0	0	0	0	1	0	0	0	0	0	0	0	1	0	0	1	0	0	0	0	0	1	0	1	1	0	0	0	0	0	0	1	2	0	0	0	0	0	0	0	0	1	0	0	1	1	0	0	0	0	0	0	0	0	1	0	0	0	0	0	1	0	0	2	1	0	2	0	1	1	1	1	1	0	0	0	0	1	1	0	0	0	0	1	0	0	1	0	0	1	0	1	0	1	0	1	0	0	0	0	1	0	0	0	1	1	0	0	0	0	0	2	0	0	0	0	1	1	0	1	0	1	0	0	0	0	1	0	0	1	0	1	1	1	1	0	1	0	0	0	0	1	1	0	0	0	0	0	1	1	1	0	0	0	0	0	0	0	0	0	0	0	0	1	0	0	0	0	1	0	0	0	0	2	0	0	0	0	0	0	0	0	0	0	0	0	2	0	0	1	0	0	0	1	2	0	0	1	1	0	0	0	0	0	1	1	2	1	0	0	0	1	0	0	0	0	0	0	0	0	1	0	2	0	0	1	0	0	1	0	0	0	0	0	1	2	0	0	0	0	0	0	1	0	0	1	0	0	0	1	0	1	0	0	0	0	1	0	0	0	0	1	1	0	0	1	0	0	0	0	1	0	0	0	0	2	1	0	0	0	0	1	0	0	0	0	1	0	2	1	2	0	0	0	2	0	0	1	0	0	0	0	0	2	0	0	0	0	0	0	0	0	0	0	1	0	2	0	0	0	0	1	0	0	0	0	2	0	0	1	2	1	0	0	1	1	0	0	0	0	1	0	0	1	0	0	0	2	0	1	1	0	0	0	0	0	0	0	0	2	0	0	0	1	0	0	0	0	1	2	0	0	0	1	0	0	1	0	2	0	0	0	0	2	1	0	0	0	0	0	0	0	0	0	0	0	0	0	2	0	1	0	0	0	0	0	0	0	0	0	0	0	0	0	2	2	1	0	0	0	0	0	0	0	0	0	0	0	2	0	0	0	0	0	0	0	2	0	0	0	0	0	0	2	0	0	0	0	0	0	0	0	1	2	0	0	0	2	2	0	0	0	0	2	0	0	0	0	0	2	0	0	0	0	0	0	1	0	0	0	0	1	0	0	0	2	0	2	0	0	0	1	0	0	2	0	0	1	0	2	1	0	0	0	0	0	0	0	0	0	0	0	2	0	2	2	0	0	2	0	0	0	0	0	0	0	0	0	0	0	0	0	1	0	2	0	0	0	0	0	0	0	0	0	0	1	0	0	0	0	1	0	2	2	0	0	0	0	0	0	0	0	0	1	0	0	0	0	0	0	2	0	0	0	0	0	0	0	2	0	0	0	1	0	0	0	0	0	0	0	0	0	1	0	0	0	2	0	0	0	0	0	1	0	0	1	2	0	2	0	2	0	0	0	0	2	1	2	0	0	0	1	0	0	0	1	0	0	0	0	0	0	0	0	0	0	1	0	0	0	1	1	0	2	0	0	2	1	0	0	1	2	0	0	1	1	0	2	0	0	1	0	0	1	0	0	0	0	0	1	0	0	0	2	0	0	0	0	0	0	0	1	0	0	0	2	0	0	0	0	0	0	0	0	0	0	0	0	0	0	0	0	2	2	0	0	0	0	0	0	2	0	0	1	0	0	0	1	2	0	0	0	0	0	1	0	2	0	0	0	2	0	0	0	0	0	0	0	2	2	0	0	0	0	0	0	0	2	0	0	2	0	0	0	0	0	0	0	0	1	0	0	0	1	2	0	0	0	0	0	1	0	0	0	0	0	2	2	0	0	0	0	0	0	0	2	0	0	0	0	0	0	0	0	1	0	1	0	0	0	0	0	0	1	2	0	0	2	0	0	0	0	0	0	0	0	0	0	0	0	0	0	1	2	0	0	0	1	0	1	0	0	2	0	0	1	2	0	0	0	1	2	0	0	1	0	0	0	0	0	2	0	0	0	0	2	0	0	0	0	0	0	2	0	1	0	0	1	0	0	0	0	0	0	1	2	0	0	1	0	0	2	0	0	0	2	0	2	0	0	2	0	0	0	0	0	0	2	2	0	1	2	0	0	0	0	0	2	0	0	2	0	0	0	0	0	0	0	1	0	2	0	0	0	2	0	2	0	2	0	0	0	0	1	0	0	0	0	2	0	0	0	1	2	2	0	0	0	0	0	0	0	0	0	0	0	2	0	0	0	0	1	1	0	0	0	2	1	0	2	0	0	0	0	0	0	0	0	2	2	0	0	0	0	0	2	0	0	0	1	0	0	1	0	0	0	0	1	2	0	2	0	0	0	0	0	0	2	0	0	0	0	0	0	0	0	0	0	1	0	0	1	0	0	2	0	0	0	0	0	0	0	0	0	2	0	0	0	2	0	2	0	0	0	1	0	1	0	1	1	0	0	1	1	0	1	0	0	0	0	0	0	0	0	1	1	1	0	1	1	1	0	1	1	0	0	0	0	0	0	0	0	0	1	0	0	0	0	0	1	0	1	0	1	0	0	0	1	0	0	0	0	1	0	0	0	0	0	0	1	1	0	0	0	0	0	2	0	0	0	0	1	0	0	1	1	0	1	0	1	0	0	0	0	1	0	0	0	0	0	0	0	0	0	2	0	0	0	0	0	2	0	0	0	2	2	0	0	0	0	0	0	0	0	0	2	0	0	0	2	1	0	0	0	2	0	0	0	0	0	2	0	0	1	0	1	0	0	0	0	0	0	0	0	0	0	0	0	0	0	0	0	0	1	0	0	0	0	2	0	0	2	0	0	2	2	0	1	0	0	0	0	0	2	0	0	0	0	1	1	1	0	0	0	0	0	0	2	0	0	0	2	2	0	0	0	0	0	0	0	0	0	0	0	0	2	0	0	1	0	0	0	0	1	0	2	0	0	0	0	0	2	0	0	0	1	0	0	0	0	1	1	0	0	1	0	2	0	0	1	2	0	0	0	0	0	0	0	0	0	0	0	0	0	0	0	0	0	1	2	0	0	0	0	1	0	0	0	0	2	0	0	1	0	0	2	0	0	0	0	2	0	0	0	0	0	2	0	0	2	0	0	0	0	1	1	0	0	1	0	2	0	2	0	0	0	0	0	0	0	1	0	2	0	0	2	0	0	0	0	1	0	0	0	0	0	1	2	0	2	0	1	1	0	0	0	0	2	0	0	0	0	2	0	0	0	2	0	0	0	0	0	0	0	0	1	0	0	1	0	0	0	0	0	0	0	0	0	1	0	0	0	0	1	0	1	0	1	0	1	0	2	2	0	0	0	0	0	0	0	0	0	0	0	0	2	0	0	0	0	0	0	0	2	0	0	0	0	0	0	0	2	0	1	1	2	0	1	0	0	0	0	0	0	0	0	0	0	2	2	2	0	0	0	0	0	0	0	2	0	2	0	0	0	0	1	0	1	0	0	0	0	0	1	0	0	0	1	0	0	0	0	0	0	1	0	0	2	0	0	0	0	0	0	0	0	0	0	0	2	0	0	2	2	0	1	0	0	1	1	0	1	0	0	1	0	1	1	0	0	0	0	1	1	0	0	0	0	0	0	1	1	0	0	1	0	1	0	0	0	0	0	0	1	0	1	2	0	0	0	2	0	0	1	0	0	1	0	1	1	0	0	0	0	0	0	1	0	0	1	0	0	1	0	1	0	0	1	1	0	1	0	0	0	0	0	0	0	0	0	0	1	0	0	0	0	0	0	1	0	0	0	1	0	0	1	1	0	0	0	1	1	1	0	1	1	1	0	0	0	0	0	0	0	0	0	0	0	0	1	0	0	0	1	0	0	1	0	0	0	1	0	0	0	1	0	0	0	0	1	1	0	1	0	1	0	1	1	0	1	0	0	0	1	0	0	0	0	0	2	0	0	0	0	1	0	0	0	1	1	0	1	1	0	1	1	1	0	2	0	0	0	1	0	0	0	1	1	0	0	1	1	1	0	1	0	0	0	1	2	1	1	0	0	0	0	1	0	0	2	0	0	2	0	0	2	0	0	1	0	0	0	0	1	1	1	0	0	0	0	0	0	0	2	1	0	0	0	0	1	0	1	0	0	0	0	0	0	1	0	2	0	0	0	1	0	0	1	0	0	2	0	0	0	0	1	0	0	0	0	0	0	0	0	0	0	0	0	0	0	0	0	0	2	0	0	1	0	0	0	0	0	0	0	0	1	0	2	0	2	0	0	0	0	2	0	0	0	2	0	0	0	0	2	1	0	2	0	0	0	2	0	0	0	2	0	0	0	0	2	0	0	0	2	0	0	0	1	0	0	0	0	1	0	0	0	0	1	1	0	0	0	0	0	0	0	0	0	0	0	0	0	0	0	0	1	1	0	0	2	0	0	1	0	0	0	0	0	1	0	0	0	2	0	0	0	0	0	0	0	0	0	0	0	0	0	0	0	0	0	2	0	2	0	0	0	2	0	0	0	2	0	0	1	0	0	0	2	0	0	0	2	0	0	0	0	0	0	0	0	0	0	0	0	0	0	2	0	0	0	2	1	0	0	0	0	0	0	0	0	0	0	0	0	1	0	0	0	0	1	0	0	2	2	0	0	0	0	0	1	1	0	0	1	0	0	2	0	0	0	0	0	0	0	0	0	0	0	0	0	1	1	0	0	1	0	0	0	0	0	1	0	0	0	0	0	0	0	0	0	0	0	0	1	0	2	0	1	0	0	0	1	0	0	0	0	0	0	0	0	2	0	0	2	1	0	0	0	1	0	0	0	2	0	1	0	0	0	0	0	0	0	0	1	0	0	0	0	0	0	0	0	0	2	0	0	2	0	0	0	0	2	0	0	2	1	0	1	0	2	0	1	0	0	1	0	0	1	0	1	1	1	1	2	0	0	1	0	0	0	0	0	1	0	0	0	2	1	0	0	0	0	0	0	2	0	0	2	0	2	0	0	0	0	1	0	0	0	0	0	2	0	0	2	0	0	0	0	0	0	1	0	0	0	0	0	0	2	0	0	0	0	0	0	2	0	0	0	1	0	0	0	0	0	2	1	2	0	0	0	0	0	2	0	0	0	2	0	0	0	0	2	0	0	0	0	0	0	0	0	0	0	0	0	0	0	0	0	0	0	2	2	0	1	0	1	1	0	0	0	0	0	0	0	0	1	2	1	0	0	0	0	0	0	0	0	0	2	0	1	0	2	0	0	0	0	2	2	0	0	0	0	0	0	1	0	0	0	0	0	0	1	0	0	0	0	0	0	2	0	0	0	0	1	0	1	0	2	0	0	0	0	0	0	2	0	0	0	2	0	0	0	0	0	0	2	0	0	0	2	0	0	2	2	0	0	0	0	1	0	0	0	0	0	2	0	0	0	0	0	0	1	0	1	0	0	0	0	0	0	2	2	0	0	0	2	0	0	0	0	0	0	0	2	0	0	0	0	0	0	0	2	0	0	0	0	0	0	0	0	0	0	0	0	0	0	2	0	0	0	0	2	0	0	2	0	2	0	0	0	0	0	0	1	2	0	1	0	0	0	0	2	0	0	2	0	0	0	0	0	0	0	0	0	0	0	0	0	0	2	0	0	1	0	1	0	0	0	0	0	0	0	0	2	0	0	0	0	0	2	1	0	1	0	1	1	2	0	0	0	0	0	0	0	1	2	0	2	0	0	0	0	0	0	0	1	0	1	0	0	2	0	1	0	0	0	1	0	0	0	0	0	2	0	0	0	0	0	0	2	0	0	2	0	0	0	0	0	0	2	0	1	0	2	0	0	1	0	0	0	0	0	0	0	1	0	2	0	0	0	0	0	0	0	0	0	0	0	0	0	2	0	0	0	0	0	0	0	1	0	0	0	0	0	0	0	0	2	0	2	0	0	2	0	0	0	0	0	1	0	2	2	0	0	2	2	0	0	0	0	0	0	0	0	0	0	0	0	0	0	0	0	0	0	0	0	2	0	0	0	0	0	0	0	0	1	0	0	0	0	1	0	0	0	0	1	0	0	0	0	0	0	0	0	0	2	0	0	2	0	0	0	0	0	0	0	2	2	0	1	0	0	2	0	2	0	0	0	0	1	1	1	0	0	0	0	0	0	0	0	0	2	0	0	0	0	0	1	0	0	0	0	0	0	2	0	2	0	0	2	0	0	0	0	0	0	2	0	0	2	0	0	0	0	2	0	0	0	0	0	0	2	0	2	0	0	0	0	0	0	0	0	0	0	0	0	2	0	0	0	0	1	0	0	0	0	0	0	0	0	1	0	0	0	0	0	0	0	0	0	0	0	2	0	0	0	0	0	0	0	0	0	0	0	2	0	2	0	2	0	0	0	0	0	0	0	0	0	0	2	0	0	2	0	0	0	0	0	0	2	0	0	0	0	2	0	0	0	0	0	2	0	0	0	2	0	0	2	2	0	0	2	0	1	0	0	0	0	1	0	0	0	2	0	0	0	0	2	0	0	2	0	0	0	0	2	0	0	0	0	0	1	0	2	0	0	0	2	0	0	1	0	1	0	0	2	0	0	0	0	0	0	0	0	0	0	0	0	0	2	0	0	2	0	0	0	0	0	0	0	2	0	0	0	0	0	0	0	1	0	0	1	0	2	0	0	0	0	0	0	0	0	2	0	0	0	0	0	0	0	0	0	2	0	0	0	0	1	0	0	2	0	0	0	0	0	0	0	0	2	1	1	0	0	0	0	2	2	1	0	1	1	0	0	2	0	0	0	0	0	0	0	0	0	0	0	0	2	0	0	0	0	0	0	0	0	1	0	0	0	1	1	0	0	0	0	0	0	0	0	0	0	0	0	0	0	0	0	0	0	0	0	0	0	0	0	1	0	0	0	1	1	2	0	0	0	0	0	2	1	2	0	0	0	2	0	2	0	0	1	0	1	1	1	0	0	0	0	0	0	0	2	0	0	0	0	0	0	1	1	0	0	0	2	0	0	0	0	0	0	1	0	0	0	0	0	0	0	0	2	0	0	0	2	1	0	0	0	0	0	0	0	2	1	0	0	0	0	0	0	1	2	0	0	0	0	0	0	0	0	0	2	0	0	0	0	0	0	0	0	1	0	0	2	0	1	0	0	1	0	0	2	0	1	0	0	1	0	1	1	0	0	0	0	0	1	1	0	0	0	0	0	0	0	1	0	2	0	1	0	0	0	0	0	0	2	0	0	0	0	0	0	0	0	0	0	0	2	0	2	0	0	0	0	0	0	0	0	2	0	0	0	0	0	0	0	0	2	0	0	0	0	0	0	0	0	0	0	0	0	1	0	0	0	0	0	0	0	0	2	0	0	0	0	1	0	1	1	0	0	0	0	1	1	0	0	0	0	0	0	2	0	0	0	0	0	0	0	0	0	0	0	0	0	0	0	0	0	2	2	0	1	2	0	0	0	2	2	0	0	0	0	0	0	2	0	1	0	0	0	0	0	0	0	2	0	0	0	0	0	0	0	2	0	0	0	2	2	0	0	0	0	0	0	0	0	0	0	0	0	0	0	0	0	0	0	0	0	0	0	0	2	0	2	0	0	0	2	0	0	0	0	0	1	0	1	0	2	2	0	0	0	0	0	2	0	0	0	0	0	0	0	0	0	0	0	0	0	0	1	0	0	1	2	0	2	2	0	2	0	0	2	0	0	1	0	0	0	0	2	0	0	0	0	0	0	1	0	1	0	1	0	1	0	0	1	0	0	0	0	0	0	0	0	0	0	1	1	0	0	0	0	0	2	1	1	2	0	0	1	0	0	0	0	0	1	0	0	0	0	0	0	0	1	0	0	0	0	0	1	0	0	0	1	0	0	0	0	0	0	0	0	2	2	0	2	0	0	0	0	0	2	1	0	2	0	0	0	0	0	0	0	0	0	0	1	0	1	0	0	0	0	0	1	0	0	0	0	0	1	1	0	0	0	0	0	0	0	0	0	1	0	2	0	2	0	1	0	1	0	0	0	0	0	0	1	0	0	0	0	0	0	0	0	0	0	0	2	2	2	0	0	2	2	0	0	0	0	0	0	2	0	0	0	0	2	0	2	0	0	2	2	2	0	0	0	2	0	0	2	0	2	0	0	0	1	0	0	1	0	0	0	0	0	0	0	0	0	0	2	0	0	0	0	0	2	0	0	0	0	0	0	0	0	0	0	0	0	0	0	0	0	0	0	0	0	0	0	0	0	0	0	0	1	0	0	2	0	2	0	2	0	0	2	0	0	2	0	0	0	0	0	0	0	0	0	0	1	0	0	0	2	0	1	2	0	0	0	0	0	0	0	0	0	1	0	2	0	0	0	2	0	2	0	0	2	0	0	0	0	2	2	0	2	0	2	0	0	0	0	1	0	0	0	0	2	1	0	0	0	0	0	0	0	0	1	1	0	2	0	0	0	0	0	0	0	0	0	0	0	2	0	0	0	0	0	2	0	0	0	0	0	0	2	0	0	0	0	1	0	0	0	1	0	0	0	2	0	0	0	0	2	0	0	0	0	0	0	0	0	0	0	0	0	0	1	0	2	0	0	0	0	1	0	0	0	0	0	0	1	0	0	0	2	0	0	0	0	2	0	1	1	0	0	0	0	0	0	0	2	0	0	1	0	0	0	0	0	2	0	0	2	0	0	0	0	0	0	0	0	2	1	1	1	1	1	0	2	0	0	0	0	0	0	0	0	0	0	0	1	0	0	0	0	0	0	0
Or104	0	0	0	0	1	1	2	0	0	2	0	0	0	0	2	2	0	0	0	0	0	0	0	0	1	0	1	0	0	0	0	0	0	2	0	0	0	0	1	0	0	0	0	0	0	0	0	2	0	0	0	1	0	0	0	0	0	0	2	0	0	0	0	0	0	0	0	0	0	0	0	0	0	2	0	0	0	0	2	0	2	0	0	0	2	0	0	0	0	0	1	0	0	0	0	0	0	0	2	2	2	0	0	0	0	0	2	0	0	0	0	0	2	0	0	0	0	0	0	0	0	0	2	0	0	0	0	0	0	0	0	2	0	0	0	0	0	0	0	2	0	0	1	1	0	2	0	0	0	0	0	0	0	0	2	0	0	1	0	0	0	0	0	0	0	0	0	0	0	0	0	0	0	0	0	0	0	0	2	2	0	0	0	0	0	0	0	0	2	0	2	1	0	0	2	0	0	0	2	0	0	0	0	0	0	1	0	1	0	0	2	0	0	1	0	0	0	0	0	1	0	0	0	0	2	0	0	0	0	0	0	0	0	0	2	0	0	0	0	0	0	0	0	2	0	0	1	0	0	0	0	0	0	0	0	0	2	0	0	0	0	0	0	2	0	0	0	0	0	0	0	0	1	2	0	0	0	0	0	2	0	0	0	0	0	0	0	0	2	0	0	0	0	0	1	0	2	0	0	0	0	0	0	0	0	0	1	1	0	0	0	0	0	0	1	0	0	0	0	0	0	0	0	0	0	0	0	2	0	0	0	2	0	0	0	0	0	0	0	0	1	0	0	0	0	0	2	1	0	0	0	0	0	2	0	0	0	2	0	0	0	0	0	2	0	0	0	1	1	0	0	0	1	0	0	1	1	0	1	0	0	0	0	0	1	0	1	0	0	0	0	0	0	1	0	0	0	0	0	0	0	0	1	0	1	1	0	0	0	0	1	0	1	0	0	1	0	1	0	0	1	0	0	0	0	0	0	0	0	0	0	0	0	0	1	0	1	1	0	1	1	0	0	1	1	0	1	1	0	1	0	0	0	1	0	0	0	0	0	0	2	0	0	0	0	0	0	0	0	0	0	0	0	0	0	2	0	0	1	0	0	0	0	0	0	0	0	1	1	0	0	1	0	0	0	0	0	0	2	2	0	0	0	0	0	0	0	0	0	0	0	0	0	0	0	0	0	0	2	0	0	0	0	0	0	2	0	0	0	2	0	2	0	0	0	0	2	0	0	0	0	0	0	0	0	0	0	0	0	0	0	0	0	0	0	0	0	2	0	0	0	0	0	0	0	1	0	0	0	1	0	2	0	0	1	0	0	2	0	2	0	0	0	0	0	0	2	0	2	0	0	1	0	0	0	0	2	0	0	0	1	0	2	0	0	0	0	0	2	0	0	0	0	0	0	0	0	0	0	0	0	0	2	0	0	0	0	0	0	2	0	0	0	0	0	0	0	0	0	0	1	0	0	0	0	0	0	0	0	0	0	0	0	0	0	0	0	0	0	1	0	2	0	0	2	0	1	0	1	0	0	0	0	0	2	2	1	1	0	0	1	0	0	0	0	2	2	0	0	0	0	0	0	0	0	2	0	0	0	0	0	0	0	0	0	0	0	0	0	0	0	0	0	0	0	0	1	0	0	1	0	0	0	0	0	0	0	0	2	0	0	2	0	0	0	1	0	0	0	2	2	0	0	0	0	0	0	0	0	0	2	0	0	0	0	0	2	0	0	0	0	0	0	0	2	0	2	2	0	0	0	1	0	2	0	0	0	0	0	1	0	0	2	0	0	0	0	0	0	0	1	1	0	1	0	0	1	0	0	1	0	0	0	0	0	0	0	0	0	0	0	0	0	0	0	0	0	0	0	0	0	0	0	0	2	0	0	0	0	1	0	0	0	0	0	2	0	0	0	2	0	0	2	1	0	1	0	0	0	0	0	0	0	0	0	2	0	0	0	0	2	0	0	2	0	0	0	0	0	0	0	0	0	0	0	2	0	0	0	0	1	0	0	0	0	0	2	0	0	2	0	2	0	1	0	0	0	0	0	0	0	0	0	0	0	0	0	0	2	0	0	1	0	0	0	0	0	0	0	0	2	0	2	0	0	0	1	0	0	1	0	0	1	0	0	0	0	2	0	2	0	0	0	0	0	1	0	0	0	0	2	0	0	0	0	0	0	0	0	0	2	0	0	0	0	2	0	1	0	1	0	0	0	0	2	0	0	0	0	0	0	0	0	0	0	0	0	0	0	0	0	0	0	0	0	0	0	0	0	0	2	0	0	0	0	0	0	1	0	0	0	0	0	0	1	0	2	0	0	0	0	1	0	2	0	0	0	0	0	0	0	1	1	1	0	0	0	0	0	2	2	0	0	0	0	1	0	0	0	0	0	0	0	0	0	0	0	0	0	0	2	2	0	2	1	0	1	0	1	0	0	0	0	0	0	0	0	0	0	0	0	2	0	0	0	0	0	0	2	0	0	2	0	0	0	0	0	0	0	0	2	1	0	0	0	1	2	1	2	2	0	0	0	0	1	0	0	0	0	0	0	0	0	2	0	0	0	1	0	0	2	0	0	0	0	0	0	0	0	0	2	0	0	0	0	0	0	0	0	0	0	0	1	1	1	0	0	2	0	0	0	0	0	0	0	0	0	0	0	0	0	0	0	0	0	0	0	0	0	0	0	0	1	0	1	0	0	0	1	0	0	0	0	0	0	0	0	0	0	1	0	2	0	0	0	2	0	0	0	0	0	0	0	0	0	0	0	2	0	0	0	0	0	0	0	0	0	0	0	0	0	0	0	0	0	1	1	0	0	1	0	0	0	1	0	0	1	0	0	1	0	0	0	0	0	2	2	0	1	0	0	0	0	0	0	0	0	0	2	0	0	0	0	0	0	0	0	0	0	0	0	0	0	0	0	2	0	0	1	0	1	0	0	0	2	2	0	0	0	0	2	0	0	0	0	0	0	0	0	2	0	0	0	0	0	0	0	0	0	0	0	0	0	1	1	0	0	1	0	0	0	0	0	0	0	2	0	0	0	0	0	0	0	0	0	0	0	2	0	0	0	0	0	0	0	2	0	0	1	0	0	0	0	0	0	0	0	1	0	0	0	0	0	0	0	0	0	0	2	0	0	0	0	0	1	0	1	0	1	0	0	0	0	0	1	0	0	1	0	0	0	0	0	0	0	0	0	0	0	2	0	0	0	0	1	0	1	2	0	1	0	0	0	0	0	2	0	0	0	0	0	0	0	0	0	0	0	1	0	0	0	0	1	0	0	0	1	0	0	0	0	2	0	0	0	1	0	0	0	0	0	0	0	0	0	0	0	0	0	0	0	0	1	0	0	0	0	0	0	0	0	0	0	0	0	0	2	0	0	2	0	0	0	0	0	0	0	0	0	0	0	0	0	0	0	0	1	0	0	0	0	0	2	1	0	0	0	0	0	0	0	0	0	0	0	0	0	0	0	0	0	0	2	0	0	0	0	0	0	0	0	1	0	2	0	0	1	1	2	0	0	0	1	1	0	1	0	0	0	1	0	0	0	2	0	0	0	0	0	0	0	0	2	0	1	0	0	0	0	0	0	0	0	1	2	0	0	2	0	0	0	0	2	0	0	0	0	0	0	0	0	0	1	0	0	0	0	0	0	0	0	0	0	0	0	0	0	0	0	0	0	0	0	0	0	0	0	0	0	0	0	0	0	0	0	0	0	0	0	0	0	0	1	0	0	0	0	2	0	0	0	0	0	0	1	1	1	0	0	0	0	0	1	1	0	0	0	0	0	0	0	0	2	0	0	0	0	0	0	0	0	0	0	0	0	0	0	0	1	0	0	0	0	0	2	0	0	0	0	0	0	0	0	0	0	0	0	0	0	0	1	1	1	0	0	0	0	2	0	0	1	1	0	2	0	0	1	0	2	0	0	0	0	0	0	0	0	2	1	1	0	0	0	0	0	0	0	0	0	0	0	0	0	0	0	0	0	0	0	0	0	0	0	0	0	0	0	0	0	0	0	0	1	0	0	1	0	0	0	0	2	0	0	0	0	0	0	0	0	0	1	1	0	0	1	0	0	0	0	0	0	0	0	0	0	0	0	0	0	0	0	0	0	0	0	0	0	0	0	0	1	0	0	0	0	0	2	2	0	0	0	0	0	0	0	0	0	0	2	0	0	0	0	0	0	0	0	0	0	0	0	0	0	0	0	2	0	0	0	0	0	2	0	0	1	1	1	0	0	0	0	0	0	1	0	0	1	0	0	0	0	0	0	0	0	0	0	0	2	0	0	0	0	0	0	0	0	0	0	1	0	0	0	0	0	0	0	0	0	0	0	0	2	0	2	0	0	0	0	0	0	0	1	0	1	0	1	0	0	0	0	0	0	0	1	0	1	1	0	0	2	0	1	1	0	0	0	0	0	0	0	0	0	0	0	1	0	0	0	0	0	2	0	0	0	0	0	0	1	0	0	0	1	0	2	0	0	0	1	0	1	1	0	0	1	0	1	0	1	0	2	0	1	0	0	1	0	0	0	0	0	0	1	0	0	0	2	0	0	0	0	1	0	0	1	0	0	0	0	1	0	0	0	0	0	1	1	1	0	0	1	0	2	0	0	1	0	1	0	0	1	0	0	0	0	0	0	1	0	0	1	0	0	0	0	1	0	0	0	2	1	0	0	0	1	1	0	0	1	2	1	0	0	0	2	0	0	0	0	0	0	0	2	0	2	0	0	0	0	0	0	0	0	2	2	0	0	0	0	2	0	0	1	1	1	0	0	0	2	0	0	0	0	0	2	0	0	0	0	0	1	2	0	0	2	0	0	2	0	0	0	0	0	0	0	0	2	0	2	0	0	0	0	0	0	0	2	2	0	0	0	0	2	0	0	0	0	0	0	0	0	0	2	2	0	0	0	2	0	0	0	1	0	0	1	0	0	0	0	0	0	0	0	0	0	2	0	0	0	0	0	0	0	1	0	1	1	0	0	0	0	0	0	0	0	1	0	1	0	0	0	0	0	0	0	0	0	1	0	0	0	0	0	0	1	0	0	2	0	1	0	0	1	0	0	0	0	1	0	0	0	1	0	0	1	0	1	2	0	0	1	0	0	2	0	0	0	0	0	0	0	0	2	0	0	1	0	0	0	0	0	2	0	0	0	0	0	2	0	0	0	0	0	0	1	0	0	0	0	0	1	0	0	0	2	0	0	0	0	0	0	0	0	0	0	0	0	0	0	0	1	0	0	2	0	0	0	0	0	2	0	0	1	1	1	0	0	0	0	0	0	0	0	0	0	0	1	0	0	0	0	0	0	1	0	1	1	0	0	1	1	0	0	0	1	0	0	0	0	0	0	0	1	0	1	0	0	0	1	0	0	0	0	1	0	0	1	0	0	0	0	0	1	0	0	0	1	0	0	0	1	0	0	1	0	0	0	0	0	1	0	1	0	0	0	1	0	0	0	0	0	0	1	0	0	0	0	0	1	0	0	0	0	0	1	2	2	0	0	1	0	0	2	0	2	0	0	0	0	0	1	0	0	0	0	0	1	0	0	0	0	0	0	0	0	0	2	0	1	1	1	0	0	1	0	2	0	0	0	0	0	0	0	0	0	0	1	0	0	0	0	0	0	0	0	1	2	0	0	0	0	0	0	1	2	0	0	2	0	0	2	0	0	2	0	0	2	0	0	2	0	0	0	0	0	1	0	0	0	0	0	0	0	2	0	0	0	2	0	0	2	0	0	1	1	0	0	0	2	1	0	0	2	0	0	1	0	0	1	0	0	0	0	1	2	0	0	0	0	1	0	0	0	2	0	2	0	0	0	0	1	0	0	0	0	0	0	0	0	0	0	0	2	0	0	1	0	0	0	1	0	0	0	0	0	0	0	0	0	0	0	0	0	1	0	0	0	1	1	0	0	0	2	0	0	0	0	0	0	0	0	0	0	2	0	0	2	1	1	1	0	0	0	1	0	2	1	0	0	0	0	1	0	0	1	0	0	0	1	0	0	0	0	0	1	1	0	0	0	0	1	0	0	1	0	0	0	0	2	0	0	0	1	0	0	0	0	0	0	0	2	0	0	0	2	0	1	0	0	0	0	0	2	0	0	0	2	0	0	2	0	0	0	0	0	2	0	0	0	0	0	0	0	0	1	0	0	0	2	0	0	0	0	0	0	1	0	1	0	0	0	0	0	0	0	0	1	1	0	0	1	0	0	1	0	0	0	2	0	0	2	0	0	0	0	0	0	1	1	2	0	0	0	2	1	1	0	0	0	0	0	0	0	2	0	0	1	0	0	0	0	0	0	0	0	0	0	0	0	0	0	0	0	2	0	0	0	1	0	1	0	0	0	0	0	0	2	2	0	0	0	0	0	0	2	0	0	1	0	1	1	1	0	0	0	2	0	0	0	0	1	1	0	2	0	2	0	0	0	0	2	0	0	0	0	2	0	0	0	0	0	0	0	2	0	0	1	0	0	0	0	0	0	1	0	0	0	0	0	0	1	0	0	0	1	1	0	1	0	0	0	0	0	0	0	0	0	0	0	1	0	0	0	0	1	1	1	1	0	0	0	1	0	1	0	2	0	0	0	0	0	0	0	0	0	1	0	0	0	2	0	0	0	0	0	0	2	2	0	0	1	0	0	1	0	0	0	0	1	0	0	0	1	1	0	0	1	0	0	0	1	1	0	0	2	0	0	0	0	1	2	0	2	0	1	0	0	0	2	0	0	1	0	0	0	0	1	1	2	0	0	0	0	1	1	0	0	1	1	0	0	0	0	1	0	0	0	2	0	2	0	1	2	1	0	1	1	0	0	0	0	1	0	0	1	1	0	1	0	1	0	0	0	1	0	0	0	0	0	1	1	1	0	0	0	0	0	1	0	0	0	0	1	0	0	0	0	0	0	1	0	0	0	0	1	0	2	0	2	0	2	0	0	0	0	0	0	1	0	0	0	1	0	0	0	0	0	1	0	0	0	1	0	1	0	0	0	0	0	0	0	0	2	0	0	0	0	0	0	0	0	0	0	0	0	0	1	0	0	1	2	1	0	1	0	0	0	0	0	0	0	1	2	0	0	1	0	1	0	0	1	0	1	0	0	0	0	0	0	1	0	0	1	1	0	0	1	0	0	0	0	2	0	0	1	1	0	2	0	0	0	0	0	1	1	0	0	0	0	2	1	0	0	0	1	0	0	1	0	0	1	0	0	0	1	1	0	0	0	0	0	1	0	0	0	0	0	0	2	0	1	0	0	2	0	0	0	0	1	0	0	0	0	0	0	0	2	0	0	0	0	0	2	0	0	0	0	0	0	0	0	0	0	0	0	0	0	0	0	1	2	0	0	0	0	1	1	2	0	0	0	0	0	0	0	0	0	0	0	0	0	2	0	1	0	0	0	0	0	2	2	0	2	2	0	0	0	0	0	0	0	0	0	2	0	2	0	0	0	0	0	0	0	1	0	1	0	0	2	0	0	0	0	0	0	0	0	0	0	0	2	0	0	2	0	0	1	0	0	0	0	0	0	0	0	0	0	0	2	2	0	1	0	0	0	0	1	0	0	1	0	1	1	1	0	0	0	0	0	2	0	0	1	0	2	0	0	0	0	0	0	0	0	0	0	0	0	0	0	0	2	2	0	0	0	0	1	0	0	1	2	0	0	0	2	0	0	0	0	2	0	1	0	0	2	1	0	2	0	2	0	0	0	0	0	0	0	0	0	0	0	1	0	0	0	0	0	2	1	0	0	0	0	0	0	0	0	0	0	0	0	0	0	2	1	2	0	0	1	0	0	0	0	0	2	1	0	0	0	0	2	0	0	0	1	0	1	0	0	0	0	0	0	0	0	0	0	2	0	0	0	2	0	0	1	1	0	1	0	0	0	0	0	2	0	0	0	0	0	0	0	2	0	0	0	0	2	1	0	0	0	0	0	2	0	1	0	0	2	0	0	0	1	0	0	0	0	2	0	0	0	0	0	0	0	2	0	0	0	0	0	0	1	1	0	0	0	2	0	1	0	0	1	0	0	0	0	0	0	0	0	1	0	1	1	0	0	0	0	0	0	0	0	0	0	0	2	0	0	0	2	0	0	0	0	0	0	0	0	0	0	0	0	0	0	0	1	0	0	0	0	0	0	2	2	0	0	0	0	2	0	0	2	0	2	0	0	0	2	0	0	0	0	0	0	0	1	0	0	0	0	0	0	1	0	0	0	0	1	1	0	0	2	2	0	0	0	0	1	1	0	0	0	0	0	0	0	0	0	0	1	1	0	0	0	0	1	0	0	1	1	0	1	0	0	0	0	0	1	0	0	1	1	1	0	0	0	2	0	0	0	0	0	2	0	0	1	0	0	0	0	0	1	0	0	1	0	0	1	1	0	0	0	1	1	1	0	2	0	0	0	0	0	0	1	0	0	0	0	0	1	0	0	1	0	1	1	0	2	0	1	0	0	0	0	0	2	1	1	0	0	2	1	2	1	0	0	1	0	0	0	0	2	2	0	0	2	0	1	1	0	0	0	1	0	0	0	0	0	0	0	0	1	1	0	0	0	1	0	0	1	0	0	1	1	1	0	1	0	1	0	0	0	1	0	0	1	1	0	1	0	0	0	0	0	1	0	0	1	0	0	0	0	0	1	0	1	0	0	0	0	0	0	1	1	0	1	1	0	0	0	0	1	0	0	1	0	0	0	1	0	1	0	0	0	0	0	0	0	0	0	0	1	0	1	0	0	0	0	1	0	0	0	0	0	0	1	0	0	0	0	0	0	0	1	0	0	0	0	0	1	0	0	0	1	1	0	0	0	0	0	0	0	0	1	0	1	0	0	0	1	0	0	0	0	0	0	0	0	0	1	0	0	0	0	0	1	1	0	0	0	0	0	1	0	1	1	0	1	0	0	0	0	0	0	1	1	1	0	1	0	1	0	1	0	0	0	0	0	0	0	1	1	0	0	1	0	1	0	1	1	0	0	0	1	0	0	0	1	0	1	0	0	1	0	0	0	0	0	0	0	1	0	1	0	0	0	0	0	0	0	0	1	0	0	0	0	2	0	1	1	0	1	1	1	1	0	0	0	0	1	0	1	0	0	0	0	0	0	0	0	0	0	1	1	0	0	0	0	0	0	0	1	1	0	0	1	0	1	0	1	0	0	0	0	1	1	0	0	0	0	0	0	1	0	2	0	1	0	0	0	1	1	0	0	0	0	2	0	1	0	0	0	0	0	0	0	0	0	1	0	0	0	0	1	1	0	0	0	0	0	0	0	0	1	0	0	0	0	0	0	0	0	1	0	0	0	0	0	1	0	0	0	0	0	0	0	0	1	0	0	0	1	1	0	0	0	1	0	0	0	0	0	0	0	0	0	0	1	1	0	0	0	0	0	0	0	0	0	0	1	1	0	1	0	0	0	0	0	0	0	1	1	0	0	0	1	0	0	0	0	0	0	0	1	1	1	0	0	0	0	0	1	0	0	0	0	0	0	0	0	0	0	0	0	1	0	0	0	0	0	0	0	1	0	0	1	0	0	0	0	1	0	0	1	0	1	0	0	1	0	0	1	1	0	0	0	0	0	1	0	0	0	0	0	0	1	1	0	0	0	0	1	1	0	0	0	0	0	1	0	0	1	0	0	0	0	0	1	0	0	0	0	0	0	0	0	0	0	1	0	0	0	1	0	0	0	0	0	1	0	1	0	1	0	0	0	0	0	0	0	0	0	0	0	1	0	0	0	1	1	0	0	0	0	0	0	0	0	1	0	0	0	1	0	0	0	0	0	1	0	0	0	1	0	0	0	1	1	0	0	0	0	0	0	0	0	0	1	0	0	1	0	1	0	0	0	0	0	1	0	0	1	2	0	0	0	0	0	0	0	0	0	0	0	0	0	2	0	0	0	0	0	0	0	0	0	1	1	0	1	0	0	0	0	1	0	1	1	0	0	1	0	0	0	0	0	0	1	0	1	1	1	2	0	0	1	0	0	1	0	1	0	0	0	0	0	0	0	0	0	0	0	0	0	2	1	0	0	0	0	1	0	0	0	0	0	0	0	0	1	0	1	0	0	1	0	0	0	0	1	0	0	0	0	0	0	0	0	0	0	0	0	1	1	0	0	0	1	2	0	0	2	0	0	0	1	0	1	1	0	1	0	0	0	0	0	1	0	0	2	0	1	0	0	1	1	0	0	1	0	0	0	2	0	0	0	1	0	0	0	0	0	0	1	1	0	0	0	0	1	0	0	0	0	0	1	1	0	1	0	0	0	0	0	0	0	1	0	0	0	0	0	0	0	0	0	0	1	0	0	0	0	0	1	1	0	0	0	2	0	0	0	0	2	2	0	0	0	2	0	0	0	0	0	0	0	0	0	0	1	0	1	1	0	0	1	1	0	0	0	0	0	0	0	0	0	0	0	0	2	2	0	0	1	0	0	0	1	0	1	0	0	0	0	0	0	0	0	0	0	0	0	0	0	0	0	0	0	0	0	0	1	0	1	0	0	0	0	0	0	0	0	2	0	2	0	0	0	2	0	0	0	2	0	0	0	0	0	0	1	0	0	0	0	0	0	0	0	0	0	1	1	1	0	0	1	0	1	0	0	0	0	0	1	0	2	2	0	2	0	0	0	0	0	0	1	0	0	0	2	1	1	0	0	1	1	0	0	0	0	0	1	1	0	0	0	0	0	0	0	0	0	0	0	0	0	0	0	0	0	0	0	0	1	0	1	0	2	0	1	0	0	0	1	0	0	1	0	0	0	0	0	0	0	0	2	0	0	0	2	0	0	1	0	0	0	0	1	0	0	0	0	0	0	0	1	0	0	0	0	0	0	0	2	0	0	2	2	0	0	0	0	0	0	0	0	0	0	0	0	0	0	0	0	1	0	0	0	0	1	2	2	0	0	0	0	0	0	2	0	0	0	0	0	0	0	0	0	0	0	0	0	0	0	0	0	0	0	0	0	0	0	0	0	0	2	0	2	1	0	0	0	0	0	0	0	0	1	0	0	0	0	0	0	0	1	2	0	2	0	0	1	0	0	2	2	0	0	2	0	1	1	0	0	0	2	0	0	0	0	1	2	0	0	0	0	0	2	0	0	0	0	0	0	0	0	0	0	0	0	0	1	0	0	0	0	2	0	0	0	0	0	1	0	0	0	0	0	0	0	1	0	0	0	1	1	0	1	0	0	1	0	0	2	0	0	0	0	0	0	1	0	0	0	0	0	1	0	0	0	2	0	0	0	0	0	0	0	0	0	0	0	1	0	0	1	0	0	0	1	0	0	0	0	1	0	1	1	1	0	1	1	1	0	0	0	1	0	1	0	0	1	0	0	0	0	0	0	1	0	0	0	0	0	1	0	0	1	0	0	0	0	0	0	0	0	1	0	0	0	0	0	0	0	1	0	0	0	0	1	1	0	1	0	0	1	1	0	0	0	0	1	1	0	0	1	1	0	0	1	1	1	0	0	0	0	1	0	1	0	1	2	0	0	1	0	1	0	0	0	0	0	0	0	1	0	0	0	0	1	0	0	0	0	0	0	0	0	0	1	1	0	0	0	1	0	0	1	1	0	0	0	0	0	1	0	0	0	0	0	0	0	0	0	0	0	1	1	1	0	1	1	0	0	0	0	0	0	2	0	0	2	0	1	0	0	0	1	0	1	1	0	1	0	0	0	1	0	0	0	0	0	0	2	2	0	0	0	2	0	0	0	1	0	0	0	0	0	0	0	0	0	0	0	0	2	0	1	0	1	1	0	1	1	0	0	2	0	1	2	0	0	1	0	0	0	0	1	0	0	1	0	0	1	0	0	0	1	0	0	1	0	0	0	0	0	0	0	0	0	0	0	0	0	0	0	0	2	0	0	0	0	0	0	0	0	0	0	2	0	0	0	0	0	0	1	1	0	0	0	0	0	0	0	0	0	0	0	1	0	1	0	1	1	0	0	1	0	0	0	0	1	0	0	1	0	0	0	0	2	0	0	0	0	0	0	0	0	0	1	0	1	1	0	0	0	0	0	0	0	1	1	0	1	1	0	1	0	0	0	0	0	0	0	0	0	1	0	0	0	1	0	0	1	0	2	1	1	0	1	0	1	0	0	0	1	0	0	0	1	0	1	0	0	0	1	0	0	0	0	1	1	1	0	0	2	1	0	1	1	0	0	0	1	1	0	0	1	1	0	1	0	0	0	0	0	0	0	1	0	0	0	0	1	1	0	0	0	0	0	1	1	1	0	1	1	1	0	0	0	0	1	2	0	2	0	0	0	0	0	0	0	0	0	0	0	0	0	0	1	0	0	0	0	0	0	2	0	0	0	0	0	0	0	1	0	0	0	0	0	0	0	0	0	0	2	0	0	0	0	0	1	0	0	0	2	0	0	0	0	0	2	0	2	0	0	1	2	2	0	1	0	0	0	0	0	0	0	0	0	1	0	0	0	2	0	0	0	0	0	0	0	0	0	2	0	2	0	0	1	0	2	0	0	0	0	0	0	0	0	0	0	0	0	0	0	2	0	0	0	0	0	2	0	0	0	0	0	0	0	0	0	0	0	0	2	0	0	0	2	0	0	0	0	2	0	1	0	1	0	1	0	1	0	0	0	0	0	0	0	0	0	0	0	2	0	1	0	0	0	0	1	0	1	1	0	0	0	0	0	0	0	0	2	2	0	0	0	0	0	0	0	0	0	0	0	2	0	2	0	0	0	0	0	0	0	0	0	0	2	0	0	2	0	2	2	0	0	0	0	0	0	2	0	2	0	0	0	0	0	0	1	0	0	0	0	0	0	1	0	0	1	1	0	2	0	0	0	0	0	2	1	0	0	0	0	0	0	0	0	0	2	0	2	1	0	1	0	0	0	0	0	0	0	1	1	1	1	0	0	0	0	1	0	0	0	0	1	2	0	0	0	0	1	0	1	0	1	0	0	0	1	0	0	1	0	0	0	0	0	0	0	0	0	0	0	0	0	0	1	0	1	0	0	0	2	1	1	0	0	1	0	0	1	0	0	0	1	0	0	0	0	0	0	1	0	2	0	2	0	0	1	0	1	2	0	1	0	0	0	0	0	0	0	1	0	0	0	0	1	0	2	0	0	2	0	0	2	0	0	0	0	1	2	0	0	2	0	0	0	0	0	0	0	2	2	0	0	0	2	0	0	0	0	2	0	2	0	0	0	2	1	1	1	0	0	0	2	0	0	0	0	1	0	0	0	0	0	0	0	0	2	0	0	0	0	0	0	2	0	0	0	0	0	0	0	0	2	0	0	0	2	0	2	0	0	1	0	2	0	0	0	0	1	2	2	2	0	0	0	0	0	0	1	0	0	2	0	0	0	0	2	1	0	0	0	0	0	2	0	0	2	0	0	0	2	0	2	0	0	0	0	0	0	2	0	0	2	0	0	0	0	0	0	2	0	0	0	0	0	0	0	0	2	0	0	0	2	0	0	0	0	0	0	0	1	0	0	0	2	0	0	0	0	0	1	0	1	0	0	0	2	0	0	0	0	0	0	0	0	0	0	0	0	0	0	0	0	0	2	0	0	0	0	0	0	1	0	0	0	1	2	0	0	0	1	0	0	0	0	0	0	0	0	2	0	0	0	0	0	0	0	0	0	0	0	0	0	2	0	0	0	0	2	0	0	0	1	1	0	0	0	0	0	0	2	0	0	0	1	0	0	2	2	0	0	0	1	0	2	0	0	0	0	0	0	0	0	0	0	0	0	0	0	0	0	0	0	0	0	0	2	0	0	2	0	0	0	0	0	0	0	0	0	0	0	0	2	0	0	0	0	1	0	0	1	0	0	0	1	0	0	1	0	0	1	0	0	2	0	0	0	1	0	0	0	0	0	0	0	0	1	0	1	0	1	1	1	0	0	1	0	0	0	0	0	0	0	2	0	0	0	0	0	1	0	0	0	0	0	2	1	0	0	0	0	1	1	0	0	0	0	0	0	0	0	1	1	1	0	0	1	0	1	0	1	1	0	1	0	0	0	0	0	1	2	1	1	0	0	0	0	0	1	0	0	2	0	0	1	0	0	1	0	0	1	1	1	0	1	1	0	0	1	0	0	2	1	2	0	0	0	1	2	0	0	0	0	0	1	0	0	0	0	0	0	0	2	0	1	0	1	1	1	0	1	0	0	1	1	1	0	0	1	0	0	0	0	0	0	0	1	0	0	0	1	1	0	0	0	0	0	0	0	0	0	0	0	0	0	0	0	1	1	0	0	0	0	0	0	1	0	0	0	0	0	1	0	2	0	0	1	1	0	1	0	0	0	0	0	1	0	0	0	2	0	2	1	0	0	1	0	0	0	1	0	0	0	0	2	0	2	0	0	1	1	1	0	0	0	0	0	0	0	2	0	0	0	1	0	1	1	0	0	1	0	1	0	0	1	0	0	1	0	0	0	0	2	0	0	0	0	0	0	1	0	0	0	0	0	1	0	0	1	1	0	0	0	1	0	0	2	0	0	2	0	0	0	0	0	1	1	0	1	0	0	1	0	0	1	1	0	0	1	1	0	0	0	1	0	0	0	0	1	0	0	0	1	1	0	0	0	1	1	1	0	2	0	0	0	0	0	0	2	0	1	0	0	0	1	0	0	0	1	2	0	0	0	1	1	0	0	0	0	0	0	0	0	1	1	1	1	0	0	1	1	0	0	0	1	0	0	1	0	1	2	0	0	1	0	1	0	0	0	0	1	1	0	0	1	1	0	0	1	1	1	0	0	0	0	0	0	0	1	2	0	0	1	0	0	0	0	0	0	0	1	1	0	0	0	0	0	0	0	1	0	0	0	0	0	0	0	1	0	0	2	0	0	0	0	1	0	0	1	1	1	0	0	0	1	0	0	0	1	0	1	1	0	1	0	1	1	0	0	0	1	1	0	0	2	0	0	1	0	0	0	1	1	1	1	0	0	0	0	0	2	0	0	1	0	0	1	0	0	2	0	0	0	0	0	0	0	0	0	0	1	1	0	0	1	0	2	1	0	1	0	0	0	0	1	1	0	0	0	0	0	0	1	0	1	1	1	0	0	0	0	0	0	0	0	1	0	1	0	0	0	0	0	0	0	1	0	1	0	1	0	0	0	0	2	0	0	0	1	0	0	1	0	0	1	0	0	1	0	1	1	0	0	0	1	0	0	1	1	0	1	0	0	0	1	0	0	0	2	0	1	0	0	0	0	1	0	1	2	0	0	0	0	0	0	0	0	0	1	0	0	0	0	1	0	0	1	0	0	2	0	0	2	0	0	0	0	0	1	1	0	0	0	1	0	1	1	0	1	1	1	1	0	1	2	1	0	0	0	0	0	0	1	0	0	0	1	1	0	0	0	0	2	0	0	0	0	0	0	0	0	0	0	0	0	0	2	1	0	1	1	2	0	0	0	0	0	0	2	0	1	0	1	0	0	0	0	0	1	1	0	0	0	0	0	0	0	0	0	0	0	0	0	1	2	0	0	0	0	0	1	0	0	2	0	0	0	0	0	2	2	0	0	0	2	0	0	0	0	0	0	2	0	1	0	0	0	0	1	0	0	1	0	0	1	0	0	0	0	0	0	1	0	0	0	1	1	0	0	0	0	0	1	0	0	0	0	1	0	0	0	0	1	1	0	0	2	0	0	0	0	1	0	2	0	0	2	0	0	0	0	1	1	0	0	0	1	0	0	0	2	0	0	0	0	0	2	1	0	1	0	0	0	0	0	0	1	1	2	0	0	0	0	2	0	0	0	0	0	0	0	0	0	1	1	0	0	1	0	2	1	0	1	0	0	1	1	0	1	0	2	0	0	0	0	1	0	1	0	2	0	0	1	0	0	0	0	0	0	0	0	0	1	0	1	0	0	0	0	0	0	0	1	1	0	0	0	0	0	0	1	1	0	1	0	0	0	1	1	0	1	0	0	0	0	0	0	1	0	0	1	0	0	0	0	0	0	1	1	0	0	0	0	0	0	0	0	0	0	0	0	1	0	0	0	0	0	0	1	1	1	0	0	0	1	0	2	0	1	2	0	0	1	0	0	0	0	0	1	1	0	0	0	0	0	1	1	1	0	1	2	2	0	0	1	0	0	1	2	0	0	0	0	0	0	0	0	0	2	0	0	2	0	0	0	0	2	0	0	0	0	0	0	1	0	0	0	0	0	1	0	0	0	0	0	0	0	2	0	0	0	0	0	2	0	0	0	1	1	0	0	1	0	2	0	1	0	0	0	0	1	0	0	0	1	0	0	0	1	0	1	1	0	1	1	1	1	1	1	0	2	0	0	0	2	1	0	1	0	1	0	0	0	1	1	0	0	2	0	0	0	0	0	0	0	0	0	0	1	1	0	0	0	2	0	0	0	1	0	0	1	1	1	0	1	0	1	0	0	0	1	0	0	0	0	0	0	0	0	1	0	0	0	0	0	0	1	0	0	1	1	0	1	1	1	0	0	0	1	0	0	0	0	0	1	0	0	1	0	1	1	0	0	0	0	0	0	0	1	0	0	1	1	2	0	1	0	0	0	1	0	1	0	0	0	0	0	1	0	0	1	0	0	0	0	0	0	0	0	0	1	0	0	0	0	1	0	1	0	0	0	0	0	0	0	0	0	0	0	1	1	0	1	0	1	2	1	0	1	0	0	0	0	2	1	0	0	0	0	0	0	0	0	0	0	0	0	1	0	0	1	0	0	0	0	0	0	1	1	0	1	0	0	0	0	1	0	0	0	0	1	1	1	0	0	0	0	0	1	0	0	0	0	0	1	1	1	1	0	0	0	1	0	1	0	0	1	0	1	1	0	0	0	0	0	0	0	1	1	0	0	1	0	0	1	0	0	0	0	0	1	0	0	0	0	0	0	0	0	0	0	0	1	0	1	1	0	0	0	0	1	1	1	0	0	0	0	1	1	0	0	0	0	0	0	2	0	0	2	0	1	0	2	0	0	0	0	0	0	0	0	0	0	0	1	0	0	0	1	0	0	1	0	0	0	1	0	1	0	0	0	0	1	1	2	1	1	0	1	0	1	0	0	0	0	1	0	0	0	0	0	0	0	0	0	0	0	0	0	0	1	0	1	0	1	0	0	0	1	0	0	1	0	0	0	0	0	0	0	0	1	0	1	1	0	0	0	0	0	0	0	0	0	0	1	1	0	1	0	1	1	0	0	0	0	1	2	0	0	0	0	0	0	0	0	1	0	0	1	0	1	0	2	1	0	0	1	0	0	1	0	0	1	0	0	0	1	0	1	1	0	0	1	0	0	1	0	0	2	0	1	0	0	0	1	0	0	0	0	0	1	1	0	0	1	0	0	0	0	1	1	1	1	2	0	0	0	2	0	0	0	0	1	0	1	2	0	0	1	1	0	1	0	0	0	1	0	1	0	0	0	2	0	0	0	2	1	0	0	0	0	0	0	0	2	0	0	0	0	1	0	0	0	0	0	0	0	2	0	0	0	0	1	0	0	1	0	0	0	1	0	1	0	0	2	0	2	1	1	0	0	1	1	0	1	0	1	0	0	0	1	0	0	0	0	0	1	0	0	0	0	0	0	0	0	0	0	0	2	1	2	0	0	0	0	0	0	0	2	0	0	0	0	0	0	0	2	0	0	0	0	0	0	0	0	0	0	0	0	0	1	0	1	0	0	0	2	2	0	2	0	0	1	0	0	2	2	0	0	0	1	2	0	0	2	2	0	2	0	0	0	2	0	2	2	2	0	0	2	0	2	0	0	0	2	0	0	0	0	0	2	0	0	1	2	0	0	0	1	2	0	0	1	0	0	1	0	0	0	0	1	0	0	0	0	0	2	0	0	0	0	0	0	0	0	1	0	0	0	0	0	2	0	0	0	2	1	0	0	2	0	0	2	0	2	0	0	0	0	0	2	0	0	0	0	2	0	0	1	0	0	2	0	0	0	0	0	1	2	2	2	0	0	0	0	0	2	0	2	0	0	0	0	0	0	2	0	0	2	0	0	0	2	0	0	1	1	0	2	0	0	0	0	2	0	0	0	0	0	0	1	0	0	0	2	0	0	0	0	0	0	0	0	0	0	0	2	0	0	0	1	0	0	1	2	0	0	0	0	0	0	0	2	0	0	0	0	0	0	0	0	0	2	0	0	0	0	0	0	0	0	0	0	2	0	0	2	0	0	0	0	0	1	0	0	1	0	0	0	0	2	0	0	0	2	0	1	0	2	1	0	0	0	2	0	0	0	1	1	0	0	0	0	0	2	0	0	0	0	0	0	0	0	0	0	0	0	0	0	0	0	0	0	0	0	0	0	0	1	0	2	0	0	0	0	0	0	0	0	2	0	0	0	0	0	0	1	0	0	2	0	0	0	0	0	0	2	0	2	0	0	2	0	0	0	0	0	0	0	0	0	0	0	0	0	1	0	1	1	2	0	2	0	0	0	1	0	0	1	1	0	0	0	0	0	2	1	1	0	1	0	0	0	1	0	0	0	0	0	2	0	0	1	0	0	1	0	2	0	0	2	0	1	0	0	0	0	0	0	2	0	1	0	0	0	0	0	1	2	0	0	0	0	0	0	1	1	1	1	0	1	0	0	0	1	0	1	0	0	0	1	0	0	0	1	0	0	0	0	0	1	0	1	1	0	0	0	0	0	0	1	0	2	1	0	1	0	0	0	0	0	1	1	0	0	2	0	0	0	0	0	0	2	1	0	1	0	0	0	0	0	2	0	2	0	0	0	0	0	0	0	0	2	2	0	0	0	0	0	0	0	0	2	0	0	1	0	1	0	0	0	2	0	0	0	0	0	1	0	0	0	1	0	0	1	0	0	0	0	0	0	0	2	0	0	2	0	0	0	2	2	0	1	0	0	0	2	0	0	0	2	0	0	0	1	0	0	0	0	0	1	2	0	0	0	0	0	0	0	0	0	2	0	0	0	0	2	0	2	0	0	2	0	0	0	0	2	1	0	2	0	0	0	0	0	0	0	0	2	0	0	0	0	0	0	1	0	0	0	0	0	0	0	0	2	0	0	0	2	0	2	0	1	0	0	0	0	0	0	0	0	0	0	2	0	0	0	0	1	0	0	0	0	0	0	0	0	0	0	0	0	0	0	2	1	0	0	2	0	2	0	0	0	2	0	0	1	0	1	0	0	0	0	0	0	0	0	0	0	0	0	0	0	0	0	0	0	0	1	0	0	0	0	0	2	0	0	2	0	0	0	0	0	0	0	0	2	0	0	0	2	2	0	0	0	1	0	1	1	0	2	0	0	0	0	0	0	2	0	0	0	0	0	0	2	0	0	0	0	0	0	0	0	0	0	0	0	0	0	0	0	0	1	0	1	0	0	0	0	0	2	0	0	0	1	0	0	0	0	0	0	0	0	0	0	0	0	0	2	1	2	1	0	0	1	0	0	2	0	2	1	0	0	2	0	0	0	1	0	0	0	0	0	0	0	0	0	0	1	0	0	0	0	0	0	0	0	0	0	0	0	0	0	0	0	0	0	2	0	0	0	0	0	1	0	0	0	0	0	0	0	0	0	0	2	0	0	0	0	0	0	0	0	1	0	0	0	2	2	0	0	0	0	1	0	0	0	1	0	0	0	0	1	0	0	0	0	0	0	0	0	2	0	0	0	0	0	0	0	1	0	1	2	0	0	0	0	0	0	0	2	2	0	0	0	0	0	0	0	0	2	0	0	1	0	0	0	2	0	0	2	0	2	0	2	2	0	0	0	2	0	1	0	0	2	0	1	0	0	0	0	0	0	0	0	2	0	0	0	0	0	0	0	0	0	0	0	0	1	1	1	0	0	0	0	0	0	2	0	0	1	0	1	0	0	0	2	0	2	0	0	0	0	0	0	0	0	2	0	0	0	0	0	0	0	0	0	1	0	0	0	0	1	1	0	0	0	0	0	1	1	0	0	2	1	0	0	0	2	0	1	0	2	1	0	0	0	2	0	0	2	0	0	0	2	0	0	0	1	0	0	0	0	0	0	0	0	0	0	1	0	0	0	0	0	0	0	0	0	0	0	0	0	0	0	2	0	0	0	0	0	0	0	0	0	0	0	0	0	0	0	0	1	0	0	1	0	0	0	2	0	2	0	0	0	0	0	0	0	0	0	0	1	0	0	0	0	0	0	0	0	0	0	0	0	2	0	0	0	0	0	0	0	0	0	0	0	0	0	0	1	0	0	0	0	0	0	0	0	0	0	0	2	0	0	0	1	1	0	0	0	2	0	1	1	0	0	0	0	0	0	0	0	0	0	0	0	0	0	2	0	0	1	1	0	0	0	2	2	0	0	0	0	2	0	0	0	0	0	1	0	1	0	0	0	0	0	0	0	2	0	2	0	0	0	0	0	0	0	0	0	0	0	0	0	2	0	1	0	0	0	0	0	0	2	2	0	0	2	0	0	0	0	0	0	0	0	0	0	0	0	0	0	0	0	0	2	0	0	0	0	0	0	0	0	0	0	0	0	2	0	0	0	2	0	2	0	0	0	2	0	0	0	0	0	2	2	0	0	1	0	1	0	0	0	0	0	1	0	0	2	0	0	0	0	2	0	0	0	1	1	0	0	0	0	1	0	0	1	0	0	0	2	0	0	0	0	0	0	0	1	0	0	0	1	0	0	0	2	0	0	0	0	0	0	0	0	0	0	0	0	0	0	0	0	1	0	2	0	0	0	2	0	0	0	0	1	0	0	2	0	0	0	2	0	0	0	2	0	0	0	0	0	0	2	0	0	0	0	2	0	0	0	0	0	0	0	1	0	1	0	2	0	0	2	0	1	0	2	0	0	0	0	0	2	0	0	2	2	0	0	0	2	0	1	0	0	0	0	0	0	2	1	0	0	0	0	0	0	1	0	0	0	0	0	0	0	0	0	0	0	0	0	0	2	0	0	0	0	0	2	0	1	0	0	0	0	0	0	0	1	0	0	0	0	1	0	0	0	0	0	0	0	0	0	2	0	2	0	0	0	0	0	0	0	0	0	0	0	0	0	0	0	0	0	0	0	0	0	0	0	0	2	0	2	0	0	0	0	0	0	0	0	0	0	2	0	0	0	2	0	2	1	0	0	0	0	2	1	0	0	0	0	2	0	0	0	0	0	0	0	0	0	0	0	0	0	0	0	2	0	0	0	0	0	0	0	0	0	0	0	0	0	2	0	0	0	0	0	0	2	0	0	0	0	0	0	0	0	0	0	0	1	0	0	0	0	0	0	0	0	0	2	0	0	0	2	0	0	0	0	0	1	0	0	1	0	1	1	0	0	0	0	0	0	0	2	0	0	1	0	0	1	0	0	0	0	0	0	0	0	2	2	2	0	0	0	0	0	0	0	0	0	0	0	0	0	0	0	0	0	0	0	1	0	1	1	0	0	1	1	0	0	0	0	0	2	1	0	1	1	0	0	1	0	0	0	0	2	0	0	0	0	0	0	2	0	1	0	0	0	0	0	0	0	0	2	0	2	0	0	0	0	0	0	1	0	0	1	0	0	0	0	0	0	0	0	1	2	0	1	0	0	2	0	1	1	0	1	1	0	0	0	0	0	0	0	1	0	1	0	0	0	0	0	0	0	0	0	0	1	1	1	1	1	0	1	1	0	1	0	0	0	1	0	0	0	1	0	0	0	0	0	0	0	0	0	0	0	0	0	0	0	0	0	2	0	0	0	1	0	0	0	0	0	0	0	1	0	0	0	0	0	0	0	0	1	0	0	0	2	1	0	0	0	1	0	1	0	0	1	0	1	1	0	0	1	0	2	0	0	1	0	0	0	0	0	0	1	0	0	0	0	0	0	0	0	0	1	0	0	0	0	0	0	1	0	0	1	1	0	0	0	1	0	0	0	1	0	0	0	0	0	0	0	0	1	0	0	0	0	0	1	0	0	0	0	0	0	0	0	0	2	0	0	0	0	0	1	0	0	0	0	0	0	0	0	0	0	1	0	1	1	1	0	0	1	0	1	1	0	0	0	0	0	0	0	0	1	0	0	0	1	0	0	0	0	0	1	0	0	1	0	0	0	0	2	0	1	0	1	0	0	1	0	0	0	0	1	1	1	0	0	1	1	0	0	0	0	0	1	2	1	1	0	0	0	0	0	0	0	0	0	0	0	0	1	1	1	0	0	0	0	1	0	0	0	1	0	0	0	0	0	0	0	0	0	0	1	0	1	0	1	0	1	0	0	0	0	0	1	0	1	0	0	0	0	0	0	0	0	0	0	0	0	0	0	0	0	0	0	1	2	0	1	0	0	0	0	1	1	0	0	0	1	0	0	0	0	0	0	0	0	1	1	0	0	0	2	0	0	0	0	0	0	1	0	0	1	0	0	1	0	0	1	1	0	0	0	0	0	2	0	0	0	1	0	0	0	0	0	0	0	1	1	1	0	0	1	0	0	0	0	0	0	0	0	0	1	0	0	0	0	2	0	2	0	1	0	0	0	0	0	1	0	0	1	1	1	0	0	1	0	1	1	0	0	0	1	0	1	0	0	1	0	0	1	0	1	0	0	0	1	1	0	1	0	1	0	0	0	1	1	0	0	0	0	0	0	1	0	0	0	0	0	0	0	0	0	0	0	0	0	0	1	0	0	1	1	0	0	1	0	1	0	0	0	0	0	0	0	0	1	0	0	0	0	2	0	1	0	0	1	1	1	0	0	0	1	0	0	1	1	0	1	0	0	0	0	0	0	0	0	0	0	0	1	0	0	1	0	1	0	0	0	0	1	0	1	0	0	1	0	0	0	0	1	0	0	0	0	0	1	0	1	1	1	0	0	0	0	0	0	0	1	1	2	0	0	0	1	0	2	0	0	0	2	0	1	2	0	0	0	0	0	0	0	0	1	0	1	0	1	0	0	0	1	2	0	0	0	0	0	0	0	0	0	0	0	0	1	0	0	0	0	0	1	0	1	0	0	0	1	0	0	2	0	1	1	0	0	0	1	0	1	0	0	0	1	0	0	0	0	0	0	1	1	0	0	0	1	0	0	0	1	0	0	0	1	0	0	0	0	1	0	1	0	0	0	0	0	0	0	0	0	0	1	0	0	1	1	0	0	0	0	1	0	0	0	0	1	1	1	1	0	0	0	0	0	0	1	0	0	0	0	0	0	0	0	1	1	0	0	0	0	0	0	0	1	0	1	0	0	0	1	1	0	1	0	0	1	1	1	0	0	0	0	0	0	1	0	1	1	1	1	0	2	1	0	1	1	1	0	0	0	0	0	0	1	1	1	1	0	1	0	1	0	0	0	1	1	0	0	0	2	0	0	0	0	1	0	1	0	0	0	0	0	0	0	0	0	0	0	0	0	0	1	0	1	0	0	0	1	0	0	0	0	0	0	1	0	0	0	0	0	0	0	0	1	1	1	0	0	0	0	0	0	0	0	1	0	0	1	0	0	0	0	0	1	0	0	0	0	0	0	1	0	0	1	0	0	0	1	1	0	0	0	0	0	0	0	0	0	2	0	0	0	0	0	0	0	0	0	0	0	0	1	2	0	0	0	0	0	0	0	0	0	0	0	0	1	0	1	0	0	1	0	1	0	0	0	0	0	0	0	0	0	0	0	0	0	0	2	0	0	0	0	2	0	2	0	2	0	0	0	0	1	0	0	0	0	1	1	0	0	0	0	0	2	0	0	0	0	0	0	0	0	1	0	0	0	0	0	0	2	0	0	1	0	0	0	0	2	0	0	0	0	0	0	0	0	0	2	0	0	0	0	0	0	2	1	0	0	0	0	2	2	0	0	0	0	0	0	0	0	0	0	1	0	0	2	1	0	0	0	2	0	0	0	1	0	0	0	0	0	0	0	0	0	0	0	0	0	0	0	0	1	0	2	1	2	0	0	0	0	0	2	0	0	2	0	0	0	0	0	0	0	1	0	0	0	0	0	0	0	0	2	0	0	0	2	0	0	0	0	0	1	0	0	0	0	0	0	0	0	0	2	0	1	0	0	0	2	0	0	2	0	0	0	1	0	0	0	0	1	1	0	0	0	0	0	1	1	0	0	1	0	0	0	0	1	1	0	0	0	2	0	0	0	0	0	1	0	0	0	0	1	0	0	0	0	0	0	1	1	0	2	0	1	0	0	0	1	0	0	0	0	0	0	0	0	1	0	0	0	0	0	0	1	1	0	0	1	0	1	1	0	0	0	0	0	0	1	0	0	0	2	0	2	0	0	1	0	0	0	0	1	0	0	1	0	0	0	1	0	0	0	1	1	0	0	1	0	0	2	0	0	0	1	0	0	0	0	1	1	0	0	0	0	0	0	0	0	0	1	0	0	1	1	0	1	0	0	0	1	0	0	0	0	0	0	0	1	0	1	0	0	1	0	0	0	1	0	0	0	0	0	0	0	0	0	1	1	0	0	2	0	0	0	0	1	0	1	0	0	1	0	0	0	1	1	0	1	0	0	1	1	1	0	0	1	0	0	0	0	1	1	1	2	1	0	0	0	1	0	0	1	0	1	1	1	1	0	0	0	1	0	1	1	1	1	0	0	0	0	1	0	0	0	0	2	0	0	0	2	0	0	0	0	1	1	0	1	0	1	1	0	0	0	1	0	1	0	0	0	0	0	1	1	2	0	0	0	1	0	1	0	0	0	0	0	1	1	0	0	1	0	0	0	0	1	0	0	0	0	1	1	0	0	1	1	1	0	0	0	1	1	1	0	1	0	0	0	1	0	0	0	0	1	0	0	0	0	1	0	0	0	1	0	0	0	0	1	0	0	0	0	0	0	1	0	0	1	1	1	1	2	1	0	0	0	0	1	0	0	0	0	1	0	0	0	0	0	0	0	0	1	0	1	1	0	1	0	0	0	0	0	0	0	0	0	0	1	0	1	0	0	0	0	1	0	0	0	1	0	0	1	0	0	0	0	0	0	1	1	0	2	0	1	0	0	0	0	0	0	0	0	0	0	0	0	0	0	0	0	1	1	0	0	1	0	0	1	0	2	0	1	0	0	0	1	1	0	1	0	0	0	0	1	0	0	0	0	0	1	0	2	1	0	0	0	0	0	1	0	1	0	0	0	1	1	0	1	2	0	1	0	0	0	0	0	0	1	0	2	0	0	0	0	1	1	0	0	1	0	1	0	0	0	0	0	1	1	0	0	0	2	0	0	0	0	0	1	0	1	1	0	0	0	0	1	1	0	0	0	0	0	0	1	0	1	0	0	1	0	1	0	0	0	0	0	0	0	0	0	2	1	1	0	0	0	1	1	0	0	0	0	0	0	2	0	0	0	0	1	0	0	0	0	0	0	0	0	0	0	0	0	0	1	0	0	0	1	0	0	0	0	0	0	0	0	0	1	1	1	0	0	0	1	0	0	0	1	0	0	0	0	1	0	0	0	0	1	0	1	0	0	0	1	0	0	0	0	1	0	0	0	0	0	0	1	1	0	0	0	1	0	0	0	1	0	0	0	1	0	1	0	0	1	0	0	0	1	1	1	0	0	0	0	0	0	1	1	0	1	0	0	0	0	0	0	1	0	0	0	0	1	1	0	0	0	1	0	0	2	0	1	0	0	1	1	1	0	0	0	0	1	0	0	1	1	1	0	1	1	1	1	0	1	0	0	0	0	0	0	0	0	1	0	0	2	1	0	1	0	0	0	0	1	1	1	0	1	0	0	0	0	0	0	0	1	0	1	0	0	0	1	0	0	0	0	0	0	0	1	0	0	0	0	0	1	1	0	0	1	0	0	0	0	1	0	0	0	1	0	0	0	0	0	0	0	1	0	0	1	0	0	0	0	0	0	2	0	0	1	0	1	1	0	0	0	0	0	0	0	1	1	2	1	0	0	0	0	1	1	0	0	0	0	0	0	1	0	0	0	0	0	0	0	0	2	0	0	0	0	0	0	0	0	0	0	0	0	0	0	0	0	0	0	0	0	0	0	0	0	0	0	0	0	0	1	0	0	0	0	1	0	0	1	0	0	0	0	0	0	0	0	0	0	1	0	2	0	0	2	0	1	2	0	0	0	0	1	0	0	1	2	0	0	1	0	1	0	0	0	1	0	0	1	0	0	0	1	0	0	0	0	2	0	0	0	2	0	0	0	0	0	0	0	0	0	0	0	2	2	0	0	0	0	0	0	0	2	1	0	0	0	1	0	0	0	0	1	0	0	2	1	1	0	0	0	0	1	0	1	0	0	0	1	1	0	0	1	0	0	0	2	0	0	0	0	0	0	0	0	1	0	0	0	0	0	0	1	0	0	0	0	1	0	0	0	0	0	0	0	0	0	0	0	0	0	1	0	0	1	1	0	1	0	0	0	0	0	0	0	1	0	0	0	1	0	1	1	0	0	0	0	0	0	2	0	0	2	0	0	1	0	0	1	2	0	1	0	1	0	0	1	0	0	0	1	1	1	1	0	0	0	2	0	0	1	0	0	0	0	0	0	0	2	0	1	0	0	0	0	1	0	0	2	0	0	0	1	0	1	2	1	0	0	0	0	0	0	0	0	0	0	0	2	0	0	0	0	1	0	0	0	2	1	2	0	2	0	0	0	0	2	0	0	0	2	0	0	2	0	0	0	0	0	0	0	0	0	2	0	0	0	2	0	0	0	0	0	0	0	0	1	0	0	0	0	0	1	0	0	0	0	0	2	0	0	1	0	0	0	0	0	0	2	2	1	2	0	0	0	0	0	0	0	2	0	0	0	2	2	0	0	0	2	0	0	2	0	0	0	0	0	0	0	0	0	0	1	0	0	1	0	0	0	0	0	0	0	0	1	0	0	2	2	0	0	0	2	0	0	0	0	0	0	0	0	0	0	0	2	0	0	0	0	0	2	0	0	0	2	0	2	0	0	0	0	0	0	0	0	0	0	0	0	0	0	0	0	0	0	0	2	0	0	1	2	0	0	0	2	0	2	0	0	0	0	0	0	0	0	0	1	0	0	0	2	0	0	1	0	1	1	0	1	0	0	0	1	0	2	0	1	0	1	0	0	1	0	0	0	1	0	1	2	0	1	0	0	0	0	0	2	0	0	0	0	0	0	0	0	0	0	0	0	1	0	0	1	2	0	0	0	0	0	0	0	0	0	1	0	0	2	0	0	0	0	2	0	0	0	0	0	0	0	0	0	0	0	0	0	0	0	0	0	0	0	1	0	0	0	1	0	1	0	0	0	0	0	0	0	0	2	0	2	0	2	0	0	0	0	0	0	0	0	0	0	0	0	0	0	0	1	0	2	0	0	0	0	0	2	0	0	0	2	0	0	0	0	0	0	0	0	1	0	0	1	0	0	0	0	0	0	0	0	0	0	0	1	0	0	0	0	0	0	0	1	0	0	1	1	0	0	0	0	0	0	0	0	1	1	0	1	0	0	0	0	1	1	1	1	0	0	0	0	1	1	1	1	0	0	0	0	0	0	0	1	0	0	0	0	0	0	0	1	1	0	0	1	1	1	1	0	1	0	0	0	1	0	0	0	1	0	1	0	0	2	0	0	0	0	0	0	1	0	0	0	0	0	0	1	1	0	0	1	0	0	0	0	0	0	0	0	0	0	0	1	0	0	1	1	0	0	1	1	0	0	0	0	0	0	0	1	0	0	1	1	0	0	0	0	1	0	0	0	0	0	0	1	0	0	1	0	0	1	0	0	1	0	0	0	1	0	0	0	0	0	1	0	0	2	0	0	0	1	0	0	1	0	0	0	1	0	0	0	0	0	0	0	0	0	0	1	0	0	0	0	0	0	0	0	1	0	0	2	1	0	0	0	0	0	2	0	0	0	1	0	0	0	0	0	0	0	0	2	0	1	0	0	2	1	0	0	0	0	0	0	0	0	1	0	0	0	1	1	0	1	1	0	0	2	0	0	0	0	0	0	1	0	0	1	0	0	0	0	2	2	1	0	1	0	1	2	1	0	0	0	2	1	1	0	1	0	2	0	0	1	1	1	1	0	0	2	0	0	0	1	0	0	2	0	0	0	0	0	0	0	0	0	0	0	0	0	1	0	2	0	0	0	0	0	0	0	0	0	0	0	0	2	0	0	0	0	0	0	1	1	0	0	0	1	1	1	0	0	0	0	2	0	0	0	1	0	0	0	1	0	0	1	1	0	0	0	0	0	0	1	0	0	0	0	0	0	2	0	0	0	1	0	0	0	0	1	1	0	0	0	0	1	0	0	1	0	0	0	0	1	0	0	0	0	1	0	0	0	1	1	0	0	1	1	1	0	0	0	0	0	1	0	1	0	0	0	0	0	0	0	0	0	0	1	0	0	1	1	0	0	0	0	0	0	0	0	0	0	0	0	2	1	2	0	0	0	0	0	1	1	0	0	0	0	0	0	1	1	0	0	2	2	0	0	1	0	0	0	0	0	0	0	0	0	1	1	1	0	0	0	0	1	0	0	1	0	0	0	1	0	0	1	1	1	0	0	0	0	0	0	0	1	0	0	0	2	0	0	1	2	1	0	0	0	0	0	0	0	0	0	0	0	0	0	0	0	0	0	1	0	2	0	0	0	0	0	2	0	0	0	0	1	0	0	0	0	0	0	1	0	0	0	1	0	0	2	1	0	0	0	0	1	0	0	0	0	0	0	0	1	0	0	1	0	0	0	0	0	0	0	0	2	0	0	1	1	0	1	0	1	0	0	0	0	0	1	2	0	0	0	0	1	0	0	0	0	0	0	1	0	0	0	0	0	1	0	1	1	0	0	0	0	1	0	1	0	1	0	0	0	0	0	0	0	0	1	0	1	0	0	0	1	0	0	0	0	1	1	0	0	1	1	0	0	0	2	0	0	0	0	0	0	0	0	1	0	0	0	0	1	0	0	1	0	1	1	0	1	0	0	0	1	0	0	0	0	1	1	0	1	0	1	0	0	0	0	0	1	1	2	0	1	0	0	1	0	0	1	1	1	0	0	0	0	1	1	1	0	1	0	0	0	2	0	1	0	0	1	1	0	0	0	0	0	0	0	1	0	1	0	0	0	1	0	0	0	0	0	0	0	0	0	0	1	1	0	0	1	1	0	1	1	0	1	0	0	1	0	0	1	0	0	0	0	0	0	0	0	0	1	0	0	0	1	0	0	2	0	0	0	0	0	0	0	0	0	0	0	1	0	0	0	1	0	0	1	0	1	0	0	0	0	1	0	0	1	0	0	0	0	0	1	0	0	1	1	0	0	0	0	0	0	0	0	0	0	0	0	0	0	1	1	0	0	2	0	2	0	1	0	0	1	0	2	0	0	0	0	0	1	0	2	2	0	0	0	0	0	0	1	0	0	1	2	0	0	0	0	0	0	1	0	0	0	0	0	0	0	0	1	2	0	0	1	0	2	0	0	0	0	0	0	0	1	0	0	0	2	0	0	1	1	0	2	2	0	0	0	2	0	0	0	0	0	1	0	0	0	0	1	0	1	0	0	1	0	0	2	0	0	0	0	0	0	0	1	2	0	0	1	1	0	0	1	0	0	0	1	2	2	0	0	0	0	0	0	0	0	0	0	0	2	0	0	2	0	0	0	0	0	0	1	0	1	0	1	0	1	0	1	1	0	2	0	2	0	0	0	0	0	1	0	0	0	0	0	0	1	0	0	2	0	1	1	0	0	0	0	0	0	0	0	0	0	0	0	0	0	1	0	0	0	0	1	0	1	0	0	0	0	1	0	1	0	1	0	1	1	0	0	0	0	0	1	1	0	0	0	0	1	1	0	0	1	1	0	0	1	1	0	1	1	0	1	0	0	0	0	0	1	0	1	0	1	0	0	0	0	0	0	1	1	0	2	1	0	0	1	0	0	0	0	0	0	0	1	1	1	0	0	0	0	0	0	0	0	0	0	0	0	0	0	0	1	1	0	0	0	1	0	0	0	0	0	0	0	0	2	0	0	0	1	0	0	0	0	0	0	0	0	0	0	1	1	0	1	0	0	2	2	1	0	0	0	1	0	0	0	0	0	2	0	1	0	1	0	0	0	0	0	2	0	0	0	1	1	0	0	0	1	0	1	0	0	0	0	0	1	0	1	1	1	0	0	0	0	0	0	0	0	0	0	1	0	0	0	0	0	0	1	1	0	0	0	1	1	0	0	1	1	0	0	0	2	0	0	0	0	1	0	0	0	1	2	0	0	0	0	0	0	0	0	0	0	0	0	0	0	0	1	1	0	0	0	2	0	0	0	0	0	0	2	1	0	0	2	0	0	0	0	1	1	2	0	0	0	0	2	0	2	0	0	2	0	0	0	0	0	0	0	0	1	0	1	0	0	0	0	0	0	0	0	0	1	0	0	1	0	0	0	0	0	2	0	0	2	0	1	0	0	0	0	0	0	1	1	1	0	0	0	1	0	0	0	0	1	0	2	0	1	1	0	2	0	0	1	1	0	0	0	1	1	0	0	0	0	0	2	0	0	0	1	0	0	0	0	0	0	0	0	0	0	0	0	0	0	0	0	0	2	0	0	0	0	2	0	2	0	0	0	2	2	0	0	0	0	0	0	0	0	0	0	0	0	0	0	0	0	0	0	0	0	0	1	1	2	0	0	0	0	1	1	0	0	0	0	0	0	0	0	1	2	0	1	0	1	0	1	0	2	0	1	1	0	0	0	0	0	0	1	1	1	0	0	1	1	0	0	1	0	0	0	0	1	0	0	0	1	0	0	0	0	0	1	0	0	2	0	0	0	2	0	0	1	0	0	2	1	0	0	0	0	1	1	0	0	0	0	0	0	0	0	0	0	0	2	1	1	0	0	0	0	0	0	1	1	0	0	0	0	0	0	0	2	0	0	0	0	0	0	0	0	0	0	0	0	0	0	1	0	0	1	2	0	0	0	0	0	0	0	0	0	0	1	0	0	0	1	0	1	0	0	0	0	0	2	0	0	0	0	0	1	0	1	2	0	1	0	0	2	0	0	0	0	0	0	0	2	0	1	0	0	0	0	0	0	0	0	0	0	2	1	0	0	1	0	1	0	0	1	1	0	0	1	0	2	0	0	0	0	0	1	0	1	0	0	1	0	0	0	0	0	0	1	0	0	1	1	0	0	0	1	0	0	0	0	0	2	2	0	0	1	0	1	1	0	1	0	0	1	0	0	2	0	0	1	0	0	1	1	0	0	0	0	1	1	0	0	1	0	1	0	0	0	1	0	0	0	0	1	0	0	0	0	1	1	1	1	0	1	1	1	0	0	0	0	1	1	0	0	0	2	0	0	0	0	0	0	0	0	1	0	0	0	0	0	2	0	0	0	0	1	1	0	0	0	0	0	1	0	0	0	0	1	0	2	0	0	0	0	0	0	0	0	0	0	0	0	0	1	0	0	2	0	2	1	0	0	2	1	0	2	0	1	0	0	1	0	1	0	1	2	0	0	0	0	1	1	2	0	1	0	0	0	0	1	0	0	0	0	0	0	0	0	0	0	0	0	1	1	1	0	0	0	0	1	0	0	1	1	0	0	0	0	1	1	0	0	0	2	0	0	1	1	1	1	0	1	0	0	0	0	0	0	1	1	1	1	1	0	0	1	0	0	1	1	0	0	0	0	0	0	0	1	0	0	0	0	0	1	1	0	0	1	0	0	0	0	0	0	0	1	1	0	1	0	0	0	0	1	0	0	0	0	0	1	0	0	2	0	0	0	0	0	0	2	0	0	0	0	1	0	0	2	0	0	0	0	0	0	2	1	1	0	0	1	0	0	1	1	0	0	0	0	1	1	0	2	0	0	1	0	1	1	0	0	1	0	1	1	0	0	0	0	1	0	1	0	0	0	2	1	0	0	0	0	1	2	0	0	0	0	0	1	1	1	0	1	1	0	0	0	0	1	0	0	1	0	0	0	0	1	0	0	0	1	0	0	0	0	0	2	0	1	0	0	0	1	0	1	0	0	0	1	0	1	1	1	0	0	1	1	0	0	0	0	1	0	0	0	0	0	0	1	0	0	0	0	0	0	0	0	1	2	1	0	1	1	0	0	1	1	0	1	0	1	0	1	2	1	0	0	0	0	0	0	0	1	0	1	0	0	0	1	1	1	0	0	1	0	0	0	0	0	0	0	1	0	0	2	1	1	0	0	0	1	1	0	0	0	0	1	0	0	1	0	0	0	0	0	0	1	2	0	1	1	0	0	0	0	0	2	0	0	1	0	1	1	0	0	0	0	0	0	0	0	0	0	1	0	1	0	0	0	0	0	2	1	1	1	1	0	0	0	0	1	1	0	0	0	2	0	0	0	0	0	1	0	1	1	0	0	0	0	0	2	1	0	0	1	1	0	0	0	0	1	1	1	1	0	2	0	0	0	0	0	1	1	0	0	0	0	2	0	0	0	0	0	0	0	1	0	0	0	0	0	2	1	0	1	0	1	0	0	1	1	0	0	1	2	1	2	0	0	0	1	0	1	0	0	0	1	0	0	0	0	0	0	0	0	0	0	0	1	1	0	0	0	0	0	0	0	0	0	0	0	1	0	0	1	1	0	0	1	0	0	0	0	0	0	0	0	1	0	1	0	0	0	0	1	0	0	1	0	1	0	0	1	1	0	1	0	0	0	0	0	0	0	1	0	0	1	1	0	0	0	1	0	0	0	0	1	1	0	0	1	0	1	0	0	0	1	1	0	0	1	1	0	0	0	0	0	0	1	0	1	1	1	0	0	0	0	1	0	0	0	0	0	1	0	0	2	0	1	0	0	0	1	0	2	0	1	1	0	0	0	1	0	2	0	1	0	1	1	1	0	0	0	0	0	0	0	0	1	0	2	0	0	0	0	0	0	0	0	0	1	0	0	0	0	0	0	1	1	0	0	1	0	0	1	1	0	1	0	0	0	0	2	0	0	0	2	2	0	1	1	0	0	0	0	0	0	1	0	0	0	0	0	0	0	0	1	0	0	2	1	0	0	1	0	1	0	0	0	0	2	2	0	0	1	0	0	0	2	0	0	0	0	0	0	0	0	0	0	2	0	0	2	0	0	0	0	0	0	0	0	0	0	0	0	0	1	0	0	0	0	1	0	0	0	0	0	1	2	0	0	2	0	0	0	2	0	0	0	0	0	0	2	0	1	0	1	0	0	0	0	0	0	0	0	1	0	0	0	0	0	0	1	0	0	0	0	0	0	2	0	0	0	0	0	2	0	0	0	2	0	2	0	0	0	2	0	0	1	0	1	0	0	0	0	1	1	0	0	1	0	0	1	0	0	0	0	0	0	0	1	1	0	0	0	0	0	0	1	1	0	0	0	1	0	0	2	0	0	1	0	1	0	0	0	0	0	0	0	2	0	0	0	0	0	2	0	0	1	0	0	0	0	0	0	0	0	0	0	0	0	0	2	2	0	0	0	2	0	0	2	0	0	0	0	0	0	0	1	2	0	0	1	0	0	0	0	1	0	0	2	0	0	0	0	0	0	0	0	1	0	1	0	0	0	0	0	0	1	1	1	0	2	0	1	1	0	0	1	1	0	1	1	0	0	0	1	1	0	0	0	1	1	0	0	0	0	0	0	0	0	1	0	0	0	0	0	2	0	0	0	0	1	0	2	0	0	0	0	0	2	0	0	2	0	1	1	0	0	0	1	1	0	0	0	0	0	0	2	1	0	0	0	0	0	0	0	0	2	2	2	0	0	0	0	1	2	0	0	2	0	0	0	0	0	0	2	2	0	0	0	0	0	0	0	2	1	0	2	0	0	0	0	1	0	0	0	2	0	0	0	0	0	0	2	0	0	0	0	0	1	0	0	0	0	2	0	0	0	0	0	0	0	0	0	0	0	0	1	0	0	0	0	0	2	1	2	0	1	0	2	1	0	2	0	0	0	2	2	0	0	0	0	1	1	0	0	0	0	0	0	2	1	0	1	2	0	2	0	1	1	0	0	0	0	0	0	0	0	0	2	0	0	1	0	1	0	0	0	0	0	1	1	1	1	0	0	0	2	1	0	0	0	1	0	0	2	0	0	0	0	0	0	0	0	0	0	0	0	0	0	0	0	0	0	0	0	0	1	1	0	0	0	0	0	1	1	0	0	0	0	0	0	0	0	1	0	1	1	0	0	0	0	0	0	2	0	2	0	0	2	0	1	0	0	0	1	0	0	0	0	2	2	0	0	0	0	0	0	0	0	0	1	0	0	0	0	0	1	0	0	0	0	0	2	0	0	0	0	1	0	0	0	1	0	0	0	0	1	1	0
Or105	0	0	0	0	0	0	2	0	0	2	0	0	0	0	2	2	0	0	0	0	0	0	1	0	0	0	1	0	0	0	1	0	0	1	0	0	1	0	1	0	0	0	0	0	0	0	0	1	0	0	0	1	0	0	0	1	0	0	1	0	0	0	0	0	0	0	1	0	0	0	0	1	0	1	0	0	0	0	1	0	1	0	0	0	2	0	1	0	0	0	1	0	1	0	0	1	0	0	1	1	1	0	0	0	0	0	2	0	0	0	1	0	1	0	1	0	0	0	0	0	0	0	1	0	0	0	0	0	0	1	1	1	0	1	0	1	0	0	0	1	0	1	1	1	0	1	0	0	0	0	0	0	0	0	1	0	0	1	0	1	0	0	1	0	0	0	0	0	0	1	0	0	0	0	0	0	0	0	2	2	0	0	0	0	0	0	0	0	2	0	2	0	0	0	2	0	0	1	2	0	0	0	0	0	0	0	1	0	0	0	2	0	0	1	0	0	0	0	0	1	0	0	0	0	1	1	0	0	0	0	0	0	0	0	1	0	0	0	0	0	0	0	0	1	0	0	0	0	1	0	0	0	0	1	0	0	1	0	0	0	1	1	0	0	0	0	1	0	0	0	0	1	1	1	0	1	0	0	0	1	0	1	0	0	0	0	0	0	1	0	0	0	1	0	0	0	1	0	0	0	0	0	0	1	0	0	1	1	1	0	0	0	0	0	1	0	0	0	0	0	0	0	0	0	0	0	1	1	1	0	0	2	0	0	0	0	0	0	0	0	0	0	1	0	0	0	0	0	0	0	0	0	1	0	0	0	1	1	0	0	0	1	0	1	0	0	0	1	1	0	1	0	1	0	0	0	0	0	1	1	0	0	1	0	0	0	1	0	0	2	0	0	0	1	2	0	0	1	0	0	1	0	0	2	0	0	0	0	0	0	0	0	0	1	0	0	0	1	0	0	0	0	0	2	0	0	2	0	0	0	0	1	1	0	0	1	0	1	0	2	2	0	1	0	0	0	1	1	0	0	0	0	0	0	0	1	1	0	0	0	1	0	0	0	0	0	0	0	0	2	0	0	0	1	0	0	0	0	0	0	0	2	1	0	0	1	0	0	0	1	0	1	0	0	0	0	0	2	2	0	1	0	0	0	1	0	1	0	0	0	0	1	0	0	0	0	0	0	2	1	1	0	1	0	1	2	0	0	0	1	0	2	1	0	0	0	1	0	1	0	0	1	0	1	0	0	1	0	1	0	1	0	0	0	1	0	1	1	0	1	1	0	0	1	0	1	0	0	1	0	0	0	0	1	0	1	0	0	0	2	0	0	0	0	1	0	1	0	1	1	0	0	1	0	1	0	1	0	0	0	1	0	2	0	0	0	0	0	2	1	0	2	0	0	0	0	1	0	0	0	0	0	2	0	0	1	0	0	0	1	0	0	0	0	0	1	0	1	0	0	1	0	0	0	1	0	1	0	0	0	0	0	0	0	0	0	1	0	0	1	0	2	0	0	1	0	0	1	0	0	1	1	1	0	0	2	0	1	0	1	1	0	0	0	0	1	1	0	0	0	0	0	0	0	0	0	0	0	1	0	0	0	0	1	0	0	0	0	0	0	0	0	0	0	1	0	1	1	0	1	0	1	1	1	1	0	0	0	0	0	0	1	0	1	0	0	0	0	0	1	1	1	0	2	0	1	1	0	1	0	1	1	0	0	0	0	2	0	0	0	2	0	1	0	1	0	1	1	1	0	0	1	0	0	1	1	0	1	0	1	0	0	1	0	1	0	1	1	1	0	1	0	1	1	0	0	1	1	0	1	0	1	0	0	0	0	0	1	0	0	0	1	1	0	0	1	0	0	0	1	1	0	0	0	1	0	0	0	0	0	0	1	0	0	0	0	0	0	1	0	0	1	0	0	1	0	0	0	0	0	1	0	0	2	0	0	0	2	0	0	0	0	1	0	1	1	0	0	0	0	0	0	0	0	0	0	1	0	0	0	0	0	0	0	0	1	0	0	1	0	0	1	0	1	1	0	1	0	0	0	0	1	1	1	0	1	0	1	0	1	0	1	0	0	0	0	0	0	0	0	0	0	0	0	1	0	1	0	0	1	1	0	0	1	0	0	1	0	1	0	0	0	0	0	2	0	0	0	0	0	0	1	0	0	0	1	0	1	0	0	0	0	1	0	0	0	0	0	1	0	0	0	0	1	0	0	0	0	0	1	0	0	0	1	0	0	1	0	0	0	1	0	0	0	1	0	0	1	0	1	0	0	1	0	0	0	0	2	2	0	0	0	0	0	1	1	0	1	0	0	1	2	0	0	0	0	0	0	0	0	1	0	1	1	0	0	0	0	0	1	0	0	1	0	0	1	1	0	0	0	0	2	0	1	1	0	2	0	0	0	0	0	0	0	0	0	1	0	0	0	1	1	0	1	0	0	0	0	1	0	0	0	0	0	0	0	0	0	2	0	0	0	1	1	1	1	0	0	0	0	0	0	1	0	0	1	2	1	2	1	0	0	0	0	0	0	1	0	0	0	0	1	0	0	1	0	1	1	0	0	0	1	1	0	1	0	1	2	1	0	0	1	0	0	0	0	0	1	0	0	0	0	0	0	0	2	0	0	1	0	0	1	0	0	0	1	0	0	0	0	0	0	0	0	0	1	0	1	0	2	0	0	0	0	0	1	0	0	1	0	1	0	1	0	0	0	0	0	1	1	0	0	1	0	1	0	0	0	0	0	0	1	1	1	1	0	0	0	0	0	0	1	0	0	0	0	0	2	0	0	0	0	0	1	1	1	0	0	0	0	1	0	1	1	0	0	1	0	0	1	1	0	0	0	1	1	0	0	1	0	0	0	0	1	2	0	0	0	0	1	0	0	2	0	0	0	1	1	0	0	0	0	1	0	0	1	0	0	0	0	1	2	0	0	0	1	0	0	1	1	1	0	0	0	0	0	0	0	1	2	0	0	0	0	0	1	0	0	0	0	0	0	0	0	0	0	0	0	0	1	0	0	0	0	0	1	0	0	0	0	1	1	0	1	0	1	0	1	0	0	0	1	0	0	1	1	0	0	1	0	1	1	0	0	0	0	0	0	0	0	0	0	1	0	0	1	0	0	2	0	0	0	0	0	0	0	0	0	0	0	1	0	0	0	1	0	0	0	0	0	0	0	0	1	0	0	0	0	0	1	0	0	0	1	1	0	1	1	0	0	1	0	0	0	0	1	1	0	1	0	0	0	0	1	1	0	0	1	0	0	0	0	0	0	0	1	0	0	0	0	0	1	1	0	0	0	0	1	0	0	0	1	0	0	2	0	0	0	0	0	0	0	1	0	0	0	0	0	0	0	0	0	0	1	0	0	2	0	0	1	0	1	0	0	0	0	0	0	0	0	0	1	0	1	0	0	1	0	0	0	1	0	1	1	1	0	0	0	0	1	1	1	1	1	0	0	0	0	0	0	0	0	1	1	0	0	0	0	0	1	0	0	0	1	1	1	0	0	1	1	0	1	2	1	0	0	1	0	0	0	0	0	1	1	0	1	0	0	0	0	0	0	1	0	1	1	0	0	0	0	0	0	0	0	1	0	1	2	0	0	0	0	1	0	0	0	1	0	0	0	0	1	0	0	0	0	1	0	0	1	0	0	0	0	0	0	0	0	0	0	0	0	0	1	0	0	0	0	0	1	0	0	0	1	0	0	1	0	0	0	0	1	1	1	1	1	0	0	0	1	0	0	1	0	1	1	1	0	0	0	0	0	1	1	1	0	0	0	1	0	0	0	0	0	1	0	0	0	1	0	0	0	0	0	1	1	0	1	1	0	0	0	1	0	0	1	0	0	0	1	1	1	0	1	0	2	0	0	0	1	0	1	0	0	0	0	1	1	0	1	1	1	0	0	0	0	1	1	0	0	0	2	0	0	0	1	1	1	0	1	0	0	1	0	1	1	0	1	0	0	0	0	0	0	0	0	0	0	0	0	1	1	2	0	1	0	0	0	0	0	2	0	1	0	0	1	1	0	1	0	0	0	0	0	0	0	0	0	0	0	1	1	0	0	1	0	0	0	1	0	0	1	1	0	0	1	0	0	0	0	2	0	1	2	0	0	0	0	0	0	0	0	0	0	0	2	0	0	0	1	0	1	0	0	1	0	0	2	0	0	0	0	0	0	0	0	0	0	0	0	0	0	0	0	0	1	0	0	0	1	1	1	0	0	1	0	1	0	0	1	1	0	0	1	0	2	1	0	2	1	1	0	1	0	0	0	0	0	1	0	1	0	0	0	0	0	0	2	0	1	0	0	0	1	0	1	0	1	0	0	0	0	0	0	0	0	0	0	0	1	0	0	0	0	0	0	1	0	2	2	0	1	0	1	1	0	0	0	0	1	1	0	1	0	0	0	0	0	0	0	0	0	0	0	1	0	0	2	1	1	0	0	0	1	0	0	0	0	0	0	1	1	0	0	1	1	0	0	0	0	0	1	0	0	1	0	1	1	0	0	1	0	0	0	0	0	0	0	0	1	0	0	0	0	2	0	1	0	0	0	0	0	1	0	0	2	1	1	1	0	1	0	0	0	2	1	0	0	1	0	0	0	0	0	0	1	0	2	0	0	0	0	2	2	1	0	0	2	1	0	0	1	0	0	1	1	2	1	0	1	0	0	0	0	0	0	0	0	1	2	2	0	0	0	0	1	0	0	1	0	0	0	0	0	0	0	0	0	0	0	0	0	0	1	1	0	0	1	1	0	0	0	0	1	1	0	1	1	1	1	0	0	0	1	0	2	1	0	1	0	0	0	0	1	0	1	0	2	1	1	1	1	0	0	0	1	0	0	0	0	1	0	0	0	0	0	0	0	2	0	1	0	0	1	0	0	0	1	0	0	0	0	1	2	0	1	0	2	0	0	0	0	0	0	0	0	1	0	1	1	0	0	0	1	0	1	0	1	0	0	0	0	0	0	1	1	0	0	0	1	0	1	1	1	0	1	0	0	0	0	0	0	0	0	0	0	0	1	0	0	0	2	0	0	0	0	0	0	0	0	0	0	0	2	0	0	0	1	0	0	0	1	1	0	1	0	1	0	0	0	0	0	0	2	0	0	0	2	0	0	0	0	0	0	0	0	0	0	0	0	0	0	0	0	0	1	0	0	0	0	0	0	0	0	0	0	0	1	0	0	0	0	0	0	0	1	1	0	1	0	0	1	0	1	0	2	0	0	0	0	0	2	0	0	0	0	2	0	1	0	0	0	0	1	0	0	2	0	0	0	1	0	1	0	0	0	0	0	0	0	1	0	0	1	1	0	0	0	0	0	1	0	0	0	1	0	0	0	0	0	0	0	0	0	1	0	1	1	0	0	1	1	1	1	0	0	0	0	1	0	0	0	1	0	0	0	0	1	1	1	1	0	1	0	0	0	1	0	0	1	0	0	1	1	0	0	0	0	0	0	0	1	0	0	1	0	0	0	1	1	0	1	1	0	0	0	0	0	1	1	1	1	1	1	0	1	0	1	2	0	0	0	0	2	0	0	0	0	0	1	0	0	1	0	2	0	1	0	2	1	1	1	0	1	0	0	0	1	0	0	0	1	1	0	0	0	1	0	1	0	1	1	0	0	0	1	0	0	0	0	0	0	2	0	0	0	0	0	0	0	0	0	0	1	0	0	0	0	1	0	0	0	0	0	1	1	1	0	0	0	1	0	0	0	0	1	0	2	0	0	1	0	0	0	1	0	0	0	1	0	1	0	1	0	0	1	0	0	1	1	0	0	1	0	0	0	0	0	0	1	2	0	2	0	0	0	0	0	1	1	0	0	0	0	0	0	0	0	2	0	0	0	0	0	0	0	1	0	1	1	0	0	0	0	1	0	1	1	0	0	1	1	0	1	1	0	1	1	0	1	1	0	1	0	0	0	0	1	0	1	0	0	1	0	0	0	1	1	2	0	0	0	0	1	0	1	0	0	0	0	1	1	0	0	0	0	0	1	1	0	1	0	0	1	1	0	0	0	0	0	1	0	0	0	1	0	0	0	1	0	0	1	0	1	0	0	0	0	0	1	1	0	0	0	0	0	0	0	0	1	0	0	0	1	0	0	1	0	0	0	0	0	1	0	0	0	0	0	1	0	1	0	0	0	0	0	0	1	0	0	0	0	0	1	0	0	1	1	0	0	1	0	1	1	1	1	1	1	0	0	1	0	0	0	0	1	1	0	0	0	2	0	1	0	1	0	0	0	1	0	0	0	0	0	0	0	0	1	0	0	0	1	0	0	1	0	0	1	0	1	0	0	0	0	0	0	0	0	0	0	0	2	0	1	0	0	0	1	0	0	1	0	0	0	0	0	1	1	0	0	0	0	0	0	0	0	0	1	0	1	0	1	0	0	0	1	0	0	0	0	0	1	0	1	0	0	0	0	2	0	0	0	0	0	0	0	0	2	0	0	0	0	0	1	1	0	1	0	0	1	0	0	1	0	0	0	0	0	0	0	1	0	0	0	1	0	0	0	0	0	1	1	0	0	0	0	1	0	0	1	0	1	0	0	0	1	1	0	0	0	1	1	0	0	0	2	0	0	0	0	0	0	0	0	0	0	0	0	1	1	0	0	0	1	0	0	1	1	0	2	1	0	0	1	0	0	0	0	1	1	0	0	0	2	0	0	0	0	0	0	1	1	0	0	1	0	0	0	0	1	0	1	1	0	1	0	0	0	2	1	0	2	0	0	0	0	0	2	2	0	0	0	0	1	1	2	1	0	0	0	1	0	0	0	0	0	0	0	0	1	0	2	2	1	0	2	1	0	0	0	0	0	0	0	1	0	0	2	0	0	0	0	0	2	0	0	0	1	0	0	0	0	0	0	0	1	1	0	0	1	0	0	0	0	0	0	0	1	0	0	0	0	0	0	1	0	2	0	2	0	2	0	0	0	0	0	0	2	0	0	1	0	1	0	0	0	0	0	0	1	1	0	0	1	0	0	0	0	0	0	1	0	0	0	0	0	0	1	1	0	0	0	0	0	0	0	0	0	0	1	1	0	0	1	0	0	1	0	1	0	0	1	2	0	0	0	0	2	0	1	1	0	2	0	1	0	0	0	1	0	1	1	2	0	0	0	0	0	0	1	0	1	0	0	0	1	0	1	0	0	0	1	0	0	0	0	0	0	0	0	0	0	0	0	2	0	0	0	0	0	0	0	0	0	0	1	0	0	0	2	0	0	2	0	0	1	1	0	1	1	0	0	0	0	0	0	0	0	0	0	1	0	0	0	0	0	1	0	2	1	0	0	0	0	1	0	0	0	0	0	0	0	0	0	0	1	0	2	0	0	0	0	0	1	0	0	2	1	0	0	0	0	0	0	0	0	0	0	0	0	0	1	0	1	0	0	0	0	0	0	0	0	1	0	0	0	0	0	1	0	1	1	0	1	0	1	1	0	0	1	1	0	1	0	0	0	0	0	1	0	0	0	0	0	0	0	0	0	1	1	0	1	0	0	0	0	0	0	0	0	0	0	1	0	0	0	1	0	1	0	0	1	0	0	0	0	0	0	0	1	0	1	0	1	0	1	0	0	0	0	0	1	0	0	1	0	1	0	1	0	0	0	0	0	1	1	1	0	0	0	0	0	0	0	0	0	0	0	0	1	2	0	1	0	0	1	0	0	0	0	0	1	0	0	2	1	0	0	1	1	1	0	0	0	1	1	1	0	1	0	0	0	0	0	0	0	0	0	0	1	0	0	0	1	0	1	0	0	0	0	0	0	0	0	0	1	1	0	1	1	0	0	0	0	0	0	0	0	0	0	0	0	0	0	0	0	0	0	0	0	0	1	0	0	1	0	0	0	0	0	1	1	0	0	0	0	0	0	1	0	0	0	0	0	0	1	1	0	0	1	0	1	1	1	1	1	1	0	1	0	0	1	0	0	0	0	0	1	1	0	0	0	0	1	0	0	0	2	0	0	1	1	1	0	0	0	1	0	0	0	1	0	0	0	1	0	0	0	0	0	1	1	0	0	0	1	0	0	1	1	0	1	1	1	1	1	0	0	0	0	0	0	0	0	1	0	1	0	0	0	0	0	1	0	1	0	0	0	0	0	0	0	0	0	0	0	0	0	0	0	1	0	0	2	0	0	0	0	1	0	1	0	1	0	0	0	1	0	0	1	0	1	0	0	0	0	0	1	1	0	0	0	1	1	2	0	0	0	2	0	1	1	0	0	0	0	0	0	0	1	1	0	0	0	0	1	0	2	0	0	1	2	1	0	0	0	1	0	0	1	0	0	1	0	0	1	0	0	2	1	1	1	2	0	0	0	0	0	1	1	1	1	0	1	1	0	0	0	0	0	0	0	2	1	1	0	0	1	0	1	0	1	1	0	0	0	0	0	0	1	1	0	0	0	0	1	0	0	0	0	0	0	0	1	0	0	1	1	1	0	2	0	1	0	1	0	1	1	0	0	0	0	0	1	0	1	0	1	1	0	0	0	1	1	1	0	1	0	0	1	0	0	0	0	0	0	0	0	0	0	0	0	0	1	1	1	0	1	0	0	2	0	0	1	0	1	0	0	0	0	0	0	1	0	1	0	2	2	0	1	0	0	0	0	0	2	0	0	2	0	1	0	1	0	1	0	2	0	1	0	0	0	0	2	1	0	1	2	0	1	0	0	1	0	1	1	0	0	0	2	0	2	0	0	0	0	0	0	0	0	0	1	0	1	1	1	1	1	1	2	0	0	1	1	0	0	2	0	0	0	0	1	0	0	0	0	0	0	0	0	1	0	0	1	0	0	0	0	0	0	0	1	0	0	1	1	0	1	0	0	0	0	1	0	1	0	0	0	0	0	0	0	0	0	1	2	0	0	2	0	0	0	0	0	0	0	1	0	1	0	0	0	0	0	2	2	0	1	0	1	0	1	0	0	0	0	1	0	0	0	0	1	0	0	0	0	0	0	1	0	1	0	1	0	1	1	0	0	0	0	0	2	0	0	0	1	1	0	1	0	1	0	1	0	0	1	0	0	0	1	0	0	0	0	0	0	0	0	0	0	1	1	2	0	0	2	0	0	0	0	1	0	0	0	0	0	0	0	0	0	0	1	0	0	1	0	0	0	0	0	0	0	0	1	0	2	0	0	0	2	0	0	0	0	0	2	0	2	0	0	0	0	0	2	0	0	0	0	2	0	1	0	1	0	0	0	0	2	2	0	0	2	2	0	1	1	0	0	0	0	0	0	0	0	0	0	0	0	0	0	0	0	0	0	1	0	0	1	1	1	0	1	0	0	2	0	0	0	1	0	0	0	0	0	1	0	0	0	0	1	1	0	0	0	0	0	0	1	0	0	0	2	0	0	0	0	0	0	1	1	0	0	1	0	1	0	0	0	0	0	1	0	1	0	0	1	0	0	1	0	0	0	1	0	0	0	0	0	1	0	0	0	0	0	0	1	0	2	0	0	0	0	0	0	0	0	0	0	0	0	0	0	0	0	0	0	0	1	0	1	0	0	0	0	0	0	0	0	2	1	0	0	0	1	0	1	1	0	0	0	0	0	1	1	0	1	0	0	0	1	0	0	0	0	0	0	2	1	0	0	0	0	0	2	1	0	0	0	0	0	0	0	0	0	0	1	0	0	1	0	1	0	0	0	0	0	0	1	2	0	0	1	0	0	0	0	0	0	0	0	1	1	0	0	1	0	0	1	0	1	0	0	1	0	0	0	0	0	0	0	0	1	0	0	0	1	0	0	0	0	0	0	0	0	0	0	0	1	1	1	0	1	0	0	1	0	0	0	0	1	0	1	0	0	0	1	0	0	0	0	1	0	0	1	0	0	0	0	1	0	0	0	1	0	2	1	0	0	0	2	0	0	0	0	0	0	0	1	0	0	0	0	0	0	0	0	0	0	0	0	1	1	0	0	0	1	1	0	0	0	0	0	1	0	0	0	0	0	0	0	0	0	2	0	0	0	0	0	0	0	0	1	0	0	0	0	0	0	0	1	0	0	0	0	0	2	0	0	0	0	0	0	0	0	0	0	0	0	1	0	0	0	1	0	0	1	0	1	0	0	1	0	1	0	0	2	1	0	0	0	1	0	0	2	0	0	0	0	0	1	1	0	1	1	0	0	0	0	0	0	1	1	0	0	1	1	0	0	0	0	0	1	2	0	0	1	0	0	0	0	1	0	0	1	0	0	0	0	1	0	2	0	0	0	0	0	0	0	0	0	0	0	1	1	0	1	0	0	0	0	0	0	0	1	0	0	0	0	0	0	0	0	0	1	1	0	0	0	1	0	0	0	1	0	0	0	0	1	1	0	0	0	0	0	0	1	0	0	0	0	0	0	0	0	0	0	0	0	0	1	1	0	0	1	0	0	0	0	0	0	0	1	1	1	0	1	1	0	1	0	1	0	0	0	0	0	0	0	1	0	0	0	2	1	0	0	0	0	0	0	1	1	1	0	0	0	0	0	1	0	0	0	1	1	0	0	0	0	0	0	0	0	0	0	0	0	1	1	0	1	1	0	0	0	0	1	1	0	0	0	0	0	2	0	2	0	0	1	1	0	1	0	1	0	0	0	0	0	0	0	0	0	0	0	0	0	1	0	0	0	0	0	1	1	1	1	0	1	0	0	0	0	1	0	0	1	0	0	0	1	0	1	0	0	0	1	0	1	0	0	0	1	2	0	0	0	1	0	0	1	1	0	0	0	1	1	1	0	0	0	0	0	0	1	0	0	0	1	0	0	1	0	0	0	0	0	0	1	0	0	0	1	2	0	0	0	0	1	1	0	1	0	0	0	0	0	0	1	1	0	0	1	2	0	0	0	1	0	0	1	1	0	1	2	0	1	0	0	1	0	0	0	0	0	0	1	0	0	0	0	0	0	0	0	0	1	0	0	1	0	0	1	0	1	0	0	0	2	2	1	0	0	0	1	0	0	2	1	0	0	0	0	0	0	1	0	0	0	1	0	0	1	0	1	0	0	0	1	1	0	1	0	0	0	0	0	0	0	0	2	0	0	1	0	0	1	2	0	0	1	0	1	0	0	1	1	1	1	1	0	0	0	1	0	0	1	0	0	0	0	0	0	0	1	0	0	1	0	0	0	2	0	1	0	0	1	1	0	0	0	1	0	1	0	0	1	1	0	0	0	1	1	0	1	0	0	1	1	0	0	0	0	1	0	1	0	0	1	0	0	0	1	0	0	1	0	0	1	0	0	0	2	1	1	1	0	0	0	0	0	0	0	0	1	0	0	1	0	1	0	0	0	1	0	0	0	0	0	0	0	0	0	2	0	0	0	0	0	1	0	1	0	0	0	1	0	1	1	0	1	2	0	1	0	1	0	1	0	0	1	0	0	0	0	0	0	1	0	0	0	0	0	1	0	0	2	0	0	0	0	2	0	0	1	1	0	0	1	0	0	1	0	0	0	0	1	0	0	0	0	1	2	0	0	0	0	0	0	0	1	1	0	1	0	2	1	1	0	0	0	0	0	0	0	0	1	0	1	0	0	0	0	0	0	0	0	0	0	0	0	1	1	0	0	0	0	1	0	1	0	1	0	0	0	0	1	0	0	0	1	0	1	0	0	0	0	0	1	1	0	0	1	0	1	0	1	0	1	0	1	0	0	0	1	0	0	0	1	0	0	1	0	0	0	0	0	1	0	0	0	0	1	1	1	1	0	0	0	0	0	0	0	1	0	0	0	0	0	2	0	0	1	0	0	0	0	0	0	0	1	0	0	1	1	0	0	0	0	0	0	0	0	0	0	0	0	1	0	1	0	0	2	0	0	1	0	1	0	1	1	1	1	0	0	1	0	0	0	0	0	0	0	2	0	0	0	0	0	2	0	1	0	0	0	0	0	0	0	0	2	1	0	0	0	1	0	1	0	0	0	0	0	0	1	0	1	0	1	0	1	0	0	0	0	2	0	0	0	0	0	1	0	1	1	0	1	0	0	0	0	2	0	0	2	0	1	0	1	1	0	2	1	0	0	0	0	0	0	0	0	0	0	0	2	0	1	1	0	1	0	2	1	0	0	0	1	0	0	1	1	0	2	0	0	0	0	0	1	0	0	1	0	1	1	0	0	2	1	0	0	1	0	1	0	0	0	0	0	0	1	0	0	0	1	0	1	0	0	1	0	1	0	0	0	0	0	0	0	1	2	1	0	0	0	2	2	0	0	1	0	0	0	0	1	2	0	0	1	1	0	1	1	0	1	0	0	1	1	0	0	0	0	1	0	0	1	1	0	0	1	1	0	0	0	0	1	0	0	0	0	1	0	1	2	0	0	0	1	1	0	1	0	0	0	0	1	1	0	0	1	0	0	1	1	1	0	1	0	0	0	0	0	0	0	1	0	0	1	0	0	1	1	1	0	0	0	0	1	1	1	0	1	1	0	0	0	0	1	0	0	1	1	1	0	1	1	0	0	0	0	0	0	0	0	0	1	0	1	1	0	1	0	2	0	0	1	0	0	0	0	0	0	0	0	0	0	0	1	0	0	0	0	1	1	1	0	0	0	0	0	0	0	1	0	0	1	1	0	0	0	1	0	0	0	0	1	0	0	0	0	0	0	0	1	0	0	1	0	0	0	0	1	0	0	0	2	1	0	0	0	0	0	1	1	1	1	0	0	0	0	0	0	0	0	1	2	0	0	0	0	0	0	1	0	0	0	0	0	0	0	1	0	0	2	1	0	0	0	0	0	1	1	0	0	0	1	1	0	0	1	0	0	0	0	0	0	0	1	0	0	1	2	1	0	1	1	1	0	1	0	0	0	0	1	0	0	0	0	1	1	0	1	1	0	1	2	0	0	2	0	0	0	1	0	0	1	0	0	0	0	0	0	0	0	0	1	1	1	1	1	0	0	0	0	1	0	1	0	1	1	0	1	0	0	1	0	0	0	0	0	0	0	1	0	0	1	0	0	0	0	0	1	0	1	0	0	0	1	0	0	1	0	1	0	1	0	0	1	1	0	1	1	0	1	1	1	0	1	0	1	0	0	0	1	0	0	0	0	0	0	0	0	1	1	0	0	0	1	1	0	1	2	0	0	1	1	2	0	1	0	1	0	1	0	0	2	0	1	0	0	1	0	0	0	1	0	1	0	1	0	0	1	0	0	0	2	2	0	0	0	0	0	0	0	1	1	0	0	0	1	0	0	0	0	0	2	0	1	2	0	0	0	1	1	0	1	2	0	0	1	1	0	1	0	1	0	0	2	0	0	1	0	1	0	0	0	0	0	0	2	0	0	2	0	2	1	2	0	0	0	1	0	1	1	0	2	1	0	2	0	0	2	1	0	1	0	1	0	1	1	0	0	1	0	0	0	0	0	0	0	0	0	2	0	0	1	1	0	1	1	0	0	0	0	0	0	0	2	1	0	0	1	0	0	0	0	1	0	0	0	1	0	0	0	0	0	0	0	0	1	0	0	2	0	0	0	1	0	0	0	0	1	1	0	0	0	0	0	1	1	1	0	0	0	0	1	0	0	1	0	1	2	0	0	0	0	0	1	0	1	0	0	0	0	0	1	0	0	0	1	0	0	1	0	0	0	1	1	1	0	0	0	0	0	1	1	0	0	1	0	0	0	0	0	0	0	0	1	0	0	0	0	0	0	0	0	0	0	1	0	0	1	0	0	1	0	0	0	0	0	1	1	0	1	1	0	1	0	0	0	1	0	0	0	0	1	0	1	0	0	0	0	1	0	0	0	0	2	0	0	0	0	2	0	0	0	0	0	0	1	1	0	0	0	0	0	0	0	0	0	0	0	0	1	0	0	0	1	0	0	1	0	0	0	1	0	0	0	0	2	0	1	0	0	1	2	0	0	0	0	0	0	0	1	1	0	0	1	1	0	0	0	0	0	1	0	0	0	0	0	0	1	0	0	0	2	0	1	0	0	0	0	0	0	0	0	0	1	0	0	0	0	0	0	0	0	1	1	1	1	1	0	1	0	1	0	0	1	1	0	0	0	0	0	0	1	0	1	0	0	1	1	0	0	0	0	2	0	0	0	0	0	1	0	0	0	1	1	1	0	1	0	0	0	1	0	1	0	1	2	0	0	0	0	1	0	1	0	0	0	0	0	0	0	1	0	0	1	0	0	1	1	0	2	1	0	1	0	0	1	0	0	0	0	1	0	0	0	0	0	0	0	1	0	0	0	0	0	0	1	0	0	1	0	1	1	0	0	0	0	0	0	1	0	0	0	0	0	0	1	1	0	1	0	0	0	0	1	0	1	0	0	0	1	0	0	0	0	0	0	1	0	0	1	0	0	0	0	0	0	0	0	0	0	0	0	0	1	0	0	2	0	2	0	0	1	0	0	0	0	0	0	0	0	0	1	0	1	0	1	0	1	0	1	0	0	0	0	0	0	1	0	0	1	1	1	0	1	0	0	0	1	0	0	0	1	2	1	0	0	0	2	0	0	1	1	0	0	0	0	1	0	0	1	0	0	0	0	0	0	0	0	0	0	0	1	0	0	0	0	1	0	0	0	1	0	0	0	0	0	1	0	1	0	0	0	0	0	1	0	0	0	0	1	0	0	0	0	0	0	0	0	0	0	1	0	1	1	0	0	0	0	0	1	0	1	0	0	0	0	1	0	0	0	0	0	1	0	0	1	0	0	1	1	0	0	0	0	0	1	0	0	1	1	0	0	0	0	1	1	1	2	0	0	0	0	0	1	0	0	1	0	0	0	0	0	0	1	0	0	0	0	1	0	0	0	1	0	0	0	0	1	1	0	0	0	0	0	0	0	1	1	1	0	0	1	0	1	0	1	1	0	0	1	0	0	0	1	0	0	0	1	1	0	0	0	1	0	0	0	1	0	0	0	1	0	0	0	1	2	0	0	1	0	0	0	1	0	1	0	1	0	0	1	0	0	0	1	0	1	1	1	1	0	0	0	1	0	0	0	0	0	1	0	1	1	0	0	0	0	0	0	0	1	0	0	0	1	0	0	0	0	0	1	0	0	0	0	0	0	0	0	0	0	0	0	0	0	1	1	0	2	0	0	0	1	0	2	0	0	0	0	1	2	0	1	0	0	0	0	0	0	2	1	0	0	0	0	0	0	2	0	1	0	0	0	0	1	0	1	0	0	1	1	1	1	0	0	0	0	0	2	0	0	0	0	0	0	0	0	0	0	0	2	0	0	1	0	0	1	0	1	0	0	0	0	0	0	0	0	0	0	0	0	1	0	0	0	0	1	0	0	1	0	0	1	0	0	0	1	0	0	0	0	1	1	0	1	0	0	1	0	1	0	1	0	0	0	0	1	0	0	0	1	0	0	1	0	1	0	0	0	0	1	0	0	0	0	0	0	0	0	2	0	0	2	0	1	1	2	0	0	0	2	0	0	0	0	0	0	0	0	2	1	1	0	0	1	2	0	0	0	0	0	1	0	1	0	0	1	0	0	0	0	0	0	0	0	0	2	1	1	2	1	0	0	1	0	2	1	0	0	0	0	0	1	2	1	0	1	1	0	0	0	0	0	1	0	0	1	0	0	0	0	1	0	1	0	0	0	0	0	1	0	0	0	0	1	1	1	1	1	0	0	0	1	0	0	0	1	0	0	0	2	0	0	0	0	1	0	0	2	0	0	1	0	0	0	0	2	1	0	0	0	0	1	0	2	0	0	0	1	0	0	1	1	0	0	1	0	0	0	1	1	0	0	0	0	1	1	0	1	0	1	1	0	0	0	0	1	0	0	0	0	0	0	0	0	1	1	1	0	0	1	0	1	2	0	0	0	0	1	0	0	1	1	1	0	0	0	0	1	0	1	0	2	0	0	0	0	0	0	0	0	0	0	0	0	1	0	0	1	0	1	0	0	0	0	0	0	0	0	0	1	0	0	0	2	0	1	0	1	0	2	0	0	1	0	0	0	1	1	0	2	0	0	1	0	1	0	0	0	0	0	2	0	0	1	0	0	0	0	0	0	0	1	0	1	0	0	0	0	0	0	1	1	0	0	0	0	1	0	2	0	1	2	0	0	1	0	0	0	0	0	0	1	0	0	0	0	0	1	1	2	0	0	0	1	0	1	0	0	1	0	0	0	0	0	0	0	1	1	0	0	1	0	0	0	2	0	0	1	1	1	0	1	1	0	0	1	0	1	0	1	0	1	0	1	1	1	0	0	0	1	0	0	0	0	0	2	0	0	0	0	1	0	0	1	0	0	0	1	0	1	0	0	0	0	0	0	1	0	0	0	1	0	1	0	0	0	0	0	0	0	1	0	0	0	1	0	2	1	0	0	0	1	0	0	0	1	1	0	0	1	0	0	1	0	0	0	0	0	0	0	2	1	0	0	0	2	0	0	0	1	0	0	1	2	0	0	0	0	0	0	0	0	0	0	0	0	1	0	0	1	0	0	0	0	0	1	0	0	1	0	2	0	0	1	1	0	0	0	2	0	0	0	0	0	0	0	0	0	1	0	0	0	0	0	1	1	1	0	0	0	1	0	0	0	2	0	0	2	0	0	0	0	0	2	1	0	0	0	0	2	0	0	0	0	1	0	0	0	0	0	2	1	1	0	1	1	1	0	0	1	0	0	0	0	0	0	0	1	0	0	1	2	0	0	0	0	0	2	1	0	1	0	0	1	1	1	0	0	0	1	0	0	1	0	0	1	0	0	1	0	0	0	1	0	0	0	0	0	0	0	0	0	1	1	0	0	0	1	0	0	1	1	0	1	1	1	1	0	0	0	0	0	0	0	0	0	0	0	0	0	1	0	0	0	0	0	0	0	1	0	1	0	0	0	0	0	0	0	0	0	0	0	1	1	1	0	1	1	2	0	0	0	0	0	0	2	0	1	1	0	0	0	2	1	2	0	0	1	0	0	0	0	0	0	0	0	0	1	0	0	0	0	2	0	0	0	1	0	1	0	0	0	0	0	1	0	0	0	1	0	1	1	0	2	0	0	0	0	0	0	0	0	1	1	1	1	1	0	0	0	0	1	0	0	0	0	0	0	0	0	0	1	1	0	0	0	0	0	0	1	0	0	0	0	1	0	0	0	1	0	0	0	0	1	1	1	0	0	0	0	0	0	1	1	0	0	0	1	0	0	0	0	1	1	1	1	0	0	0	0	0	0	0	0	1	0	1	0	1	0	0	1	1	1	1	1	0	0	0	0	1	1	0	0	0	1	1	0	0	2	0	0	0	2	0	0	1	0	0	0	0	1	1	1	1	0	0	0	0	1	0	0	0	0	1	0	0	0	2	0	0	0	0	0	0	0	0	0	0	1	0	0	0	0	0	0	0	0	1	0	0	2	2	0	0	0	0	0	0	0	0	0	0	1	0	0	0	1	0	0	0	0	0	1	0	0	0	0	1	1	0	0	0	1	0	1	0	0	0	0	0	0	0	0	0	0	0	1	0	0	1	0	0	1	0	0	0	0	0	0	1	0	0	0	0	0	0	0	1	0	1	0	0	1	0	0	1	0	1	1	0	1	0	0	1	1	1	0	0	0	0	0	0	0	1	1	1	0	1	0	0	0	0	0	0	0	1	0	0	0	1	1	2	0	0	0	0	0	0	0	1	0	0	0	0	0	0	0	0	1	0	0	0	0	1	0	0	1	1	0	2	0	1	0	0	1	0	0	1	0	2	0	0	0	0	0	0	0	0	0	0	0	0	0	0	0	2	0	2	1	0	0	1	0	0	1	0	0	0	0	0	0	2	0	0	1	0	0	0	0	0	1	0	1	0	2	0	0	0	0	1	0	0	0	1	0	0	1	1	0	0	1	1	0	0	0	1	0	1	1	0	0	0	2	1	0	1	1	1	1	2	0	1	0	1	0	0	1	1	0	1	1	0	0	1	0	0	0	0	0	2	1	1	2	0	1	0	1	0	1	0	0	0	0	0	0	0	0	0	0	0	1	0	1	0	0	0	1	2	0	2	0	1	0	0	0	0	1	0	0	0	0	0	1	1	0	0	0	1	0	0	0	0	1	0	0	0	0	0	0	0	0	1	1	0	0	1	0	1	0	0	0	0	0	1	1	0	1	2	0	1	1	1	0	0	2	0	0	0	0	0	2	0	0	1	0	0	1	0	0	0	0	0	1	0	0	0	0	0	0	0	1	0	0	1	1	1	0	0	0	0	0	0	0	1	0	1	0	0	0	0	0	1	2	0	0	0	1	0	0	1	0	1	0	0	0	0	1	0	1	1	0	0	0	0	0	1	0	0	1	1	0	0	0	0	0	0	0	1	0	0	0	0	1	1	0	1	0	0	1	0	0	0	0	0	0	0	0	0	1	0	1	0	0	0	0	0	0	1	1	0	1	1	0	1	0	0	0	1	0	0	0	0	0	1	0	0	0	0	0	1	0	0	0	0	0	1	1	1	1	0	0	0	0	1	0	0	1	0	0	0	0	0	0	0	0	0	1	1	0	1	1	0	0	0	0	0	0	0	1	0	0	0	0	1	1	1	1	0	0	0	0	0	1	0	0	0	0	0	0	1	0	1	1	0	0	0	0	0	1	0	0	0	1	1	0	0	2	0	1	1	1	0	1	1	0	0	0	1	0	0	0	1	1	0	0	2	0	0	0	0	0	1	0	0	1	0	0	1	0	0	1	0	1	0	0	0	1	0	0	0	0	0	0	0	1	1	0	0	1	0	0	0	0	2	1	0	0	0	0	0	1	0	0	1	0	0	0	0	1	2	0	0	1	1	1	0	0	1	0	0	2	0	0	0	0	0	0	0	0	0	0	0	1	1	0	0	1	1	0	0	0	0	0	0	0	1	1	0	1	0	0	0	0	0	0	0	1	0	1	0	2	0	2	0	0	0	0	1	0	0	0	1	0	0	1	1	0	0	1	1	0	0	0	0	0	0	0	0	0	0	0	0	1	0	0	0	0	2	0	1	1	0	0	0	1	0	2	0	0	0	1	0	0	0	0	1	2	1	0	1	1	0	0	0	0	2	0	0	0	1	1	0	0	2	0	0	0	0	0	0	1	0	0	1	0	0	0	0	2	2	0	0	0	2	1	0	0	0	0	0	1	0	0	2	0	0	0	0	0	0	1	1	0	0	0	1	1	0	0	0	0	0	0	0	0	0	0	1	0	0	0	0	0	1	0	0	0	0	0	0	0	0	0	0	0	1	1	0	0	0	0	0	0	0	1	0	0	1	0	0	1	1	0	0	1	0	0	0	0	1	0	0	0	0	0	0	0	0	0	1	0	0	0	0	0	1	1	0	0	0	0	0	0	0	0	2	0	0	0	1	0	1	0	0	0	0	0	1	0	1	0	0	0	0	1	1	0	1	0	0	1	1	0	0	0	1	0	0	1	0	0	1	0	0	0	0	1	0	0	2	0	2	0	0	0	0	0	0	1	0	1	1	1	0	1	0	0	1	0	1	0	0	1	1	0	0	0	1	0	1	0	0	0	1	0	0	0	0	0	0	0	0	0	0	0	1	2	0	1	0	0	0	1	0	1	0	0	0	0	0	1	0	0	0	0	1	0	1	0	0	0	0	0	1	1	0	1	0	1	2	0	0	0	0	0	0	0	0	1	1	1	0	1	1	1	0	0	0	0	0	1	0	1	0	0	1	0	1	0	0	1	0	0	1	0	1	1	0	0	0	1	1	1	0	0	0	1	0	0	1	0	0	0	0	0	0	1	0	0	0	0	0	0	0	0	1	1	0	0	1	1	0	0	0	0	0	1	1	1	1	1	0	0	0	0	2	0	0	0	0	1	1	1	0	0	1	0	1	0	1	0	0	0	1	0	0	0	0	0	1	1	1	0	0	0	0	1	1	0	0	0	1	0	1	1	0	0	2	1	0	0	0	0	0	0	0	0	0	0	0	1	0	0	1	1	0	0	0	0	0	1	1	0	0	1	0	0	0	0	1	0	0	0	1	1	0	0	0	1	0	1	1	1	0	0	1	0	0	1	0	0	1	1	0	0	0	0	0	0	0	1	0	0	0	0	0	0	0	0	1	1	0	0	0	0	0	1	1	0	0	0	0	0	0	0	1	0	1	0	0	1	1	0	0	1	0	1	0	0	0	0	0	0	0	0	0	1	0	1	0	1	2	2	0	0	0	0	0	0	0	0	0	0	0	1	0	0	0	1	1	1	1	0	0	1	0	0	0	0	1	0	0	0	1	2	0	0	0	0	1	0	0	1	1	0	0	1	2	0	1	0	0	1	0	0	0	1	0	1	0	0	1	0	1	0	2	0	0	1	2	0	0	0	1	1	0	0	0	1	2	0	0	0	1	1	0	0	0	0	0	1	0	1	0	1	0	0	0	0	0	1	0	0	0	0	0	1	0	0	0	1	1	1	0	0	0	1	0	0	1	0	0	0	1	0	0	1	0	2	0	0	0	1	2	0	0	1	0	0	0	0	0	0	0	1	0	0	1	0	0	0	1	0	0	0	0	0	0	0	2	0	0	0	0	0	2	0	1	0	1	0	1	0	0	1	0	0	0	0	0	0	0	0	0	0	0	0	1	1	0	0	0	1	0	1	0	0	1	0	0	1	1	0	0	1	0	1	0	0	0	1	0	0	0	0	0	1	1	1	0	1	0	0	0	0	1	0	0	1	1	1	0	0	0	0	0	0	0	1	0	0	0	1	0	1	1	1	1	1	0	0	0	0	0	0	0	0	1	0	0	0	0	2	0	0	0	0	0	0	0	0	0	1	0	0	0	0	0	0	0	0	2	0	2	0	1	0	0	0	0	0	0	0	0	0	0	0	0	0	0	0	1	1	1	0	0	2	0	1	0	0	1	0	0	0	1	0	0	1	2	0	1	0	0	0	0	0	0	0	0	0	1	0	0	1	0	0	1	1	0	0	0	0	0	2	0	2	0	1	0	0	2	0	2	0	0	0	0	0	0	0	1	0	0	0	1	0	1	0	1	0	0	0	0	0	1	0	0	1	0	0	0	0	0	0	1	1	0	0	0	0	0	1	0	1	1	0	1	0	0	1	0	0	0	0	0	0	1	0	0	1	1	1	1	0	0	0	0	1	0	1	0	0	1	0	0	0	0	0	0	0	2	0	0	0	0	1	0	0	0	0	0	0	0	0	0	0	0	1	0	1	0	0	0	0	1	1	0	0	0	0	1	0	0	1	0	0	0	0	0	1	1	0	0	0	0	0	0	0	0	1	1	0	0	0	0	0	0	0	0	1	0	0	1	0	0	1	1	0	1	0	0	0	0	0	0	0	0	2	0	0	0	0	1	0	0	0	2	0	0	0	0	0	2	0	0	0	0	0	0	0	0	0	2	2	0	0	0	0	0	1	0	0	0	0	0	0	1	0	0	0	0	0	0	0	0	1	1	1	0	0	0	0	0	0	0	0	1	1	0	0	0	1	0	0	0	0	1	2	0	0	0	0	0	1	1	0	0	0	0	0	0	0	0	1	0	0	1	0	1	1	0	0	0	0	0	0	0	0	2	0	0	0	0	0	0	2	0	0	1	1	0	0	0	0	1	1	1	0	1	1	0	0	0	0	0	0	0	1	0	0	0	0	0	0	1	1	1	0	0	0	0	1	2	0	0	1	0	0	2	0	0	1	0	0	0	2	0	1	0	0	0	0	0	1	0	0	1	0	0	0	0	0	1	2	0	2	0	0	0	1	0	0	1	0	0	0	0	0	1	2	1	0	2	1	1	0	0	0	0	0	0	0	0	0	2	0	0	1	0	0	1	1	1	0	1	1	1	0	0	0	1	0	0	0	0	0	0	0	1	0	0	0	0	0	0	0	1	0	0	0	0	1	0	0	0	0	1	1	0	2	0	1	0	0	2	1	0	1	0	0	1	0	1	1	0	1	0	1	1	0	0	2	0	0	0	0	0	0	0	1	0	0	1	0	1	1	1	0	0	0	0	1	0	0	1	1	1	0	1	1	0	0	0	1	0	0	1	0	0	1	0	0	1	0	0	0	0	0	0	0	0	1	1	1	1	0	0	0	0	1	0	1	1	0	2	0	1	0	1	0	0	1	1	0	2	0	0	0	0	2	0	1	1	0	0	0	0	0	2	0	0	0	1	1	1	0	0	1	0	0	0	1	1	1	0	0	0	0	1	2	0	0	1	0	0	1	0	0	0	0	0	1	0	0	0	0	0	1	0	0	0	0	1	0	1	0	0	0	2	0	0	1	0	1	0	0	0	0	0	2	1	0	0	0	0	2	0	1	0	0	0	1	0	0	0	2	0	0	0	1	0	0	0	0	1	0	0	0	0	1	2	0	0	0	0	1	1	1	0	1	0	1	1	0	0	0	0	0	0	0	0	0	2	0	1	1	0	2	1	0	0	1	1	1	0	0	0	0	2	0	1	0	0	0	0	0	0	0	1	1	2	0	0	0	0	0	1	0	0	0	1	0	0	1	0	0	0	0	2	0	0	0	0	0	0	0	0	1	1	0	2	2	0	0	0	1	0	1	0	0	0	0	2	0	0	1	0	0	1	0	0	0	1	0	1	1	1	0	0	0	1	1	2	0	0	2	2	1	1	0	0	0	2	0	0	0	2	0	1	1	0	0	0	0	0	0	0	1	0	0	0	1	1	0	0	0	0	0	1	0	0	1	1	0	0	0	1	0	1	2	0	0	0	0	0	0	0	1	0	1	0	0	0	0	0	0	0	1	0	0	1	0	0	0	2	1	0	0	0	0	0	1	2	0	1	1	0	1	1	0	2	1	0	0	0	0	1	0	0	0	1	1	0	1	0	0	0	0	1	0	1	0	0	1	2	1	1	0	0	0	1	1	1	1	0	1	0	0	0	0	0	0	0	1	0	1	0	0	0	0	1	0	0	0	1	0	2	2	0	0	0	0	0	0	0	0	0	1	1	0	0	1	0	0	0	1	0	0	0	1	0	1	0	0	0	0	1	1	2	1	0	0	1	2	1	1	0	1	0	0	0	0	0	1	0	1	0	0	0	1	1	0	0	0	0	0	0	0	0	0	0	0	0	0	0	0	1	0	0	0	0	1	2	0	0	0	2	1	0	0	1	0	0	1	0	1	1	0	0	1	0	2	0	2	0	0	0	0	0	0	0	0	1	1	0	0	1	0	0	1	0	0	0	1	0	1	0	1	0	0	1	0	0	0	2	1	0	0	0	0	1	1	0	2	1	0	0	0	0	0	0	0	1	0	0	0	0	0	0	0	2	0	0	0	0	0	0	0	0	1	0	0	0	1	1	0	1	0	1	0	0	0	0	1	0	0	2	0	0	0	0	0	1	0	0	0	1	0	2	0	1	0	0	0	1	0	0	0	1	0	2	0	0	0	0	1	2	0	0	0	0	0	0	0	0	0	1	0	1	0	0	0	0	0	0	0	0	0	0	2	0	0	1	0	0	0	1	2	0	0	0	0	0	1	0	1	0	0	2	1	0	0	0	0	1	0	0	0	0	0	1	0	0	1	0	0	0	0	0	1	0	0	0	0	0	0	0	0	0	2	0	0	0	1	0	0	1	0	0	0	0	1	0	0	1	0	0	0	0	0	0	0	0	0	0	0	0	0	0	0	0	0	0	0	0	0	0	1	0	0	0	2	0	0	0	0	0	0	1	0	0	0	0	0	0	1	1	0	0	1	0	0	0	0	0	0	0	0	1	0	1	0	0	1	0	2	0	1	1	0	0	0	2	1	0	0	1	0	0	0	0	1	1	1	0	0	0	1	0	0	0	0	0	0	0	0	0	0	0	0	1	0	0	1	0	1	0	0	0	1	1	0	0	0	0	1	1	0	0	0	0	0	0	2	0	0	0	1	0	0	1	0	0	0	0	0	1	0	2	0	1	0	0	0	0	1	1	0	0	2	0	0	0	0	0	1	0	1	0	0	0	0	0	0	1	0	1	0	0	0	1	0	0	0	0	1	0	0	0	0	0	0	0	0	0	1	1	0	0	0	1	1	0	0	0	1	1	1	1	1	0	0	0	1	0	2	0	0	2	0	0	0	1	0	0	1	0	0	0	0	1	0	0	0	0	0	0	0	0	1	0	0	0	0	0	0	1	0	0	0	1	0	0	1	0	0	1	0	0	0	0	0	1	0	1	0	0	2	0	0	0	0	2	0	0	0	1	0	1	1	0	0	1	0	1	0	1	0	0	0	0	1	1	0	0	0	0	0	1	0	0	1	0	0	0	0	0	1	0	2	0	1	0	0	0	1	0	1	0	0	1	1	1	0	0	0	0	0	0	0	1	0	2	1	1	0	0	0	1	0	0	0	0	1	0	0	0	0	0	0	1	0	0	0	0	0	1	0	0	1	1	1	0	0	2	0	1	1	0	0	0	0	1	0	0	0	1	1	0	1	0	1	0	0	0	0	1	0	0	0	0	0	1	0	0	0	0	0	0	1	1	0	1	0	0	1	0	1	0	0	2	0	1	0	0	0	0	1	2	0	0	0	0	0	1	0	0	0	1	1	0	1	0	0	2	1	1	1	1	1	1	0	0	1	0	1	0	0	0	0	0	0	0	2	0	0	1	0	1	1	0	0	0	0	0	2	0	0	0	0	0	2	0	0	0	0	1	0	0	1	0	0	1	1	0	1	0	1	0	0	0	0	0	0	0	1	0	0	1	1	1	0	1	0	0	1	0	0	2	1	2	1	0	0	0	1	1	0	1	0	0	0	1	0	0	0	1	1	0	1	1	0	0	1	2	0	0	0	1	0	0	1	1	0	1	0	0	0	0	0	0	1	1	0	1	0	1	0	0	1	1	0	0	0	0	1	1	1	0	0	0	0	0	1	0	0	1	0	1	1	0	0	0	0	2	0	0	0	1	0	0	0	1	1	0	0	0	0	0	1	0	2	0	0	0	1	1	1	0	0	0	1	0	0	0	0	0	1	1	0	1	0	0	1	0	0	1	0	0	0	0	0	0	0	0	0	0	2	0	1	0	0	1	0	0	0	1	0	1	0	1	1	1	0	0	0	2	0	1	0	0	0	1	0	0	1	2	1	1	0	1	0	0	1	0	1	0	0	0	0	0	0	1	1	0	0	1	0	0	0	0	1	1	0	2	0	0	0	0	0	2	0	0	0	1	1	0	1	0	0	0	1	0	0	0	0	2	0	1	0	0	0	2	0	1	0	0	0	1	1	0	0	0	0	0	0	0	0	2	1	0	0	0	0	0	0	0	0	0	1	0	0	0	0	0	2	0	0	0	0	0	1	0	0	0	0	0	0	0	1	1	1	0	2	2	1	0	0	0	0	1	0	0	0	0	0	0	0	1	1	0	0	0	0	0	1	0	0	0	0	0	0	1	1	0	1	1	0	0	0	0	0	1	0	0	0	0	1	0	0	0	0	1	1	1	0	1	0	1	1	0	0	0	0	0	0	0	1	0	0	2	1	0	0	0	0	0	0	0	1	0	0	0	1	0	1	0	0	1	0	0	0	0	0	1	0	0	0	1	0	0	0	1	0	1	0	0	0	1	0	0	0	0	0	0	0	0	1	0	0	0	1	0	0	2	0	1	0	0	1	1	2	0	0	0	0	0	0	0	1	1	0	1	1	1	1	1	0	1	0	0	0	0	0	0	0	0	0	0	0	1	0	0	0	0	0	0	0	0	0	1	0	0	0	0	0	0	0	0	0	1	0	1	0	0	0	2	1	0	0	0	0	0	1	0	1	0	0	0	0	0	0	0	0	0	1	1	1	0	0	0	1	0	1	0	0	0	0	0	0	0	0	0	0	1	0	0	0	0	0	0	0	0	0	0	0	0	1	0	0	1	1	0	0	0	0	0	0	1	1	1	1	1	0	2	0	1	0	0	0	1	1	1	0	1	0	1	0	1	0	1	1	0	0	1	0	0	0	0	0	0	0	0	1	0	0	0	0	1	0	0	0	0	1	1	0	0	0	0	0	1	0	0	0	0	1	1	0	0	1	1	0	0	1	2	1	0	0	1	0	0	0	2	0	1	1	1	0	0	0	0	1	0	0	0	0	0	0	0	0	1	2	0	0	0	1	0	0	0	0	0	0	0	1	1	1	0	0	0	0	1	0	1	0	0	0	0	0	1	0	0	1	0	0	0	0	0	0	0	0	0	0	1	0	0	1	0	1	0	0	2	0	0	0	0	1	0	0	0	0	1	2	0	0	0	0	2	0	0	1	0	1	1	1	1	0	0	0	1	0	0	0	1	1	0	0	0	0	0	0	0	0	1	0	0	1	0	0	0	0	1	1	0	0	0	1	1	0	0	0	1	0	0	0	1	1	0	0	0	0	1	0	1	0	0	0	0	0	0	1	0	0	0	1	0	0	0	0	1	2	0	0	1	1	0	0	0	0	0	1	1	0	0	1	0	0	1	0	0	1	0	1	0	0	0	0	0	0	0	0	0	1	0	0	0	0	0	0	1	0	0	0	0	1	0	1	0	0	1	0	0	0	1	0	1	1	1	0	0	0	0	1	0	0	0	0	1	0	1	0	0	0	0	1	0	1	1	0	0	0	0	0	0	1	0	0	2	0	0	0	0	0	0	2	1	0	0	1	1	0	0	0	0	1	1	0	0	1	0	0	1	0	1	0	0	0	0	0	0	1	0	0	0	1	0	0	0	0	1	0	0	0	1	0	0	1	0	0	2	1	0	1	0	0	0	0	2	0	0	1	0	0	0	0	2	0	0	0	1	0	2	0	0	2	0	0	1	0	1	0	0	0	1	0	1	1	1	0	0	0	0	0	0	0	1	0	1	0	0	0	2	0	2	2	0	0	1	0	0	0	0	0	0	0	0	0	0	0	0	2	0	0	0	1	0	0	0	0	0	0	0	0	0	0	1	0	0	0	1	0	0	0	0	0	0	0	0	0	0	0	2	0	1	0	1	0	0	0	1	0	1	0	0	0	0	1	0	1	0	0	0	0	1	0	0	0	0	0	0	0	0	0	1	0	0	0	1	1	1	0	0	1	0	0	0	0	1	0	0	1	1	2	0	0	0	0	0	2	0	0	1	0	0	1	0	0	0	1	0	0	0	0	0	0	0	1	0	0	0	0	0	1	0	0	0	1	0	1	0	2	0	0	0	0	1	0	0	0	0	1	0	1	0	1	0	1	0	0	0	1	1	0	0	0	1	1	0	1	0	0	1	0	0	0	0	0	0	0	1	0	0	0	2	1	0	0	0	1	0	0	0	0	1	0	0	0	0	1	0	0	2	0	0	0	0	0	0	0	0	0	0	0	1	0	2	1	0	0	0	0	2	0	0	0	0	0	0	1	1	0	0	1	0	0	0	0	1	0	0	0	0	0	0	2	0	0	0	0	0	1	0	0	0	0	1	0	1	1	0	0	0	0	0	1	0	0	0	0	0	0	0	0	0	1	0	0	0	0	0	0	0	0	1	2	0	0	2	0	1	1	0	2	0	0	1	1	0	0	0	0	1	0	0	0	1	1	0	0	0	0	1	0	1	1	0	0	2	0	0	1	0	0	0	1	0	0	0	0	1	1	0	1	0	0	0	0	1	0	0	0	0	0	1	1	0	0	0	0	0	0	0	0	0	1	1	0	0	0	0	1	1	0	0	0	0	0	0	0	1	0	0	1	1	1	0	0	1	0	2	1	0	2	0	0	0	0	1	0	0	1	0	0	0	0	0	0	1	1	0	0	0	2	1	0	0	0	0	0	0	1	0	0	0	0	0	0	0	1	0	0	1	0	0	0	0	0	0	2	0	0	0	1	1	0	0	0	0	0	0	1	0	0	1	0	0	0	0	0	1	0	0	0	0	0	1	0	0	0	0	0	0	0	0	2	2	0	0	1	1	0	1	1	0	0	2	0	0	0	0	0	0	2	0	0	0	1	0	0	2	0	0	2	0	1	1	0	1	2	0	0	0	2	1	1	0	1	0	2	0	0	0	0	0	1	1	1	1	0	0	0	0	0	0	1	0	0	0	0	0	1	0	0	0	0	0	0	0	1	0	1	0	1	0	1	0	1	2	1	0	0	0	0	2	0	0	0	1	0	0	1	1	1	1	0	1	0	0	0	1	0	1	1	0	0	0	0	0	0	0	1	0	0	0	2	0	0	0	1	0	0	0	0	0	0	0	0	0	0	0	0	1	0	1	1	0	1	1	0	0	1	0	0	2	0	0	0	1	0	0	0	1	1	0	0	0	1	0	0	0	0	0	0	1	0	1	1	0	0	1	1	0	2	0	2	1	0	0	1	0	1	1	0	0	0	0	0	0	0	1	0	0	1	2	0	0	0	1	0	0	0	0	1	0	1	0	0	0	0	1	1	1	0	0	0	1	0	0	0	1	0	1	0	1	0	0	1	1	0	0	0	2	0	0	0	1	0	0	2	1	0	0	0	0	0	0	0	0	2	0	2	0	1	1	1	0	1	0	0	0	0	0	1	0	0	0	0	1	0	1	2	1	0	0	0	0	0	0	0	1	0	1	0	0	0	0	0	0	0	1	1	0	0	0	1	1	0	1	1	0	0	0	1	1	2	0	2	0	0	0	0	1	0	0	0	0	0	1	0	0	0	0	0	1	0	0	0	0	0	0	0	2	1	1	0	0	2	0	0	1	0	0	0	0	0	1	0	1	0	1	0	1	0	0	0	0	1	1	1	0	1	0	0	1	0	0	1	1	1	0	1	1	1	1	0	0	0	1	1	0	0	1	0	1	1	1	1	0	1	0	0	0	0	0	0	0	0	0	0	0	0	0	1	0	1	1	1	0	1	0	1	0	1	0	0	0	0	1	1	2	0	0	0	1	1	0	1	0	0	0	0	0	0	0	1	1	0	0	0	0	0	0	1	0	1	0	2	0	0	0	0	0	0	0	0	0	0	1	0	2	1	1	0	0	0	0	0	0	0	1	0	2	0	0	0	2	0	1	0	0	1	0	2	0	2	0	0	0	0	0	1	0	0	1	0	0	0	0	1	0	0	0	0	0	0	0	0	0	0	0	0	0	0	2	0	1	0	1	0	1	2	2	1	0	1	1	0	0	0	0	1	1	0	1	0	0	1	0	0	0	0	0	0	0	0	0	0	0	1	0	0	1	0	0	0	0	0	0	1	0	0	0	0	0	1	0	0	1	0	0	0	0	0	1	0	0	0	0	0	1	1	0	1	1	0	0	0	1	1	0	0	1	0	1	0	0	0	0	0	0	1	0	0	2	0	0	1	0	1	0	0	1	0	0	1	0	0	0	0	2	0	0	1	1	0	1	1	1	1	0	1	1	2	0	1	0	0	1	0	0	2	0	1	1	0	0	0	0	0	0	0	2	2	0	0	0	0	2	1	0	1	0	0	1	1	1	1	1	0	0	0	0	0	0	1	0	0	0	0	1	1	0	0	1	1	0	0	1	0	2	0	0	1	1	0	0	0	1	1	0	0	0	0	0	0	0	0	1	0	1	0	1	0	1	0	1	0	1	0	1	0	0	0	0	2	1	0	0	1	0	0	0	0	1	0	0	2	2	0	0	1	0	0	0	0	1	0	0	0	0	0	1	1	0	0	0	1	0	0	0	1	0	0	0	1	0	0	0	1	0	1	2	0	0	0	1	0	1	1	0	0	1	0	0	0	0	0	0	0	1	0	0	0	0	1	1	0	0	0	0	0	1	1	0	0	0	0	1	1	0	0	0	0	0	0	0	1	0	0	0	1	0	1	0	0	1	1	0	0	0	0	0	1	0	2	0	2	0	0	0	0	0	0	1	0	1	0	0	0	0	1	0	0	0	0	0	0	0	1	0	0	0	0	0	1	0	1	0	0	0	0	0	0	0	0	0	1	1	0	1	0	0	0	0	0	0	1	0	0	1	1	0	2	0	0	0	1	0	0	0	1	1	0	0	0	0	0	0	0	2	0	2	0	0	0	0	2	0	0	0	0	0	0	1	0	0	0	2	1	0	0	1	0	0	0	0	0	1	1	0	0	0	0	1	0	0	1	1	0	1	0	0	1	1	0	1	0	1	1	0	0	1	0	0	0	1	2	0	0	0	1	0	0	1	0	0	1	0	0	0	0	0	0	0	0	0	0	2	0	0	1	1	0	0	0	0	0	0	0	1	0	0	1	0	0	1	1	0	0	0	0	0	1	0	0	0	1	0	1	0	0	0	1	0	0	0	1	1	0	0	0	1	0	1	0	0	0	1	1	1	0	0	0	0	1	0	1	1	0	0	0	0	0	0	0	0	1	0	0	0	0	0	0	0	1	1	0	1	0	0	0	0	0	0	1	1	0	1	0	1	0	0	1	0	1	0	1	0	1	0	0	0	0	0	0	0	1	0	1	0	0	1	0	0	1	1	1	0	1	0	0	1	0	0	0	0	0	1	0	0	0	0	0	1	0	0	1	0	0	1	0	0	0	1	1	0	0	0	1	0	0	0	1	0	0	0	1	1	0	0	0	0	1	0	0	1	0	1	0	0	1	1	1	1	0	1	0	0	1	0	0	0	0	0	0	0	0	0	1	0	0	0	0	0	1	1	0	0	1	0	0	0	1	0	0	1	0	0	0	0	1	2	0	1	0	1	0	1	1	0	0	1	1	0	1	1	0	0	0	0	0	0	0	1	0	0	1	1	1	0	1	0	1	0	0	0	1	0	0	1	2	0	0	0	1	1	0	0	1	1	0	0	0	1	0	0	0	0	1	1	1	1	0	0	0	1	0	0	0	0	0	1	1	0	0	1	0	1	1	0	1	0	0	0	0	1	0	0	0	0	0	0	1	0	0	1	1	1	0	0	0	0	0	0	0	0	1	0	0	0	0	0	0	0	0	0	0	0	0	1	0	0	2	0	1	0	0	0	0	2	0	0	1	0	0	0	0	2	0	0	0	0	1	0	0	0	1	1	0	0	0	0	1	0	1	0	0	0	0	0	0	0	0	1	1	1	0	0	1	2	0	0	0	0	0	0	0	0	0	0	0	0	1	0	0	1	0	2	0	0	1	0	1	0	1	1	0	0	2	0	0	0	2	0	0	2	0	0	1	0	0	2	0	0	0	1	0	0	1	1	2	0	0	0	0	0	1	0	1	0	0	1	0	0	1	0	0	1	0	0	1	1	1	1	0	0	1	1	1	0	1	0	0	0	0	1	0	0	0	0	0	2	0	0	2	0	1	0	0	0	0	0	1	0	1	0	0	1	0	0	0	0	0	0	0	1	1	2	2	0	0	0	0	1	0	0	0	0	2	0	0	0	0	2	0	0	0	1	0	0	0	0	0	0	0	0	0	0	0	2	0	0	0	0	0	1	0	0	0	0	1	0	0	0	0	0	0	0	0	0	0	1	0	1	0	1	0	0	1	2	1	0	0	0	1	0	0	0	0	1	0	0	0	0	1	0	0	0	0	0	0	0	0	0	1	1	0	0	0	1	1	1	0	0	0	0	0	0	0	2	0	1	0	0	0	0	1	0	0	1	0	0	0	0	1	1	0	1	1	0	0	0	0	0	2	2	0	2	0	0	0	0	2	0	1	0	1	0	0	0	1	1	0	2	0	0	0	0	0	1	0	1	1	1	0	0	0	0	1	1	0	0	0	0	0	0	0	0	0	0	0	0	0	0	1	0	0	1	0	1	0	0	2	0	0	1	0	1	0	0	1	1	0	0	0	2	0	0	0	0	0	0	2	0	0	1	0	0	1	0	1	0	1	0	2	2	0	0	0	0	0	0	1	0	0	0	0	0	0	0	1	1	0	0	1	0	0	0	1	0	0	0	0	1	0	0	1	1	1	0	0	0	0	0	1	1	0	1	0	2	1	0	0	0	0	2	0	0	0	0	0	0	0	0	0	0	0	2	2	0	2	0	0	1	0	0	0	0	1	0	0	0	1	0	0	1	0	0	0	0	0	0	0	0	0	0	0	0	0	2	0	1	0	1	0	1	0	0	0	0	1	0	0	1	0	0	2	0	0	1	0	0	0	0	1	1	0	0	1	1	0	0	1	2	0	0	1	1	0	1	0	0	0	0	0	1	0	0	1	0	1	0	1	0	1	0	0	0	1	0	0	2	1	0	0	0	0	0	0	1	1	0	1	1	0	0	0	0	1	0	0	0	0	1	0	1	0	1	1	0	0	0	0	2	0	1	1	0	1	0	0	0	0	0	0	0	0	0	0	0	1	0	0	0	0	0	0	0	1	1	1	1	0	0	0	0	0	0	0	0	0	0	1	0	0	0	0	0	1	2	0	0	0	0	1	0	0	1	1	0	0	1	0	1	0	0	0	1	0	0	1	0	0	1	0	0	1	0	0	0	0	0	0	0	1	1	1	0	0	0	0	0	0	0	0	0	0	0	0	1	1	1	0	1	0	0	0	2	0	0	1	2	1	0	2	0	0	0	0	0	0	0	0	0	0	0	2	0	1	1	1	0	1	0	1	0	0	0	0	0	0	1	0	0	1	0	0	1	0	0	0	0	0	0	0	0	0	1	0	0	0	1	1	1	1	1	0	1	0	0	0	1	0	1	0	1	1	0	0	1	0	0	2	0	0	0	1	0	0	0	0	1	0	0	1	0	0	0	0	0	0	1	0	1	0	0	1	1	0	1	0	1	1	1	0	0	0	1	0	0	1	0	0	0	1	1	0	2	1	2	0	0	1	0	0	0	0	1	1	0	1	0	1	1	0	1	1	0	0	0	0	2	0	1	0	0	0	0	0	0	0	0	0	0	0	0	0	0	0	0	0	0	0	0	1	0	0	2	0	0	0	0	0	0	1	0	0	0	1	1	0	0	1	0	1	0	0	0	1	0	0	0	0	0	1	0	0	1	1	2	0	1	1	0	2	1	0	2	0	0	0	0	0	0	0	0	1	0	0	0	0	0	0	1	0	0	1	2	0	0	0	0	2	0	1	0	0	0	2	0	0	1	0	0	0	2	0	0	0	0	1	0	0	0	0	0	1	0	1	1	0	0	0	0	0	0	0	0	0	0	0	1	1	1	0	0	0	0	1	0	1	0	0	1	1	1	0	0	1	0	0	0	1	0	0	1	0	0	0	1	0	1	0	0	0	0	0	0	0	0	0	0	0	0	1	0	1	0	1	0	0	1	0	0	0	0	1	0	0	0	0	1	2	0	1	1	0	0	1	0	1	0	0	0	0	2	0	1	0	0	0	1	2	0	0	0	1	0	0	0	0	0	0	1	0	0	0	1	1	0	1	0	0	0	0	0	0	0	0	0	1	0	2	2	0	0	1	0	1	0	0	0	1	0	0	0	0	0	1	0	0	0	0	0	0	1	0	0	1	0	0	0	1	0	1	0	1	0	0	1	1	2	2	1	0	1	0	0	0	0	0	0	1	0	0	0	2	0	0	0	0	0	0	0	0	0	0	2	0	0	0	0	1	0	0	0	0	0	0	1	0	1	0	0	0	0	1	1	0	0	0	0	0	2	0	0	1	0	1	1	0	1	0	2	0	0	0	0	1	0	1	0	0	0	0	0	0	1	1	0	0	0	0	0	1	0	0	0	0	0	1	0	0	0	0	2	0	2	0	0	1	0	0	0	0	0	1	1	1	1	0	0	0	0	0	1	0	1	1	0	0	0	0	0	0	1	0	0	0	0	1	0	0	0	0	0	0	0	0	0	0	0	1	1	2	0	0	0	1	0	1	0	0	0	0	1	1	0	0	2	0	1	0	1	0	0	0	1	0	1	0	0	0	1	0	0	0	1	0	0	1	0	1	0	0	0	1	0	0	0	0	0	0	0	0	1	1	0	0	1	0	1	0	1	0	0	1	0	1	0	0	0	1	0	0	0	1	2	0	0	0	0	0	0	0	1	0	0	1	0	0	0	1	0	2	0	0	1	0	0	0	0	0	0	0	0	0	1	1	0	1	0	1	0	0	0	0	0	2	0	0	1	0	0	0	1	0	0	0	1	1	0	0	1	1	1	1	0	1	0	0	0	0	1	0	0	1	1	0	0	0	2	0	0	1	2	1	0	0	0	0	0	0	0	2	0	0	0	0	0	0	0	2	0	2	0	0	0	0	0	0	1	0	0	1	1	0	2	0	0	0	0	0	1	1	0	0	0	0	2	0	1	0	0	0	1	0	2	0	0	1	0	0	0	0	0	0	0	1	1	0	0	0	2	0	1	1	1	0	0	0	0	0	0	1	0	0	0
Or106	1	0	1	0	0	0	0	0	1	0	0	1	0	0	1	1	0	0	1	0	0	0	1	0	1	0	0	0	0	2	0	0	0	0	0	0	1	0	0	1	0	0	2	1	2	1	0	1	1	0	0	1	1	0	0	1	0	1	0	0	0	1	0	1	0	1	1	0	0	0	0	0	0	0	0	0	0	0	0	0	0	0	0	0	2	0	1	2	2	0	0	0	1	0	0	1	0	1	1	0	0	0	0	2	0	1	1	0	0	0	0	0	0	0	0	2	0	0	0	0	1	1	0	0	0	0	0	0	0	0	1	1	0	0	2	0	0	1	0	2	0	0	1	1	0	1	0	0	0	0	0	0	1	0	0	0	0	0	1	0	0	0	0	0	0	1	1	0	1	0	0	0	0	0	0	0	1	0	1	1	0	0	0	0	0	0	0	0	0	1	0	0	1	0	2	0	0	1	1	0	1	0	0	0	1	0	0	0	1	0	0	1	1	0	2	0	0	1	1	0	0	0	1	0	0	0	0	2	1	0	1	1	2	0	1	0	0	0	0	0	0	0	0	1	0	0	0	1	1	0	0	0	0	0	0	2	0	0	0	0	0	0	0	2	0	2	1	0	1	0	0	0	1	1	0	0	1	0	0	1	0	1	0	0	0	0	0	1	1	0	1	1	0	0	0	0	0	0	0	0	0	0	0	1	0	2	0	0	1	1	0	1	0	0	1	0	0	0	1	1	1	1	1	0	1	0	0	0	0	2	2	0	0	0	0	0	0	0	0	2	0	0	2	2	0	0	2	1	2	0	0	0	0	2	2	1	0	1	0	2	1	0	1	0	0	2	0	2	1	2	0	0	0	0	0	0	1	0	0	0	2	0	0	0	0	0	0	0	0	1	0	0	1	0	0	2	1	1	0	0	0	2	0	0	0	0	1	0	0	0	1	1	0	0	0	0	0	2	0	0	1	0	0	2	0	0	0	1	0	0	0	0	1	0	1	1	0	1	1	1	1	2	0	0	0	0	1	0	0	0	0	0	0	1	0	0	0	0	1	0	1	0	0	0	0	0	1	2	0	0	0	1	1	0	0	1	1	0	1	0	0	0	0	0	0	1	0	0	1	1	0	2	1	1	0	0	0	1	2	0	1	0	0	1	0	1	0	0	1	0	0	0	0	0	0	0	0	0	2	0	0	0	0	0	0	1	0	0	0	0	0	2	1	0	0	2	1	0	0	0	0	1	0	0	0	0	0	0	0	0	1	1	0	0	1	0	1	2	0	1	0	0	1	0	0	0	1	0	0	0	2	0	1	0	0	1	0	0	0	2	0	0	0	0	0	2	0	1	1	0	0	0	0	0	2	0	1	0	0	0	1	0	0	1	1	1	0	0	2	1	1	1	0	0	0	1	1	0	0	0	2	0	0	1	1	0	0	0	0	0	0	0	0	0	0	0	0	0	1	1	0	0	0	0	0	1	1	0	0	0	1	0	0	0	0	0	1	0	0	0	1	1	0	0	0	0	0	1	0	0	0	0	1	1	0	0	0	1	0	1	0	1	0	0	0	2	1	0	0	0	0	0	0	0	0	0	0	0	0	0	0	0	0	0	0	0	0	0	0	1	1	0	0	0	0	0	1	0	0	1	0	1	1	0	0	0	0	1	0	0	0	0	0	0	0	1	1	0	0	0	0	0	2	0	0	1	1	0	0	0	2	0	0	1	0	0	2	0	0	1	1	0	0	0	0	1	1	1	1	0	1	1	0	1	0	0	0	1	0	1	0	0	2	0	0	0	0	1	1	0	1	0	1	0	0	0	1	1	0	0	0	0	0	0	0	0	0	0	2	0	0	0	0	0	0	0	1	0	0	0	2	0	0	0	0	1	1	0	0	1	0	0	1	0	0	0	0	0	1	1	0	0	0	0	0	0	1	0	1	0	0	0	2	0	0	0	2	0	0	0	0	0	0	0	1	0	0	0	0	0	1	0	0	0	0	1	1	0	1	0	1	0	0	0	1	1	0	1	1	0	1	2	0	1	0	1	0	0	0	1	0	1	1	1	1	1	0	0	0	0	1	0	0	0	0	0	0	0	0	0	0	0	0	0	1	0	0	1	0	0	1	0	0	1	1	0	1	0	1	1	1	1	0	0	2	1	0	0	0	0	0	1	0	0	0	1	0	1	1	0	0	0	1	0	0	0	0	1	1	1	0	1	0	0	0	1	0	0	0	1	0	0	0	1	0	0	1	1	0	0	0	2	0	0	0	0	0	0	0	1	0	0	0	0	0	0	0	0	1	0	2	0	0	0	0	0	0	1	0	0	0	2	1	0	1	1	0	0	2	0	0	0	1	1	1	0	1	0	0	0	0	2	0	0	0	1	0	0	0	0	2	0	1	1	0	0	0	1	0	0	0	0	0	1	1	0	1	0	1	0	0	1	0	2	0	0	0	0	1	0	0	0	0	0	0	0	0	0	0	0	0	0	0	0	1	0	0	0	0	0	0	0	1	0	0	1	1	1	0	0	0	1	0	0	0	1	0	0	1	1	1	0	0	0	0	1	0	0	0	0	0	1	0	1	0	1	1	0	0	0	1	0	1	0	0	0	1	0	0	0	0	1	0	0	0	0	0	0	1	0	0	0	0	1	1	0	2	1	0	1	0	0	0	0	0	1	1	0	0	0	1	0	1	0	0	0	0	0	1	1	0	1	0	0	0	0	0	1	0	0	0	0	0	0	1	0	0	0	1	0	0	0	2	0	0	2	0	0	2	0	1	1	0	1	0	0	2	0	0	0	0	0	0	1	1	0	1	0	0	0	1	0	1	0	0	0	1	1	0	1	0	0	1	0	1	2	0	1	0	0	0	0	0	0	1	0	1	0	0	1	0	0	2	1	0	0	0	1	0	0	0	0	0	1	0	0	0	0	1	0	0	0	0	0	0	0	1	0	1	0	0	0	1	0	0	0	0	2	0	0	1	0	0	0	1	0	0	0	0	1	0	1	0	1	0	0	0	0	0	0	2	0	0	0	1	0	2	0	0	0	0	0	0	0	0	2	0	0	0	0	0	2	0	0	2	0	0	0	0	0	1	0	0	0	0	0	1	0	1	1	0	0	0	0	0	1	0	0	2	1	0	0	0	0	1	0	0	0	1	0	0	0	0	0	0	1	0	0	1	0	0	0	1	0	0	1	0	0	0	0	2	0	0	0	1	0	1	0	0	1	0	0	0	0	0	0	1	0	0	0	0	0	0	0	0	1	0	0	1	0	0	1	0	0	1	1	0	0	0	0	1	1	2	0	0	0	0	0	0	0	0	0	1	1	2	1	1	0	0	2	1	0	0	0	0	0	0	0	1	0	0	2	0	0	1	0	1	0	1	0	1	0	0	1	0	0	2	0	0	0	0	0	0	0	0	0	0	0	0	0	1	0	0	1	0	0	2	0	1	0	0	0	0	0	0	1	0	1	0	0	1	1	0	1	1	0	0	0	0	1	0	0	0	0	2	0	0	0	0	0	0	0	1	1	1	0	0	0	1	0	0	0	0	0	2	0	0	0	0	0	0	0	0	0	0	0	0	0	0	0	0	0	0	0	2	0	1	0	1	0	0	0	1	0	1	0	1	1	0	0	0	0	0	0	0	1	0	0	0	0	0	1	0	0	1	0	0	1	0	1	0	0	0	0	0	0	0	1	0	0	0	2	1	0	0	1	0	0	0	0	0	1	1	0	0	0	0	0	1	1	1	0	1	1	0	0	1	0	0	0	0	1	1	1	0	0	0	0	0	0	0	0	0	2	0	0	1	0	0	0	0	0	1	0	0	0	0	0	0	0	0	0	0	2	0	0	1	0	0	0	0	0	0	0	0	0	1	0	1	0	0	0	0	0	0	0	0	1	1	0	0	0	1	0	0	0	0	0	0	0	0	0	0	0	0	1	0	1	0	1	0	0	0	0	0	1	0	0	0	0	1	0	0	0	0	1	0	0	0	0	0	2	2	0	0	0	1	0	1	0	2	0	0	0	1	0	0	0	0	0	0	1	0	0	1	1	1	1	0	0	1	0	0	1	0	1	0	1	2	1	0	1	0	1	0	0	0	0	0	0	0	2	2	2	0	1	1	0	0	0	0	1	0	1	0	2	0	1	0	2	1	2	0	0	0	0	0	2	0	0	0	0	0	0	0	0	0	0	0	0	0	1	0	1	0	0	0	0	2	0	0	0	0	1	0	1	1	0	0	2	1	0	0	0	0	1	0	2	1	0	1	0	1	2	0	0	0	0	1	0	0	0	0	1	0	0	1	2	0	1	0	0	2	2	0	0	0	0	0	0	0	0	0	0	0	2	2	0	0	0	0	0	1	0	0	0	0	0	0	2	1	0	0	0	1	0	0	0	0	0	0	0	1	1	1	0	0	0	0	0	0	0	0	1	0	0	0	1	0	0	0	0	0	0	1	0	0	1	0	0	0	0	1	0	0	0	0	0	0	0	0	0	1	0	1	1	0	1	1	1	0	0	0	0	0	0	0	0	1	0	0	1	0	1	0	0	0	0	0	1	0	0	1	0	0	0	1	1	0	0	0	0	0	1	1	1	1	0	0	0	1	0	1	0	0	1	0	2	0	0	0	0	1	2	0	0	0	1	0	0	0	1	0	0	1	2	1	0	0	1	0	0	0	0	1	1	0	0	0	2	1	0	0	0	0	1	0	0	0	0	0	0	0	0	1	0	0	0	0	0	0	0	0	1	2	0	0	2	1	0	1	0	0	0	0	0	1	2	0	1	0	0	0	1	1	2	0	0	2	0	0	0	0	0	0	2	0	2	1	0	0	0	0	0	0	1	1	0	0	1	0	0	1	0	0	0	0	0	2	0	0	0	0	1	0	1	0	0	0	0	0	0	0	2	0	1	0	0	0	0	0	0	0	0	2	1	0	1	0	1	0	0	0	0	0	1	0	0	1	0	0	0	1	1	1	0	1	0	0	0	0	1	1	1	0	1	0	0	0	0	0	1	0	0	0	0	0	0	0	1	0	1	0	0	0	0	0	2	0	0	0	0	1	0	1	0	0	0	0	2	0	1	1	0	0	1	0	0	1	0	0	1	0	2	0	0	0	0	0	0	0	0	0	0	0	0	0	0	0	0	0	0	0	0	0	0	0	1	0	0	0	0	0	1	0	0	0	0	0	0	0	0	0	0	0	1	0	0	1	1	0	0	0	0	0	1	1	0	0	1	1	0	0	2	0	0	1	1	1	0	1	1	1	1	0	1	0	0	1	0	0	0	0	1	0	0	0	0	0	0	0	1	0	1	0	0	0	0	0	0	1	0	0	2	0	0	0	1	0	0	0	0	1	0	0	0	1	0	0	1	0	1	2	0	0	0	0	1	0	0	0	0	2	0	0	0	0	1	2	1	0	0	2	0	0	0	2	0	0	1	0	0	0	1	0	0	0	0	0	0	0	0	0	2	0	0	0	0	0	0	0	0	0	0	1	1	1	0	0	0	0	0	0	0	0	0	0	0	0	0	2	0	0	0	0	0	0	1	0	0	1	1	0	1	1	0	1	1	1	1	0	0	0	0	0	1	0	0	0	0	0	0	1	0	1	1	0	0	0	0	0	0	0	0	1	0	2	0	0	0	0	1	1	1	1	1	1	0	0	0	1	1	0	1	0	1	0	0	0	0	0	0	0	0	1	0	0	0	0	0	0	0	0	0	1	0	0	2	0	0	2	0	0	1	1	1	0	0	2	1	2	0	0	2	0	1	0	0	2	0	0	0	0	0	0	2	0	0	0	0	2	0	0	2	0	0	2	0	0	0	1	0	0	0	0	0	0	2	0	0	0	0	0	0	0	0	0	0	0	1	0	0	0	0	0	0	0	0	0	0	0	0	0	1	0	0	0	0	0	1	0	0	0	0	0	0	0	0	0	0	0	0	0	0	0	0	2	1	1	0	0	0	2	1	0	0	0	0	0	0	0	1	0	0	0	0	0	0	1	0	0	0	2	0	0	0	0	2	0	1	1	0	0	0	0	0	0	0	0	0	0	0	0	0	2	0	0	0	0	0	2	0	0	2	2	0	0	0	0	0	1	0	0	0	0	0	0	2	0	0	0	0	0	0	0	0	0	0	0	0	0	0	0	0	0	0	0	0	0	0	0	0	0	2	0	0	0	1	1	0	0	2	2	1	0	0	1	1	0	0	1	0	0	0	2	0	0	0	0	2	0	0	0	0	0	0	2	1	1	0	0	0	0	2	1	0	0	1	0	0	0	0	0	0	0	0	0	0	1	0	0	0	2	0	0	0	1	0	0	2	0	0	0	0	0	0	0	1	2	0	2	0	0	0	2	0	0	2	0	2	0	1	0	0	0	2	0	0	0	1	1	1	1	0	0	0	0	0	0	2	1	1	2	2	0	2	0	0	0	0	0	2	0	1	0	0	0	0	0	0	0	0	0	2	0	0	0	2	0	0	0	2	0	0	2	0	0	0	0	0	0	0	0	0	0	0	0	0	0	0	0	2	0	0	0	0	2	0	0	1	0	0	0	0	0	1	0	1	1	0	2	0	2	0	0	0	2	0	0	2	0	2	0	0	1	0	0	0	0	0	0	2	0	0	1	1	0	0	0	1	1	0	1	0	0	0	1	0	0	0	0	0	1	1	0	0	1	0	0	1	0	0	0	0	2	0	2	0	0	2	2	0	0	0	2	0	0	0	1	0	0	0	0	0	0	1	0	1	2	1	0	0	1	0	0	1	2	0	0	1	0	1	0	0	0	1	0	1	0	1	0	0	1	0	1	2	1	0	0	0	0	0	0	0	1	0	0	0	0	0	1	0	1	1	2	0	0	1	0	1	1	1	0	0	0	0	0	0	0	0	1	0	0	0	0	0	0	0	0	1	0	0	0	1	0	0	2	1	0	0	2	0	0	0	0	0	0	0	0	0	0	1	0	0	0	0	0	1	1	2	0	0	1	0	0	0	0	0	0	0	0	0	0	0	0	0	0	1	1	0	0	0	0	1	1	0	0	1	0	1	1	1	0	1	1	1	0	0	1	1	0	0	0	0	1	1	0	0	0	0	0	1	1	0	0	0	0	1	1	1	0	1	0	2	0	0	0	0	0	0	0	0	0	0	0	1	1	1	0	1	0	0	0	0	0	0	2	0	0	0	2	0	0	0	1	0	0	0	0	0	0	0	1	0	1	1	0	0	0	0	1	0	1	0	1	0	0	0	1	1	0	0	0	1	0	1	0	0	0	0	0	0	0	0	0	1	1	0	0	1	0	0	1	0	1	0	0	0	1	0	0	0	1	0	0	0	0	0	0	0	0	0	0	0	0	0	0	0	0	0	1	0	0	1	0	0	0	0	0	0	0	0	0	1	0	0	0	0	0	0	0	0	0	0	0	0	0	1	2	0	0	0	0	0	0	0	1	0	0	0	0	0	2	0	0	0	0	0	0	0	0	0	0	0	0	0	0	0	0	0	0	0	0	0	0	0	1	1	0	0	0	0	0	0	0	0	0	0	1	0	0	0	0	0	0	0	1	0	0	1	0	1	1	1	0	1	0	0	0	0	1	1	1	0	1	0	1	1	0	0	0	1	0	0	0	1	1	0	1	0	0	0	0	0	0	0	0	0	0	2	1	0	0	1	1	1	0	1	0	0	0	2	2	0	0	1	0	0	1	0	0	0	1	0	0	0	0	0	0	0	1	1	0	1	0	0	0	0	2	0	0	0	0	0	0	1	0	0	1	0	0	0	0	1	0	1	0	0	0	0	0	0	0	1	1	0	1	0	0	0	0	0	0	0	0	0	1	0	1	1	0	0	0	0	0	0	1	0	0	0	0	0	0	0	0	1	1	0	1	0	0	0	0	0	1	1	1	0	0	1	0	0	0	0	1	0	1	0	0	1	0	0	0	0	0	0	1	0	0	0	0	0	1	0	0	0	0	0	0	1	1	0	0	0	0	0	1	1	0	0	1	0	0	0	0	0	0	1	0	0	1	0	0	0	0	1	0	0	0	0	1	1	0	1	1	0	0	0	0	0	0	0	0	0	1	0	1	0	0	0	0	0	0	0	1	0	0	0	0	0	0	0	0	0	0	0	0	0	0	0	1	0	0	2	0	0	0	0	1	0	1	0	1	0	0	0	1	0	0	1	0	0	1	0	0	1	1	1	0	0	0	0	1	1	1	0	0	1	1	0	0	0	0	0	0	1	0	0	1	1	2	0	0	0	0	0	0	1	0	0	2	2	0	0	0	1	1	0	0	1	1	0	0	0	0	0	0	0	1	0	0	0	0	1	0	0	0	1	0	1	0	0	0	1	0	0	1	0	0	0	0	0	1	0	1	0	0	0	1	2	0	0	0	0	2	2	0	1	0	1	0	0	1	1	1	1	0	2	0	0	1	0	1	1	0	0	1	0	2	0	0	2	0	0	0	0	2	1	1	0	0	2	0	0	2	0	0	0	0	0	1	0	0	0	0	0	0	0	0	1	0	0	0	0	0	0	1	0	0	0	0	0	0	0	0	1	0	0	0	0	0	0	0	0	1	0	0	0	0	0	0	0	0	0	0	0	0	0	0	1	1	0	0	0	0	0	0	0	0	0	0	0	1	0	1	0	2	0	0	0	0	0	0	0	1	0	0	0	0	0	0	0	1	1	0	1	0	0	0	2	0	0	0	0	0	0	0	0	0	0	0	1	0	0	1	0	1	0	0	2	0	0	0	0	0	0	0	0	2	0	0	1	2	1	0	0	0	0	0	0	2	0	0	2	0	1	0	0	0	2	0	1	0	0	0	0	0	0	0	0	0	0	0	0	1	0	0	0	0	2	0	0	0	0	0	0	1	0	0	0	2	0	0	0	0	0	0	1	0	0	0	0	0	2	0	0	0	1	0	1	0	0	2	2	0	0	0	0	2	0	0	1	0	0	1	0	0	0	1	0	0	0	0	0	0	0	0	2	0	0	0	2	2	0	0	0	0	0	0	0	1	2	0	1	0	0	0	2	0	0	0	0	0	0	0	0	0	0	0	0	0	0	0	0	0	1	0	0	2	0	1	0	0	0	0	0	0	0	0	0	0	0	0	0	1	1	0	0	0	0	0	0	0	1	0	0	0	0	0	0	0	2	0	0	2	0	2	0	0	0	0	0	0	0	0	0	0	2	0	0	0	0	0	0	0	0	0	2	0	0	0	0	0	0	1	0	0	0	0	0	0	0	0	0	0	1	0	0	0	0	0	0	0	0	1	0	0	0	0	0	0	0	0	0	2	0	0	0	2	1	0	0	0	0	0	0	1	0	0	2	0	0	0	0	0	0	0	2	0	0	2	0	0	0	0	0	0	0	0	2	0	0	0	0	0	0	0	1	0	1	0	0	0	0	0	0	0	0	0	0	0	2	0	0	0	0	0	0	1	0	1	0	0	0	0	2	1	0	0	0	0	0	0	0	0	0	2	0	0	0	0	0	1	0	0	0	0	0	1	0	0	0	0	0	0	0	0	0	0	0	0	0	0	2	0	0	0	0	0	0	0	0	1	1	0	0	0	0	0	0	0	1	0	0	0	0	2	0	0	0	0	0	0	2	0	0	0	0	0	0	0	0	0	0	0	0	0	0	2	2	0	0	0	0	0	0	0	0	2	0	0	1	0	0	0	0	1	0	0	0	0	0	0	0	0	0	0	0	0	0	0	0	1	0	0	0	0	0	0	0	0	0	0	0	0	0	1	0	0	0	0	0	0	0	0	0	0	2	0	0	0	0	0	0	0	0	0	0	0	0	2	2	0	1	0	0	0	0	0	0	1	0	0	0	0	1	0	0	0	0	0	0	0	0	0	0	0	0	0	2	0	1	0	0	1	0	0	0	0	0	0	0	0	0	0	0	0	1	0	0	1	0	0	1	0	0	0	0	0	1	0	0	1	0	0	0	0	0	0	0	0	0	2	0	0	0	0	0	0	0	0	1	0	0	0	0	0	0	0	0	0	1	0	0	0	2	0	0	0	0	0	0	0	1	0	0	0	0	0	0	1	0	0	0	0	2	0	0	0	0	1	0	0	0	0	2	0	0	2	1	0	0	0	0	0	0	2	0	0	0	0	0	0	0	2	2	0	0	1	0	0	1	0	0	0	0	0	0	0	0	0	0	1	0	0	1	0	0	0	0	1	0	0	2	0	0	0	1	0	0	0	1	0	0	1	1	0	1	1	0	0	0	1	0	0	1	0	0	2	2	0	1	1	0	0	0	0	1	1	0	0	1	1	0	0	0	2	0	0	0	1	0	0	0	0	0	0	1	0	2	0	0	2	1	2	1	1	0	1	1	0	0	1	0	0	0	0	0	0	0	1	0	1	1	0	0	1	0	0	0	0	1	0	1	0	1	1	0	1	0	0	0	0	0	0	0	0	1	0	0	0	1	0	0	0	0	0	0	0	0	1	1	1	0	0	0	0	0	1	1	0	0	1	0	2	0	0	0	0	0	0	0	0	0	0	0	1	1	0	1	2	0	1	2	0	1	1	0	1	0	0	0	0	1	0	1	0	0	1	0	0	0	0	0	2	0	0	0	0	0	1	0	0	0	0	1	1	0	0	0	0	0	0	0	2	0	0	1	0	0	0	0	1	0	0	0	1	0	0	0	0	1	0	0	0	0	1	1	0	0	0	0	0	0	0	1	0	0	1	0	1	0	0	0	0	0	0	0	0	0	1	0	0	1	0	1	0	1	0	0	1	0	0	0	0	0	1	0	1	0	0	1	1	0	0	1	0	0	0	0	1	0	1	0	0	0	1	0	0	0	0	0	0	1	0	0	0	0	0	0	0	2	1	2	0	0	0	1	0	0	0	1	0	0	1	2	1	1	2	0	1	0	1	0	0	0	0	0	0	0	0	0	0	0	0	0	1	1	0	0	0	0	0	0	1	0	0	0	0	0	0	0	0	1	0	0	0	0	0	0	0	1	0	0	0	0	0	1	0	0	2	0	0	0	0	2	0	0	0	2	0	0	1	0	0	1	2	0	0	2	0	1	0	1	0	0	2	0	0	0	0	0	2	0	0	0	0	0	2	0	0	0	0	2	0	0	1	0	0	0	0	2	0	0	1	1	0	0	0	0	0	0	1	0	0	0	0	0	0	0	0	0	0	0	0	0	0	0	0	0	0	0	0	0	2	0	0	0	0	0	0	2	0	0	0	1	0	0	0	0	0	2	0	0	1	0	0	0	0	0	0	0	1	2	0	2	0	0	2	1	0	0	0	0	0	0	0	0	0	0	0	0	0	0	2	0	0	0	0	0	0	0	0	0	1	0	0	0	0	1	0	0	0	0	0	0	0	0	0	0	2	0	0	1	0	0	0	1	0	0	0	0	1	1	0	0	1	0	0	0	2	2	0	0	2	0	0	0	0	1	0	0	0	2	2	2	1	0	0	0	1	0	0	0	0	0	0	0	0	0	2	0	0	0	0	0	0	0	0	0	0	0	0	0	0	0	2	2	0	0	2	2	0	0	0	0	0	0	0	0	0	0	0	0	0	0	0	0	0	0	0	0	0	2	0	0	0	0	0	0	2	0	0	0	0	0	0	1	1	1	0	0	0	0	0	0	0	0	0	0	0	0	0	0	0	0	0	0	0	0	2	0	0	2	0	0	0	1	1	1	0	0	0	0	2	0	0	0	0	0	0	0	2	0	0	0	0	0	2	0	0	0	2	0	0	0	2	0	0	0	0	0	0	2	2	0	2	0	0	0	0	0	2	0	1	0	0	0	0	0	0	1	1	0	0	0	0	0	1	0	0	1	0	0	1	0	0	2	0	1	0	0	2	0	0	0	0	0	0	0	0	1	0	0	0	0	0	0	0	2	0	0	0	0	0	0	0	0	0	0	2	0	0	0	0	0	0	0	0	1	0	1	0	0	2	0	0	0	0	0	2	0	0	1	0	0	0	0	0	0	2	0	0	2	0	2	0	0	0	0	2	2	0	0	0	0	0	0	0	0	0	0	0	2	1	0	1	0	1	0	1	1	0	0	0	0	0	0	1	1	0	2	0	0	0	1	0	1	0	0	2	0	1	0	0	0	2	0	0	0	1	0	1	0	0	0	1	0	1	0	1	0	0	1	0	1	0	0	1	0	1	0	0	0	0	0	0	0	0	1	1	0	0	0	1	1	0	1	0	1	1	0	0	1	1	0	0	0	1	0	0	1	0	1	1	0	1	0	0	0	0	1	0	1	0	1	1	0	0	0	1	0	0	0	0	1	0	0	0	1	0	0	1	0	0	0	0	0	1	0	1	0	0	0	0	1	1	0	0	0	0	0	1	0	1	0	0	0	0	0	0	0	1	1	1	0	0	0	0	0	0	0	0	0	1	0	0	2	2	0	0	1	1	0	1	0	0	2	0	0	0	0	0	0	0	1	0	0	0	0	0	0	0	1	0	0	0	0	1	0	2	0	1	1	0	1	0	0	0	1	1	0	0	0	1	0	1	0	2	0	0	0	0	1	0	0	0	0	0	0	0	1	0	1	0	0	2	0	1	0	0	1	0	0	0	0	0	0	1	0	0	0	0	1	1	0	1	0	0	0	0	0	0	0	2	0	1	0	0	0	0	1	1	1	0	1	0	2	0	1	0	0	0	0	0	2	0	0	2	0	1	0	0	1	0	0	0	0	0	0	1	0	0	1	1	0	0	0	1	0	1	0	0	1	1	2	2	0	0	0	0	1	0	0	0	1	0	0	1	1	0	1	0	0	1	1	0	1	1	0	2	0	0	0	0	0	0	1	1	0	0	1	1	0	1	0	0	1	1	0	0	1	2	0	1	0	0	1	0	0	0	0	0	0	0	0	1	1	1	2	0	0	0	1	1	0	1	0	0	1	0	0	1	0	1	0	0	0	1	0	0	0	1	0	0	1	0	0	0	0	0	1	0	1	0	1	0	1	1	0	1	0	1	0	0	0	2	1	2	0	1	0	0	0	1	1	0	0	0	0	0	0	1	1	2	0	0	0	0	0	0	0	1	0	1	0	0	0	0	1	0	0	2	0	0	0	0	0	2	0	0	0	0	0	2	0	0	0	0	0	0	0	2	0	0	0	2	2	0	0	0	0	0	0	0	0	0	2	0	0	0	0	1	1	0	0	0	0	0	0	0	0	1	1	0	1	1	0	2	0	1	0	0	2	0	0	0	0	0	0	0	0	1	0	0	0	0	0	0	0	2	0	0	0	0	0	0	0	2	0	0	0	0	0	2	0	0	0	2	0	0	0	2	0	0	0	0	2	2	0	0	0	0	2	0	0	1	2	0	0	0	0	0	1	0	0	2	0	2	0	0	2	2	0	0	1	0	2	2	0	0	0	0	0	0	0	2	0	0	0	0	0	0	0	2	2	0	0	0	0	0	0	0	0	0	0	0	0	0	0	0	0	2	0	0	0	1	0	0	0	0	0	0	1	0	0	0	0	1	0	0	0	0	0	0	0	0	0	2	0	2	2	0	0	0	0	0	2	0	0	2	0	0	0	0	0	0	0	2	0	0	0	0	1	0	0	0	2	0	0	0	0	0	0	0	0	0	0	0	0	2	0	0	0	1	1	0	0	0	2	0	2	0	0	0	0	1	0	1	0	0	0	0	0	0	2	0	0	0	0	0	0	0	0	2	0	0	2	0	0	2	0	0	0	0	0	1	1	0	0	0	0	0	0	2	0	0	2	0	0	0	0	2	0	0	0	0	0	0	0	0	2	0	0	0	0	0	0	0	0	0	0	0	0	2	0	0	0	0	0	0	0	0	1	0	1	0	0	0	0	2	0	0	0	2	2	2	0	0	0	0	0	0	0	2	0	0	1	1	0	2	0	0	1	0	0	0	0	0	0	0	1	0	0	0	2	0	0	0	0	0	0	0	0	0	0	1	0	0	0	1	0	0	0	0	0	2	0	0	1	0	0	0	0	0	2	0	0	0	1	0	0	0	0	0	1	0	0	0	0	2	0	0	0	0	1	2	0	1	0	0	0	2	0	0	0	0	0	0	0	0	0	0	0	0	0	1	0	0	2	0	0	0	1	0	0	2	0	0	0	0	0	0	0	0	0	2	0	2	0	0	0	0	2	0	2	2	0	0	0	0	0	0	0	1	0	0	0	0	0	0	0	0	0	0	0	0	0	0	0	0	0	1	0	0	0	0	0	0	0	0	0	0	0	2	0	2	0	0	0	1	0	2	0	0	0	0	0	2	0	0	0	0	0	2	0	0	0	2	0	0	0	0	0	0	0	0	2	1	0	0	0	0	0	0	0	2	0	2	0	0	0	1	0	2	1	0	1	2	0	0	0	1	0	0	2	0	0	0	0	0	0	0	0	0	0	0	2	0	0	2	0	2	2	0	0	0	0	0	0	1	0	0	0	0	2	0	0	0	0	0	0	0	0	0	0	0	2	2	1	0	2	2	1	1	0	0	0	0	0	0	0	1	0	1	0	0	2	0	0	2	0	0	0	0	0	0	0	2	1	1	0	0	0	0	0	0	2	1	1	0	0	0	1	0	0	1	2	0	0	0	0	0	2	0	0	0	0	0	0	1	0	0	0	1	2	0	0	0	0	2	0	0	0	0	2	0	0	0	1	0	2	2	0	0	0	0	0	0	0	0	0	1	0	0	1	0	1	0	1	0	1	0	0	0	0	0	0	0	0	1	0	0	0	0	0	2	0	0	0	0	0	0	0	0	2	0	0	0	0	0	0	1	0	0	0	0	0	0	0	0	0	0	0	0	1	0	0	0	0	0	0	0	0	2	0	0	0	0	0	0	0	2	0	2	1	1	0	0	0	0	0	0	0	0	0	2	2	0	2	0	1	2	0	0	0	0	0	0	0	0	0	0	0	0	0	0	2	0	0	0	1	1	2	0	0	0	0	0	2	0	0	0	0	2	0	0	2	1	0	0	0	2	0	0	0	0	0	0	0	0	0	0	0	0	0	0	0	0	2	2	0	0	0	0	0	0	0	0	0	0	0	1	0	0	0	0	0	0	0	1	0	0	2	0	2	0	0	2	0	0	0	0	2	0	2	0	0	2	0	0	0	0	0	0	2	0	0	0	0	1	0	0	2	0	0	0	0	2	0	0	0	0	0	0	0	0	2	0	0	0	0	0	2	0	0	2	0	0	0	0	0	0	0	0	0	0	0	0	0	2	0	2	0	0	0	0	0	0	0	0	0	0	0	0	2	0	0	0	0	0	0	0	0	0	0	0	0	0	0	0	0	0	0	0	2	1	0	0	0	0	0	1	0	0	0	0	0	0	0	0	0	0	0	0	0	0	0	0	0	0	0	0	2	0	0	1	0	0	0	0	0	2	0	0	0	0	0	0	0	2	1	0	2	2	0	0	0	2	0	0	0	0	0	1	0	0	0	1	2	0	0	0	0	0	0	0	1	0	0	0	1	0	0	0	2	0	0	0	0	1	0	0	1	0	0	0	0	0	0	0	0	0	0	0	0	0	0	0	0	0	0	0	0	0	0	0	0	0	2	0	0	1	0	0	1	0	1	0	0	0	0	0	0	0	0	0	0	0	0	0	0	0	0	0	0	0	0	1	0	0	0	0	0	0	0	0	0	0	0	1	1	0	0	0	0	0	2	0	0	1	0	1	0	0	0	2	0	0	0	0	0	0	1	0	0	0	0	1	0	0	0	0	0	0	0	1	0	1	0	1	0	0	0	0	0	0	0	1	0	0	0	0	1	1	1	0	0	0	1	0	0	1	0	1	0	0	0	0	0	0	1	1	1	0	0	2	0	1	0	0	1	1	1	0	0	0	0	0	0	0	0	0	0	0	1	0	1	0	1	0	0	0	0	0	0	1	0	0	0	1	0	0	0	1	1	0	0	0	0	0	0	0	0	1	0	0	0	0	0	0	0	0	1	1	0	0	1	1	0	2	0	2	0	1	0	0	0	0	0	0	0	1	1	1	1	1	0	0	0	0	0	1	0	0	1	1	0	1	0	1	0	0	1	0	0	0	1	0	0	0	0	0	2	0	0	0	1	0	0	1	0	0	0	0	0	0	0	0	0	1	1	0	0	1	0	1	0	0	1	0	1	1	0	0	0	0	0	0	1	1	0	0	2	0	0	0	0	1	0	0	0	0	2	0	0	1	0	0	2	0	0	0	0	0	0	0	0	0	0	0	0	0	2	0	0	0	0	0	0	1	0	0	0	2	0	0	0	0	1	0	0	0	0	0	0	0	0	0	0	0	0	0	0	1	0	0	0	0	0	0	1	1	1	0	0	1	0	0	0	0	1	0	0	2	0	0	0	0	0	0	0	0	0	0	0	0	0	1	0	1	0	1	0	0	0	0	0	0	0	0	0	0	0	0	0	0	0	1	1	1	0	1	0	2	1	0	0	1	1	0	0	1	1	2	0	1	0	0	1	0	0	0	0	0	0	0	0	0	0	0	1	1	0	1	0	0	2	1	0	0	2	0	0	1	0	0	1	1	0	0	1	1	1	0	1	0	0	0	0	0	0	0	0	0	1	2	0	0	2	2	1	0	0	0	1	0	0	0	0	0	0	0	1	1	1	0	1	0	0	0	2	1	0	0	0	0	0	1	1	1	0	0	0	0	0	1	0	0	0	0	1	0	1	0	0	0	0	0	0	0	1	0	0	0	0	1	0	0	0	0	1	0	0	0	2	1	1	1	2	1	0	0	0	0	0	1	0	0	0	0	0	0	0	0	0	0	0	0	0	0	0	1	0	1	1	0	0	0	0	1	0	0	1	0	1	0	1	0	0	2	1	1	0	0	2	0	0	0	2	0	2	0	1	0	0	1	1	1	0	0	1	0	0	0	1	0	0	0	0	0	0	0	0	1	0	1	0	0	0	0	1	0	0	0	0	0	0	2	0	0	1	0	0	0	0	0	2	1	0	1	0	0	0	0	0	0	1	1	0	1	1	1	0	0	0	0	0	1	0	1	0	1	0	1	1	0	0	0	0	0	0	0	0	0	0	0	1	1	0	0	0	0	0	0	0	0	1	0	0	1	0	0	1	0	0	1	0	0	0	0	0	0	0	0	0	0	0	1	1	0	0	0	0	0	0	1	0	1	0	0	1	0	0	0	1	0	0	1	0	0	0	0	0	0	0	0	0	0	0	0	1	0	0	0	0	0	0	0	0	0	0	0	0	0	1	1	0	1	0	0	0	0	0	1	0	0	0	0	1	1	0	1	1	1	0	0	0	0	0	0	0	0	1	0	0	0	0	0	0	0	0	0	0	0	1	1	0	0	0	0	0	0	0	1	0	0	1	0	0	0	0	0	0	0	0	0	0	0	0	0	0	0	0	1	0	0	1	0	0	1	0	0	0	0	0	0	0	0	0	0	0	1	1	1	0	0	2	0	0	0	0	1	0	1	0	0	0	0	0	0	0	0	0	0	0	1	0	0	1	0	0	0	0	0	1	0	0	0	0	0	0	1	0	0	1	2	0	0	2	0	0	1	1	0	0	1	1	1	1	0	0	0	0	1	1	1	0	0	0	0	0	0	0	0	0	0	0	0	1	0	0	0	0	0	0	0	0	0	0	0	0	0	0	1	0	0	0	0	0	0	0	0	0	0	0	1	1	1	0	2	0	1	0	1	0	0	2	0	0	2	1	1	1	1	0	0	0	0	1	0	0	0	0	0	0	0	0	0	0	0	0	1	0	0	0	1	0	0	1	0	0	1	1	1	0	0	0	1	0	0	0	1	0	0	0	1	0	0	0	1	0	0	0	0	1	0	0	0	0	0	0	0	1	0	0	0	0	0	0	0	0	1	0	1	0	0	0	2	0	0	0	0	1	1	0	0	0	0	0	0	1	0	0	1	0	0	0	0	0	0	1	1	1	0	0	0	0	0	0	0	0	1	0	0	0	0	1	0	1	0	1	0	0	1	1	1	0	1	0	0	1	1	0	0	0	0	0	0	0	0	0	0	0	0	0	0	0	0	0	1	0	0	0	0	0	0	0	0	0	0	0	1	0	0	0	1	1	0	0	1	0	0	0	1	0	0	0	1	0	1	0	0	0	0	0	1	0	0	2	0	0	0	0	2	0	0	0	0	0	0	0	0	0	0	0	0	0	0	0	0	0	0	0	0	0	0	0	0	2	0	0	0	0	0	0	0	0	0	0	0	0	0	1	0	0	1	0	0	0	0	0	0	0	0	0	0	0	2	0	0	0	0	0	0	1	0	0	0	0	0	1	2	0	0	0	0	0	2	0	0	0	0	0	0	0	0	0	0	0	0	0	1	0	0	2	0	0	0	0	0	0	2	0	2	1	1	2	0	0	0	0	0	0	0	0	0	0	0	1	1	0	0	1	0	2	0	2	1	0	0	0	0	1	0	0	0	0	0	0	0	2	0	1	0	1	0	0	0	1	0	0	0	0	0	2	0	0	1	1	1	1	0	2	0	0	2	0	0	0	0	0	0	0	0	2	0	1	0	0	0	1	0	1	1	1	0	0	0	0	0	0	2	0	1	2	0	2	2	0	1	0	0	0	0	0	0	0	0	1	0	0	0	2	0	2	0	0	0	1	0	0	0	0	0	0	0	0	0	2	0	2	0	0	0	0	0	0	2	0	0	0	0	0	0	0	0	0	0	2	0	1	0	2	0	2	0	0	2	0	0	0	0	0	0	0	0	0	1	0	0	0	2	1	0	0	1	1	2	0	0	0	1	1	0	0	0	2	0	0	0	2	0	0	0	0	0	0	0	0	1	1	0	0	2	2	0	0	2	0	0	2	0	0	0	0	0	0	0	0	1	0	0	0	0	2	0	0	0	2	1	0	0	0	0	0	1	2	0	0	0	0	0	0	0	0	0	0	0	0	0	1	2	0	2	1	0	0	0	1	0	0	0	0	0	0	0	0	0	0	0	0	0	2	0	0	0	0	0	0	0	0	2	0	0	1	2	0	0	0	0	0	1	0	0	0	2	0	0	0	0	0	2	0	0	0	0	0	0	2	0	0	0	0	1	0	0	0	0	2	0	0	0	0	0	2	2	2	2	0	1	0	0	2	0	0	0	0	0	0	0	0	0	0	0	0	0	2	0	0	0	0	0	0	2	0	0	0	0	0	0	0	0	0	0	0	0	2	0	0	2	0	0	2	0	1	0	0	0	0	1	0	2	0	0	0	2	2	0	0	0	0	1	1	1	1	0	0	0	0	0	0	0	2	2	0	0	2	0	0	0	0	0	0	0	0	0	0	0	0	0	0	0	0	0	1	0	0	0	0	0	0	0	0	2	0	0	0	0	0	0	0	0	1	0	0	0	0	0	2	0	2	0	0	0	0	0	0	0	0	1	0	0	0	0	0	1	0	0	0	0	0	0	1	2	0	0	0	0	0	0	0	0	0	1	0	0	0	1	0	0	0	0	0	0	2	0	2	0	0	0	0	0	2	2	0	0	0	2	1	0	0	0	0	0	0	0	0	2	2	0	0	2	1	0	0	0	0	2	0	0	0	0	0	0	0	0	1	0	0	0	0	0	1	1	0	0	0	1	1	0	1	0	0	1	0	0	1	0	1	1	0	0	0	1	1	0	1	1	0	1	0	0	0	0	1	1	1	1	0	1	1	0	0	1	0	0	0	0	2	0	0	1	2	1	0	2	0	1	0	1	0	1	0	0	2	0	0	0	0	1	1	0	1	0	0	2	0	0	0	0	0	0	0	0	0	0	0	0	0	0	1	0	0	0	0	0	0	0	0	0	1	0	1	0	0	1	0	0	1	0	0	2	1	1	0	1	2	0	0	0	0	0	1	0	0	1	0	0	0	0	0	0	0	2	0	0	0	1	0	0	0	0	2	2	1	1	0	0	0	0	0	0	0	1	1	0	0	2	0	1	0	0	1	0	0	2	1	1	0	0	0	0	0	0	0	1	0	0	0	0	1	0	0	0	0	0	0	0	0	0	1	0	0	0	1	0	0	0	0	0	1	1	1	0	0	0	0	0	0	1	0	1	0	0	1	2	1	0	0	1	1	0	1	2	0	0	0	0	0	0	0	0	1	1	2	0	2	0	0	0	1	0	0	0	0	1	0	1	0	1	1	0	1	1	1	0	0	0	1	0	0	0	0	0	0	0	0	0	1	0	1	0	0	1	0	0	1	1	0	0	0	1	0	0	0	0	0	0	1	0	1	0	1	0	1	1	0	0	1	1	1	0	1	1	0	0	0	0	0	0	0	0	0	2	0	0	0	2	0	2	0	0	0	1	1	0	2	0	1	0	0	0	0	0	2	0	0	0	1	0	0	0	0	0	0	1	1	0	0	0	1	0	0	0	0	0	1	0	0	1	1	0	1	2	0	0	1	1	1	0	1	0	0	0	0	0	0	0	1	0	0	1	0	0	0	0	1	0	0	0	0	0	0	1	0	0	0	0	1	1	1	1	0	0	0	1	0	0	1	0	0	0	0	0	0	0	0	0	0	0	0	0	1	0	0	1	1	0	0	0	0	2	0	0	0	1	0	0	0	1	2	2	0	0	0	0	0	0	0	0	1	0	0	0	1	1	0	0	0	0	1	0	0	0	1	0	0	0	0	0	0	0	1	1	0	1	0	0	0	0	1	0	0	0	0	1	1	2	0	0	0	0	0	0	0	0	0	1	0	1	0	1	0	0	0	0	0	0	1	2	0	1	1	0	0	1	0	1	1	0	1	0	1	1	1	0	0	0	0	2	2	0	0	0	0	0	0	0	0	0	1	0	1	1	0	0	2	0	0	0	1	0	0	0	0	0	2	0	0	0	0	0	0	1	0	1	0	0	1	0	0	0	1	0	0	0	1	0	1	0	0	0	0	0	1	0	0	1	0	0	0	0	0	1	0	1	1	0	0	1	1	1	2	1	0	0	0	1	0	1	0	0	1	1	0	0	0	0	0	1	0	0	1	0	0	0	0	0	2	1	0	0	0	0	0	0	1	0	0	1	1	0	0	0	1	0	0	0	0	0	0	0	0	0	1	0	0	1	0	1	0	2	0	0	0	0	0	0	2	0	0	0	0	0	0	0	1	0	0	0	0	0	0	0	1	1	0	0	0	0	0	0	0	0	1	1	0	1	0	1	0	0	0	2	0	0	0	0	1	0	1	0	0	1	0	1	0	0	0	0	0	0	0	0	0	1	0	0	0	0	0	1	1	0	0	0	2	0	0	0	0	0	0	0	0	0	0	0	0	0	2	1	0	0	0	0	0	0	0	2	2	0	0	0	0	0	0	0	0	0	0	0	2	0	1	0	0	0	0	1	1	0	0	0	0	0	0	0	0	0	0	0	0	0	0	0	0	0	2	0	0	0	0	0	0	0	2	0	0	0	0	0	0	2	0	0	0	0	1	1	0	2	0	2	0	2	0	0	0	0	0	0	0	2	0	0	0	2	0	0	0	0	0	0	0	0	2	0	0	0	0	0	2	2	0	0	2	1	0	0	2	0	0	0	0	0	0	0	0	0	1	0	1	0	2	0	0	0	0	0	0	0	0	0	0	0	0	0	0	0	0	0	2	0	0	0	0	0	0	0	2	0	0	2	0	0	0	0	1	0	0	1	0	0	0	0	0	2	0	0	0	0	0	1	0	0	0	0	2	0	0	0	0	0	0	0	0	0	0	0	1	0	0	0	0	2	2	0	0	0	0	0	1	0	0	0	0	1	0	0	0	0	2	2	0	0	2	2	0	0	0	0	0	0	0	1	0	0	0	2	0	0	0	0	0	0	0	0	0	1	0	0	0	0	2	0	0	0	1	2	2	0	0	0	0	0	0	0	0	2	1	0	0	0	0	0	0	0	0	0	0	0	0	0	0	0	2	2	0	0	0	1	0	2	0	0	1	0	0	0	1	0	0	0	0	0	1	0	0	0	0	0	0	1	1	0	0	0	0	0	0	0	2	1	2	0	0	1	0	0	0	2	2	0	1	0	0	0	0	0	0	2	2	1	0	0	0	1	0	0	0	0	0	0	2	0	0	0	0	0	0	0	0	0	0	0	0	0	1	1	0	2	0	0	0	0	0	0	0	2	0	1	0	0	0	0	1	2	0	0	0	0	0	0	0	0	1	2	0	0	0	0	1	0	0	0	0	0	0	1	0	0	1	0	0	1	1	0	0	0	0	0	0	0	0	0	0	0	0	0	0	0	2	0	0	0	0	0	0	0	0	0	0	0	1	0	0	0	2	0	0	0	0	0	0	0	0	0	1	0	1	0	0	0	2	0	0	2	0	0	2	2	1	0	0	0	0	0	0	1	1	0	0	0	0	0	0	0	1	1	2	0	1	2	0	0	0	0	0	0	1	0	0	0	2	0	0	0	0	0	0	0	0	0	0	0	0	0	2	0	0	0	0	0	0	0	0	2	0	0	0	0	1	0	0	0	2	0	0	2	0	0	2	0	0	2	0	0	0	0	0	0	2	0	0	0	0	0	1	0	1	0	0	2	0	2	0	2	0	0	0	0	0	0	0	0	0	2	0	0	0	2	0	2	2	0	0	0	0	2	0	0	0	0	1	0	1	2	0	0	0	0	0	0	0	0	0	0	0	1	0	2	0	0	2	0	0	0	0	0	0	2	0	0	2	0	0	2	2	0	0	0	0	0	2	2	0	0	0	0	2	0	0	0	0	0	2	2	0	1	1	2	0	0	0	1	2	0	0	0	0	2	0	0	2	0	0	0	0	1	2	0	0	0	2	0	0	0	2	2	1	2	0	0	0	0	2	0	0	2	0	2	0	0	0	0	0	0	2	0	1	2	0	0	0	0	0	0	0	2	0	0	0	0	0	0	0	0	0	0	0	1	0	0	0	0	2	0	0	0	0	0	0	1	0	0	0	0	0	0	2	0	0	2	1	0	0	0	2	1	0	0	0	0	0	0	2	0	2	0	0	0	0	0	2	0	0	0	0	0	0	0	0	0	1	0	0	0	0	0	0	1	0	0	0	0	0	1	0	0	1	1	0	0	1	0	0	0	1	0	0	0	0	0	0	1	0	0	2	1	0	0	0	0	1	0	1	2	0	0	2	0	0	1	1	1	0	0	1	1	0	1	1	0	1	1	0	0	0	1	1	0	0	0	0	0	0	1	0	1	0	0	0	0	0	1	0	2	0	1	0	0	0	0	0	1	1	0	0	1	0	0	0	1	0	0	0	0	0	1	0	1	0	1	1	1	1	0	0	2	0	1	0	0	0	1	0	0	0	0	0	0	0	1	0	0	0	0	0	0	0	0	0	0	0	2	0	0	0	1	1	1	0	1	2	0	0	1	2	0	1	0	0	2	0	0	2	0	0	0	0	1	0	0	0	0	0	0	0	1	1	1	1	0	1	0	0	0	1	0	2	0	0	1	1	0	0	1	0	0	1	0	0	0	0	0	0	1	1	1	0	0	0	0	2	1	1	0	0	0	0	1	1	0	1	0	0	1	1	0	0	0	0	0	1	0	0	0	0	1	0	0	0	1	0	1	0	1	0	0	0	0	0	0	0	1	0	2	0	0	0	0	1	1	1	0	1	1	0	0	1	1	0	1	0	0	0	0	0	0	2	2	0	0	1	1	0	0	0	0	0	1	0	0	0	0	0	0	0	0	2	0	0	1	1	1	1	0	0	0	1	0	0	0	0	1	0	1	1	0	0	2	0	0	2	0	0	0	0	0	2	0	0	0	0	0	0	0	0	1	0	0	1	0	0	1	1	0	0	0	2	0	0	0	0	0	0	0	0	0	0	0	1	1	1	0	1	0	0	1	0	0	0	2	0	1	0	0	0	0	1	1	1	0	1	0	0	0	0	0	0	0	0	0	0	0	0	0	0	0	0	2	0	0	0	2	0	0	0	0	0	0	0	0	0	0	0	0	0	0	0	2	0	0	0	0	2	0	0	0	2	0	0	0	0	0	0	0	0	0	0	0	0	0	0	0	0	0	0	0	0	0	0	0	0	0	0	0	0	0	0	2	0	2	1	0	0	0	1	2	0	1	2	0	0	0	2	1	0	0	0	0	0	0	0	2	0	0	0	0	0	0	0	2	0	0	0	0	0	0	0	0	0	0	0	0	0	1	0	1	0	0	0	0	0	0	0	0	0	0	0	0	0	0	0	0	2	0	2	2	0	0	0	0	2	1	1	1	1	0	0	0	1	1	1	0	0	0	2	0	2	0	0	1	1	0	2	0	0	0	0	0	0	1	0	0	0	0	1	1	0	0	2	0	0	0	0	0	0	0	1	0	2	0	0	0	0	0	0	0	0	0	0	2	2	0	2	0	0	0	0	0	0	0	2	0	1	0	0	0	0	0	0	0	0	0	0	0	0	0	0	0	1	0	0	0	0	0	0	0	1	1	1	0	0	0	0	0	2	0	0	0	0	0	0	0	0	0	0	0	2	1	0	0	0	0	0	0	0	0	1	0	1	0	0	1	0	0	0	0	2	0	0	2	0	2	0	0	0	0	0	0	0	2	0	0	2	0	0	0	0	0	0	0	1	0	0	0	1	0	2	2	0	1	2	0	0	0	0	2	2	0	0	0	0	0	0	0	0	0	0	0	0	0	1	0	1	0	0	0	1	0	2	0	2	1	0	0	2	0	1	0	0	0	0	0	1	0	0	0	0	2	0	0	0	0	0	0	1	2	0	0	0	0	0	0	1	1	0	1	0	0	0	0	0	0	0	1	1	1	0	1	0	0	1	0	0	0	0	0	0	0	0	2	2	1	0	1	1	0	0	1	1	1	1	0	1	2	0	2	0	0	2	0	0	0	0	0	1	1	0	0	1	0	1	0	0	0	0	0	0	0	1	0	0	0	1	0	2	0	0	2	0	0	0	0	0	0	0	0	2	0	0	0	0	0	0	1	0	0	0	0	0	0	2	0	0	0	0	0	0	2	0	0	0	2	0	1	0	1	0	0	0	1	0	0	0	0	2	1	0	0	1	1	0	0	0	0	0	1	0	0	0	0	0	0	0	1	0	0	0	0	0	2	0	0	1	0	0	0	0	0	2	0	1	0	0	0	0	0	0	0	0	0	0	0	2	0	0	0	0	0	0	0	0	0	0	0	0	0	0	1	0	0	0	0	0	2	0	0	0	2	0	2	0	0	0	0	0	0	0	0	0	0	0	0	0	0	0	0	0	2	0	0	0	0	0	0	0	0	2	0	0	0	0	0	0	0	0	0	0	0	0	2	0	0	0	0	0	0	0	0	0	0	0	0	0	0	0	0	0	0	0	0	0	0	0	0	1	0	0	0	0	0	0	0	0	0	0	0	0	0	0	0	0	0	0	0	0	0	0	0	1	0	0	0	0	0	0	0	0	0	0	0	2	0	0	0	0	0	0	0	0	0	0	0	0	0	1	0	1	0	0	0	0	0	1	0	1	0	0	0	0	0	0	0	0	0	0	0	0	0	2	0	0	0	0	0	0	0	2	1	0	0	0	0	0	0	0	0	0	0	0	0	0	0	0	0	0	0	0	0	0	0	0	1	0	0	1	2	0	0	0	1	1	0	0	2	0	0	0	0	1	0	0	1	0	0	0	1	0	0	0	0	1	0	0	0	0	1	0	1	0	0	1	1	1	0	0	0	0	1	0	1	0	1	0	0	0	1	0	0	1	1	0	0	0	0	0	0	0	2	0	0	0	0	0	0	1	0	0	0	0	0	1	0	0	0	1	1	1	0	0	0	0	1	0	0	1	0	0	1	0	0	0	0	0	0	0	0	0	1	0	0	0	0	1	0	0	1	0	1	0	0	1	0	1	0	0	1	0	0	0	1	0	1	0	0	0	1	0	1	0	1	0	0	0	0	1	1	1	2	1	0	0	0	1	0	0	0	0	0	0	0	0	0	1	0	0	0	0	1	0	0	1	0	0	0	0	0	1	0	0	0	0	0	0	0	0	1	0	0	0	0	0	0	0	2	0	0	2	0	1	0	0	1	0	0	0	0	1	0	0	0	0	0	0	1	1	1	1	0	0	0	0	0	0	1	0	0	1	0	0	0	1	0	1	1	1	0	0	0	0	0	0	0	0	0	1	1	1	0	1	0	1	0	0	0	0	0	2	0	0	0	0	0	1	0	0	0	0	1	0	1	0	0	0	1	1	0	0	0	0	1	0	0	0	0	0	0	0	0	0	0	0	0	0	0	0	0	0	0	0	0	1	0	0	0	0	2	0	0	0	0	0	0	1	0	0	1	1	0	0	0	0	1	0	0	0	0	0	2	0	0	1	0	0	0	1	1	0	0	0	0	0	0	0	0	0	0	1	0	0	1	0	0	0	0	1	0	0	0	0	1	0	0	0	1	1	1	0	0	2	0	0	2	0	0	0	2	0	0	0	0	0	0	0	0	0	0	0	0	0	2	0	0	0	1	0	1	0	0	1	0	0	0	0	0	0	0	0	0	0	0	0	0	0	0	1	0	0	2	0	1	0	0	0	2	0	0	0	2	0	0	0	2	2	0	2	0	0	0	0	0	0	0	0	0	1	1	0	1	2	0	0	2	0	0	0	2	0	0	0	0	2	0	0	0	0	0	0	0	0	2	2	0	0	0	0	0	0	0	0	2	0	0	0	0	0	0	0	0	0	0	0	0	0	0	0	2	0	0	0	1	0	2	0	0	0	0	0	1	0	0	0	1	1	1	0	1	1	0	0	1	0	0	1	1	1	0	1	0	0	0	0	1	0	0	0	1	0	1	0	0	0	1	0	0	0	1	0	0	0	0	1	0	1	0	1	0	0	1	0	0	0	0	0	0	1	0	0	0	0	0	0	0	0	0	0	0	0	0	0	0	1	1	0	1	1	1	0	0	0	0	0	2	0	0	0	0	1	1	0	0	0	0	1	0	0	0	1	0	0	0	1	0	0	0	0	0	0	1	0	1	0	1	1	1	0	0	0	1	0	0	0	1	0	0	0	1	0	0	1	0	1	1	0	0	1	1	0	0	0	0	0	0	0	1	0	0	0	0	0	1	0	0	0	0	0	0	1	0	0	0	0	0	0	0	0	0	0	0	0	0	0	0	0	2	1	0	2	0	1	0	1	0	0	0	0	0	0	0	1	0	0	1	1	0	0	1	0	0	1	0	2	1	0	2	0	0	1	0	1	0	0	0	0	0	0	0	1	0	1	0	0	1	0	0	0	0	0	1	0	0	0	1	1	1	0	2	0	1	1	0	0	1	0	0	0	1	0	0	0	0	0	0	1	0	0	0	1	1	1	0	0	0	1	0	1	1	1	0	0	0	0	0	0	0	1	2	0	1	1	0	0	0	1	0	0	0	0	0	0	0	0	0	0	1	0	1	0	0	0	0	0	0	0	0	0	0	0	1	0	0	1	1	1	0	0	1	0	1	0	0	0	2	0	0	0	2	1	0	0	0	0	1	0	2	0	0	0	1	1	1	1	0	1	0	1	1	0	0	0	0	0	0	1	0	0	0	0	2	0	0	1	0	0	0	0	0	1	0	0	1	0	1	1	0	0	1	0	0	0	0	2	1	0	0	1	0	0	2	0	1	0	1	0	1	0	0	0	0	0	1	1	0	1	1	0	0	1	0	1	0	2	0	0	0	0	0	0	0	1	0	0	0	2	1	0	0	0	1	0	0	1	0	1	0	0	0	0	1	1	0	0	1	0	0	0	0	0	0	1	0	0	0	0	0	0	0	1	0	0	0	0	0	1	1	2	0	0	0	0	2	0	0	0	2	0	0	0	0	0	2	0	0	0	0	0	2	0	0	0	0	0	1	1	2	2	0	2	0	0	0	0	0	0	0	0	2	0	0	0	0	2	0	0	0	0	0	0	2	2	0	0	0	2	1	1	0	0	0	2	0	0	0	0	0	2	1	0	2	0	0	0	0	0	0	2	0	0	0	0	0	0	0	0	0	0	0	2	0	2	0	1	0	1	1	1	0	0	2	0	0	0	2	0	0	0	0	0	0	0	2	2	0	0	0	0	1	0	0	2	2	0	0	1	0	0	0	0	0	2	0	2	0	2	0	0	0	2	0	0	0	0	0	0	0	0	0	0	0	2	0	0	0	2	0	0	0	0	2	2	0	0	0	0	2	0	0	0	0	0	0	0	1	0	0	0	0	0	0	0	0	0	0	0	0	0	0	0	0	0	0	0	0	2	0	0	0	2	0	1	0	0	2	0	2	0	0	0	0	0	2	0	2	2	2	0	0	2	0	0	0	0	2	0	0	0	0	0	0	0	0	0	1	0	2	0	0	0	0	2	0	0	1	0	0	0	0	0	2	0	0	0	0	0	2	0	0	0	0	0	0	0	0	0	0	1	2	0	0	0	2	0	0	0	0	0	0	0	0	0	0	0	1	1	0	0	0	0	0	0	0	0	0	1	0	0	0	1	2	0	0	0	0	0	0	0	0	0	0	0	0	2	0	0	0	1	1	0	0	2	0	0	0	0	1	0	0	0	0	0	0	0	0	0	2	0	0	0	0	0	0	0	0	0	0	0	0	0	0	0	0	0	2	2	0	0	0	0	0	0	2	1	0	0	0	0	2	1	1	0	1	0	2	0	0	0	0	0	0	1	0	2	0	0	0	0	0	0	0	0	0	1	1	1	2	0	0	0	2	0	0	0	0	0	0	0	1	1	0	0	0	0	0	0	0	2	0	0	0	0	0	0	0	0	0	2	0	1	0	1	0	0	0	2	0	0	1	0	1	1	0	0	0	0	0	1	0	2	2	2	0	0	0	0	0	1	2	0	0	1	0	0	0	0	0	1	0	0	0	2	0	0	0	0	0	0	2	0	0	0	2	2	2	0	0	0	0	0	0	0	0	1	2	0	0	0	2	0	0	1	0	0	0	2	0	0	1	0	0	0	0	0	0	0	0	0	2	0	1	0	0	0	0	0	0	0	0	0	0	0	0	0	0	0	2	0	0	0	0	0	1	0	0	0	0	1	1	0	0	2	1	0	0	0	0	0	0	0	0	0	0	0	0	0	0	0	0	0	2	0	0	0	0	0	1	0	0	0	2	0	0	0	2	0	0	1	0	0	1	0	0	0	1	0	2	0	0	0	2	0	1	0	0	0	0	1	0	0	1	1	0	1	1	0	0	0	0	0	0	0	0	0	1	0	1	1	0	0	0	0	0	0	0	0	0	0	1	0	2	0	0	0	0	2	0	0	1	0	1	0	0	1	0	1	0	0	0	0	1	0	2	0	0	0	0	0	0	1	1	0	0	0	1	0	1	0	1	1	0	0	1	1	0	0	0	1	1	0	1	0	0	0	1	0	2	0	0	0	0	0	2	1	0	1	1	0	0	0	1	0	0	0	0	1	1	1	0	0	0	0	1	0	2	0	0	1	1	1	0	0	1	0	1	1	1	0	0	0	1	0	1	0	1	0	0	0	1	0	0	1	0	0	0	0	1	0	0	1	1	0	0	0	0	0	0	1	1	0	1	0	0	0	0	0	0	1	1	0	0	1	0	0	0	1	1	0	0	0	0	0	0	0	0	0	0	0	1	0	1	1	0	0	0	0	1	1	0	0	0	0	0	1	0	0	1	0	1	0	0	0	0	0	0	1	0	0	0	1	1	0	1	0	2	0	0	1	0	0	0	2	0	2	0	2	0	0	1	1	0	1	1	0	0	1	0	2	1	1	0	0	0	0	0	0	0	0	0	0	0	1	0	0	1	1	1	0	1	0	1	0	0	0	1	0	0	0	0	1	0	0	1	0	1	0	1	0	1	2	0	0	0	0	0	0	0	1	0	1	0	1	1	1	0	0	0	0	1	0	0	0	1	0	0	0	0	0	0	0	0	0	2	0	1	0	0	0	0	0	0	0	0	0	0	0	1	0	0	0	0	0	1	1	1	0	0	0	0	1	0	0	0	1	0	1	1	1	0	1	0	0	0	0	0	1	0	0	0	0	0	0	0	0	2	1	0	0	0	1	0	0	0	1	0	1	0	1	0	1	0	2	0	0	0	0	1	0	0	0	1	0	1	0	2	0	0	0	0	0	2	1	2	0	0	2	0	0	1	1	0	0	0	1	0	0	0	1	2	0	0	0	1	0	1	0	0	0	0	0	0	0	0	2	0	0	0	0	0	0	0	0	0	2	0	1	0	0	1	0	1	0	0	0	0	0	0	0	1	0	0	0	0	0	1	0	0	0	0	0	1	0	0	1	0	0	0	1	1	0	0	0	1	0	0	1	1	0	0	0	1	0	1	0	0	0	0	0	0	1	0	0	0	0	2	1	1	0	0	0	0	1	0	0	0	0	0	0	1	0	1	1	0	0	0	0	1	1	0	0	0	0	0	0	0	0	0	1	1	0	0	0	0	0	0	0	0	1	1	0	0	0	0	0	1	0	0	0	0	1	0	0	0	0	0	0	0	1	1	0	1	0	0	0	1	0	0	0	0	1	0	0	0	0	0	0	2	0	1	1	1	0	0	0	1	0	0	1	1	0	1	0	0	0	2	0	1	0	0	0	1	1	0	0	0	0	0	0	1	0	0	0	0	0	0	0	0	0	0	1	1	0	0	0	0	2	0	0	0	0	0	0	0	0	0	2	0	0	0	0	0	0	0	0	0	0	0	0	2	0	0	2	0	0	0	0	0	2	0	0	0	2	0	0	0	0	0	0	0	0	2	0	0	2	0	0	0	0	2	0	0	0	0	0	0	2	0	0	0	2	0	0	0	0	0	0	0	0	0	0	0	1	0	0	0	0	0	0	0	0	0	0	2	0	0	2	0	0	0	0	0	0	2	0	0	1	0	0	0	0	0	0	0	0	0	2	0	0	0	1	2	0	1	0	0	0	0	0	0	0	0	0	0	0	0	2	0	2	0	0	0	2	0	0	0	0	0	0	0	1	0	0	0	0	1	2	0	0	0	0	0	0	0	0	0	2	1	1	0	0	0	0	0	2	0	0	0	0	2	0	0	1	0	1	2	0	2	0	0	0	0	0	2	2	0	1	1	0	0	0	0	1	0	0	2	0	0	2	2	0	0	2	0	0	1	0	1	0	0	0	2	0	0	0	0	0	0	0	1	0	0	0	2	0	2	0	2	0	0	1	0	1	0	0	0	0	0	0	0	0	0	1	0	0	1	0	2	0	2	0	0	0	0	0	0	1	1	0	0	0	0	0	0	2	0	0	0	2	0	0	0	2	0	1	0	0	0	0	1	0	2	0	0	1	2	1	0	0	0	0	0	0	0	1	0	0	2	0	0	2	1	1	0	2	1	0	2	0	2	0	0	0	0	0	1	1	2	0	0	0	0	0	1	0	2	2	0	0	0	2	0	0	0	0	0	0	0	0	0	0	1	0	0	0	0	2	0	0	0	0	0	0	0	1	1	0	0	0	0	0	0	0	0	0	1	0	0	0	1	1	2	0	0	0	0	2	0	2	0	0	0	0	0	0	0	2	0	1	0	2	0	0	0	1	0	0	0	0	0	0	0	0	0	0	1	1	0	1	0	0	0	2	0	0	0	0	0	1	0	0	0	0	0	0	0	0	0	2	0	0	0	0	0	0	0	0	0	0	0	0	0	0	0	0	1	0	0	0	2	0	0	0	0	0	0	2	0	0	2	0	0	2	0	0	0	0	0	2	0	0	2	1	2	0	0	1	0	0	0	0	0	0	0	0	1	1	0	1	1	0	1	1	1	1	1	1	2	0	0	0	1	0	1	0	0	0	0	0	1	1	0	0	1	0	0	0	0	0	0	1	0	0	0	1	0	0	1	0	1	0	0	0	0	0	1	0	1	1	0	0	0	0	0	0	2	0	0	0	2	0	0	1	1	0	0	0	0	0	0	0	0	0	0	0	0	0	0	0	1	1	0	0	0	0	0	0	0	0	1	1	0	0	1	0	0	0	1	0	0	0	1	1	1	1	1	1	1	0	0	0	0	0	2	0	0	0	0	0	2	0	0	1	0	2	0	2	0	2	2	2	0	0	0	0	0	0	0	0	0	2	2	0	0	1	0	1	0	2	0	0	0	0	0	2	0	0	0	2	0	0	0	0	0	0	0	0	0	0	0	0	0	1	2	2	0	0	0	0	0	0	1	0	0	2	2	1	1	0	1	0	0	2	1	0	0	0	0	0	0	0	0	2	0	0	0	0	2	0	0	0	0	2	0	0	2	1	0	0	2	0	0	0	0	0	2	0	0	0	2	0	0	0	0	1	0	0	0	0	0	0	0	0	0	0	2	0	0	0	2	0	0	0	0	0	0	0	0	0	0	0	0	0	2	0	2	0	0	0	2	0	0	0	2	1	0	0	0	1	2	0	0	0	2	0	0	0	0	0	0	2	0	0	1	1	0	0	0	0	2	0	0	0	0	0	1	0	0	2	0	0	1	0	0	0	0	0	0	0	1	0	0	0	0	0	0	1	0	1	0	0	0	0	0	0	1	0	1	2	1	0	0	2	0	0	0	0	1	0	0	0	0	0	0	2	1	0	0	0	0	0	0	0	0	0	0	0	0	0	0	0	0	0	1	0	0	0	0	2	0	0	1	0	0	1	0	1	0	0	1	0	2	0	1	0	0	0	0	0	1	2	0	1	0	0	0	0	2	0	0	1	0	0	1	0	0	0	0	2	0	0	2	2	0	0	0	1	2	0	2	0	0	2	2	0	2	0	0	0	0	0	0	0	0	0	0	0	0	0	0	0	0	0	0	0	0	0	0	0	1	0	0	0	0	0	0	0	0	1	0	0	0	0	0	0	0	0	0	0	0	0	0	0	0	0	0	0	0	1	0	0	0	0	0	0	2	0	0	0	0	0	0	0	0	2	0	2	0	0	2	0	2	0	1	0	2	0	0	2	0	0	0	0	2	0	0	0	0	0	0	0	1	2	0	1	0	2	0	0	2	0	0	0	1	0	0	0	0	0	0	0	0	0	0	0	0	0	2	0	0	0	0	0	0	0	2	0	0	1	0	0	0	0	2	0	0	0	0	0	0	0	0	0	0	0	0	0	0	2	1	1	1	0	0	1	0	1	0	0	0	0	0	0	0	0	0	1	2	0	0	2	0	2	0	0	0	2	0	0	0	0	1	0	0	0	1	1	1	0	1	1	0	0	1	0	0	0	2	0	0	0	0	0	1	0	0	0	0	0	1	1	0	0	0	1	0	2	2	0	0	0	0	1	0	0	0	0	0	0	0	0	0	0	0	2	0	2	0	0	0	0	0	0	0	0	2	0	0	0	0	2	0	0	0	1	2	0	1	0	2	0	0	0	0	0	0	1	0	0	0	0	2	0	0	0	0	0	0	1	0	0	2	0	0	0	0	0	0	0	0	2	0	2	0	2	1	0	0	0	0	2	0	0	0	0	0	0	2	0	0	1	0	0	0	0	0	0	1	1	0	0	0	2	0	0	0	0	0	0	0	0	2	0	0	0	0	0	0	2	0	0	0	0	0	0	0	0	0	0	1	0	2	0	0	0	0	2	0	0	0	1	0	0	0	0	0	0	1	0	2	1	0	2	2	0	0	0	0	0	0	0	0	2	0	0	0	0	2	0	0	0	0	0	2	0	0	0	0	1	0	0	0	1	0	0	0	0	0	0	0	0	0	2	0	0	0	0	0	0	0	0	0	0	2	0	0	0	0	0	0	0	0	0	0	2	0	0	0	0	0	0	0	1	0	0	0	1	0	0	0	2	0	0	0	0	0	0	0	0	0	0	2	0	0	0	0	2	0	0	0	2	0	0	0	0	1	0	0	0	0	0	0	2	0	0	0	0	0	0	0	1	1	0	0	0	2	0	0	0	0	0	0	0	0	1	0	0	0	0	0	0	0	2	0	0	0	0	0	0	2	0	0	0	1	0	0	0	1	1	0	1	0	2	0	0	0	0	2	0	0	1	1	0	0	0	1	0	0	0	0	1	0	1	0	0	0	0	1	2	0	1	0	0	0	1	2	1	0	0	2	0	0	0	0	0	0	1	1	1	0	0	1	0	0	0	0	1	1	1	1	0	1	0	1	0	0	0	0	0	1	0	1	0	0	1	0	0	1	0	1	0	0	0	0	0	0	2	2	0	0	0	0	0	0	1	1	0	0	0	1	0	0
[truncated: 10,228,222 more chars]
