# Supplementary material for: Genotyping-by-Sequencing Based Investigation of Population Structure and Genome Wide Association Studies for Seven Agronomically Important Traits in a Set of 346 Oryza rufipogon Accessions
Source: Rice (N Y). 2022 Jul 12;15:37. doi: 10.1186/s12284-022-00582-4 (PMC9276952; doi:10.1186/s12284-022-00582-4)
Supplement: Supplementary file 3 — Additional file 3: Map positions of genotypic dataset. [file 12284_2022_582_MOESM3_ESM.txt]

SNP	Chromosome	Position
S1_12892	1	12892
S1_29894	1	29894
S1_62388	1	62388
S1_62529	1	62529
S1_63071	1	63071
S1_63075	1	63075
S1_83112	1	83112
S1_91090	1	91090
S1_145052	1	145052
S1_170133	1	170133
S1_198241	1	198241
S1_208510	1	208510
S1_216356	1	216356
S1_242902	1	242902
S1_271028	1	271028
S1_304005	1	304005
S1_318523	1	318523
S1_331970	1	331970
S1_333074	1	333074
S1_336214	1	336214
S1_380099	1	380099
S1_393160	1	393160
S1_401584	1	401584
S1_405217	1	405217
S1_410380	1	410380
S1_420466	1	420466
S1_434751	1	434751
S1_453525	1	453525
S1_453534	1	453534
S1_485081	1	485081
S1_485916	1	485916
S1_498797	1	498797
S1_509798	1	509798
S1_562984	1	562984
S1_577355	1	577355
S1_579264	1	579264
S1_580825	1	580825
S1_587669	1	587669
S1_587701	1	587701
S1_598459	1	598459
S1_605298	1	605298
S1_624227	1	624227
S1_624299	1	624299
S1_640944	1	640944
S1_641045	1	641045
S1_689839	1	689839
S1_729564	1	729564
S1_737439	1	737439
S1_741575	1	741575
S1_776816	1	776816
S1_852603	1	852603
S1_924519	1	924519
S1_1010392	1	1010392
S1_1010428	1	1010428
S1_1020373	1	1020373
S1_1031727	1	1031727
S1_1038727	1	1038727
S1_1059390	1	1059390
S1_1069716	1	1069716
S1_1074193	1	1074193
S1_1081413	1	1081413
S1_1098353	1	1098353
S1_1098396	1	1098396
S1_1172587	1	1172587
S1_1172590	1	1172590
S1_1172595	1	1172595
S1_1189343	1	1189343
S1_1230914	1	1230914
S1_1232839	1	1232839
S1_1232842	1	1232842
S1_1232853	1	1232853
S1_1232859	1	1232859
S1_1232862	1	1232862
S1_1242259	1	1242259
S1_1250754	1	1250754
S1_1250788	1	1250788
S1_1251079	1	1251079
S1_1265187	1	1265187
S1_1335878	1	1335878
S1_1335881	1	1335881
S1_1335949	1	1335949
S1_1336798	1	1336798
S1_1341812	1	1341812
S1_1348152	1	1348152
S1_1348172	1	1348172
S1_1348189	1	1348189
S1_1348229	1	1348229
S1_1354554	1	1354554
S1_1359775	1	1359775
S1_1366081	1	1366081
S1_1366129	1	1366129
S1_1375672	1	1375672
S1_1400749	1	1400749
S1_1403115	1	1403115
S1_1443975	1	1443975
S1_1444004	1	1444004
S1_1491286	1	1491286
S1_1491329	1	1491329
S1_1491369	1	1491369
S1_1499090	1	1499090
S1_1500036	1	1500036
S1_1509740	1	1509740
S1_1554836	1	1554836
S1_1554844	1	1554844
S1_1554878	1	1554878
S1_1564092	1	1564092
S1_1599138	1	1599138
S1_1606342	1	1606342
S1_1632142	1	1632142
S1_1712803	1	1712803
S1_1729306	1	1729306
S1_1754423	1	1754423
S1_1755167	1	1755167
S1_1758016	1	1758016
S1_1770058	1	1770058
S1_1771895	1	1771895
S1_1781526	1	1781526
S1_1832730	1	1832730
S1_1832774	1	1832774
S1_1833731	1	1833731
S1_1833953	1	1833953
S1_1834939	1	1834939
S1_1847685	1	1847685
S1_1868942	1	1868942
S1_1869607	1	1869607
S1_1870977	1	1870977
S1_1874406	1	1874406
S1_1874876	1	1874876
S1_1874963	1	1874963
S1_1903363	1	1903363
S1_1904581	1	1904581
S1_1931325	1	1931325
S1_1939909	1	1939909
S1_1968390	1	1968390
S1_1975454	1	1975454
S1_1975455	1	1975455
S1_1975578	1	1975578
S1_1984362	1	1984362
S1_1989225	1	1989225
S1_1999545	1	1999545
S1_2021797	1	2021797
S1_2021846	1	2021846
S1_2022740	1	2022740
S1_2022761	1	2022761
S1_2022782	1	2022782
S1_2053673	1	2053673
S1_2061536	1	2061536
S1_2073170	1	2073170
S1_2075828	1	2075828
S1_2082802	1	2082802
S1_2085567	1	2085567
S1_2109434	1	2109434
S1_2109453	1	2109453
S1_2121141	1	2121141
S1_2121772	1	2121772
S1_2131846	1	2131846
S1_2143934	1	2143934
S1_2154855	1	2154855
S1_2203220	1	2203220
S1_2251033	1	2251033
S1_2264836	1	2264836
S1_2283996	1	2283996
S1_2294689	1	2294689
S1_2310148	1	2310148
S1_2349226	1	2349226
S1_2373999	1	2373999
S1_2389524	1	2389524
S1_2513111	1	2513111
S1_2575670	1	2575670
S1_2585356	1	2585356
S1_2585393	1	2585393
S1_2592147	1	2592147
S1_2608833	1	2608833
S1_2653487	1	2653487
S1_2664703	1	2664703
S1_2666699	1	2666699
S1_2682979	1	2682979
S1_2691397	1	2691397
S1_2691472	1	2691472
S1_2691752	1	2691752
S1_2722980	1	2722980
S1_2726106	1	2726106
S1_2726191	1	2726191
S1_2767111	1	2767111
S1_2795727	1	2795727
S1_2803290	1	2803290
S1_2814561	1	2814561
S1_2815901	1	2815901
S1_2818395	1	2818395
S1_2840212	1	2840212
S1_2840674	1	2840674
S1_2848674	1	2848674
S1_2848743	1	2848743
S1_2856057	1	2856057
S1_2878795	1	2878795
S1_2885372	1	2885372
S1_2885511	1	2885511
S1_2885944	1	2885944
S1_2896919	1	2896919
S1_2907598	1	2907598
S1_2921039	1	2921039
S1_2931719	1	2931719
S1_2955311	1	2955311
S1_2958191	1	2958191
S1_2958201	1	2958201
S1_2963587	1	2963587
S1_2972236	1	2972236
S1_2972305	1	2972305
S1_2972326	1	2972326
S1_2973035	1	2973035
S1_2982333	1	2982333
S1_3004815	1	3004815
S1_3016665	1	3016665
S1_3036569	1	3036569
S1_3037926	1	3037926
S1_3039635	1	3039635
S1_3040202	1	3040202
S1_3054381	1	3054381
S1_3158811	1	3158811
S1_3158829	1	3158829
S1_3306832	1	3306832
S1_3315516	1	3315516
S1_3365148	1	3365148
S1_3376727	1	3376727
S1_3398754	1	3398754
S1_3407838	1	3407838
S1_3415715	1	3415715
S1_3427296	1	3427296
S1_3476567	1	3476567
S1_3504484	1	3504484
S1_3506894	1	3506894
S1_3509893	1	3509893
S1_3536429	1	3536429
S1_3566724	1	3566724
S1_3599561	1	3599561
S1_3616817	1	3616817
S1_3620447	1	3620447
S1_3621586	1	3621586
S1_3623764	1	3623764
S1_3659216	1	3659216
S1_3672639	1	3672639
S1_3680613	1	3680613
S1_3680685	1	3680685
S1_3680727	1	3680727
S1_3695146	1	3695146
S1_3711474	1	3711474
S1_3717832	1	3717832
S1_3717838	1	3717838
S1_3739521	1	3739521
S1_3741958	1	3741958
S1_3787275	1	3787275
S1_3788046	1	3788046
S1_3805795	1	3805795
S1_3805846	1	3805846
S1_3836278	1	3836278
S1_3882854	1	3882854
S1_3919654	1	3919654
S1_3928982	1	3928982
S1_3932980	1	3932980
S1_3952092	1	3952092
S1_3954631	1	3954631
S1_3954660	1	3954660
S1_3966383	1	3966383
S1_3966404	1	3966404
S1_3978728	1	3978728
S1_3995781	1	3995781
S1_3995812	1	3995812
S1_4091627	1	4091627
S1_4094219	1	4094219
S1_4102543	1	4102543
S1_4111442	1	4111442
S1_4119159	1	4119159
S1_4119203	1	4119203
S1_4127665	1	4127665
S1_4127724	1	4127724
S1_4164222	1	4164222
S1_4175553	1	4175553
S1_4249268	1	4249268
S1_4254259	1	4254259
S1_4254284	1	4254284
S1_4263714	1	4263714
S1_4296028	1	4296028
S1_4307004	1	4307004
S1_4401734	1	4401734
S1_4401735	1	4401735
S1_4417960	1	4417960
S1_4421899	1	4421899
S1_4424813	1	4424813
S1_4438552	1	4438552
S1_4486034	1	4486034
S1_4489521	1	4489521
S1_4494409	1	4494409
S1_4528078	1	4528078
S1_4528085	1	4528085
S1_4567219	1	4567219
S1_4630927	1	4630927
S1_4632658	1	4632658
S1_4635281	1	4635281
S1_4658405	1	4658405
S1_4689002	1	4689002
S1_4690347	1	4690347
S1_4718203	1	4718203
S1_4732163	1	4732163
S1_4800357	1	4800357
S1_4824730	1	4824730
S1_4885413	1	4885413
S1_4886512	1	4886512
S1_4918437	1	4918437
S1_4918450	1	4918450
S1_4918570	1	4918570
S1_4918717	1	4918717
S1_4950950	1	4950950
S1_4979311	1	4979311
S1_4979361	1	4979361
S1_4980071	1	4980071
S1_4980125	1	4980125
S1_5012300	1	5012300
S1_5016104	1	5016104
S1_5016797	1	5016797
S1_5016810	1	5016810
S1_5016819	1	5016819
S1_5016821	1	5016821
S1_5025222	1	5025222
S1_5025245	1	5025245
S1_5037814	1	5037814
S1_5054150	1	5054150
S1_5092077	1	5092077
S1_5100459	1	5100459
S1_5101157	1	5101157
S1_5124594	1	5124594
S1_5156196	1	5156196
S1_5244677	1	5244677
S1_5256936	1	5256936
S1_5327520	1	5327520
S1_5361997	1	5361997
S1_5362057	1	5362057
S1_5362394	1	5362394
S1_5384220	1	5384220
S1_5390347	1	5390347
S1_5458748	1	5458748
S1_5458778	1	5458778
S1_5498885	1	5498885
S1_5548253	1	5548253
S1_5566201	1	5566201
S1_5568286	1	5568286
S1_5569708	1	5569708
S1_5571778	1	5571778
S1_5573966	1	5573966
S1_5583749	1	5583749
S1_5623825	1	5623825
S1_5666789	1	5666789
S1_5666895	1	5666895
S1_5666896	1	5666896
S1_5695417	1	5695417
S1_5704927	1	5704927
S1_5760513	1	5760513
S1_5760539	1	5760539
S1_5760612	1	5760612
S1_5770910	1	5770910
S1_5781969	1	5781969
S1_5781989	1	5781989
S1_5781998	1	5781998
S1_5782019	1	5782019
S1_5782129	1	5782129
S1_5811797	1	5811797
S1_5839423	1	5839423
S1_5839521	1	5839521
S1_5845276	1	5845276
S1_5861973	1	5861973
S1_5862048	1	5862048
S1_5920873	1	5920873
S1_5920924	1	5920924
S1_5944962	1	5944962
S1_5944985	1	5944985
S1_5978845	1	5978845
S1_5983932	1	5983932
S1_6008345	1	6008345
S1_6037424	1	6037424
S1_6078496	1	6078496
S1_6108633	1	6108633
S1_6170585	1	6170585
S1_6170615	1	6170615
S1_6172572	1	6172572
S1_6172965	1	6172965
S1_6182392	1	6182392
S1_6182410	1	6182410
S1_6188297	1	6188297
S1_6217690	1	6217690
S1_6286865	1	6286865
S1_6330487	1	6330487
S1_6330495	1	6330495
S1_6356774	1	6356774
S1_6401547	1	6401547
S1_6494486	1	6494486
S1_6494524	1	6494524
S1_6494552	1	6494552
S1_6507130	1	6507130
S1_6541186	1	6541186
S1_6542520	1	6542520
S1_6544227	1	6544227
S1_6567404	1	6567404
S1_6568005	1	6568005
S1_6579810	1	6579810
S1_6591103	1	6591103
S1_6593330	1	6593330
S1_6593442	1	6593442
S1_6610012	1	6610012
S1_6617666	1	6617666
S1_6630468	1	6630468
S1_6641151	1	6641151
S1_6718874	1	6718874
S1_6765559	1	6765559
S1_6765903	1	6765903
S1_6769914	1	6769914
S1_6775771	1	6775771
S1_6783213	1	6783213
S1_6787221	1	6787221
S1_6792237	1	6792237
S1_6798420	1	6798420
S1_6826963	1	6826963
S1_6872500	1	6872500
S1_6897565	1	6897565
S1_6914023	1	6914023
S1_6914040	1	6914040
S1_6983724	1	6983724
S1_7000615	1	7000615
S1_7009043	1	7009043
S1_7009106	1	7009106
S1_7031581	1	7031581
S1_7048514	1	7048514
S1_7050129	1	7050129
S1_7053298	1	7053298
S1_7061465	1	7061465
S1_7061511	1	7061511
S1_7061749	1	7061749
S1_7061752	1	7061752
S1_7071667	1	7071667
S1_7071814	1	7071814
S1_7071820	1	7071820
S1_7076472	1	7076472
S1_7082108	1	7082108
S1_7093663	1	7093663
S1_7094438	1	7094438
S1_7107715	1	7107715
S1_7227607	1	7227607
S1_7227630	1	7227630
S1_7250303	1	7250303
S1_7271067	1	7271067
S1_7286269	1	7286269
S1_7296378	1	7296378
S1_7309189	1	7309189
S1_7344764	1	7344764
S1_7392264	1	7392264
S1_7403672	1	7403672
S1_7403699	1	7403699
S1_7421635	1	7421635
S1_7421693	1	7421693
S1_7438494	1	7438494
S1_7442076	1	7442076
S1_7476978	1	7476978
S1_7481813	1	7481813
S1_7497023	1	7497023
S1_7497959	1	7497959
S1_7520064	1	7520064
S1_7535445	1	7535445
S1_7535450	1	7535450
S1_7571110	1	7571110
S1_7656312	1	7656312
S1_7689096	1	7689096
S1_7689103	1	7689103
S1_7693316	1	7693316
S1_7721730	1	7721730
S1_7744013	1	7744013
S1_7748740	1	7748740
S1_7748745	1	7748745
S1_7749057	1	7749057
S1_7749080	1	7749080
S1_7775211	1	7775211
S1_7842229	1	7842229
S1_7880459	1	7880459
S1_7898533	1	7898533
S1_7927055	1	7927055
S1_7946042	1	7946042
S1_7946873	1	7946873
S1_7970070	1	7970070
S1_7971114	1	7971114
S1_8028088	1	8028088
S1_8031629	1	8031629
S1_8077940	1	8077940
S1_8182909	1	8182909
S1_8193658	1	8193658
S1_8283230	1	8283230
S1_8303650	1	8303650
S1_8311600	1	8311600
S1_8348072	1	8348072
S1_8375319	1	8375319
S1_8399291	1	8399291
S1_8400681	1	8400681
S1_8401825	1	8401825
S1_8451330	1	8451330
S1_8451696	1	8451696
S1_8487387	1	8487387
S1_8504081	1	8504081
S1_8536715	1	8536715
S1_8537020	1	8537020
S1_8664152	1	8664152
S1_8664198	1	8664198
S1_8686768	1	8686768
S1_8716601	1	8716601
S1_8722840	1	8722840
S1_8770734	1	8770734
S1_8774582	1	8774582
S1_8797347	1	8797347
S1_8901483	1	8901483
S1_8901518	1	8901518
S1_8918873	1	8918873
S1_8924137	1	8924137
S1_8979128	1	8979128
S1_9053692	1	9053692
S1_9077918	1	9077918
S1_9077936	1	9077936
S1_9181359	1	9181359
S1_9194105	1	9194105
S1_9246370	1	9246370
S1_9249436	1	9249436
S1_9309352	1	9309352
S1_9317054	1	9317054
S1_9328839	1	9328839
S1_9340031	1	9340031
S1_9377939	1	9377939
S1_9410391	1	9410391
S1_9410395	1	9410395
S1_9447301	1	9447301
S1_9447342	1	9447342
S1_9470757	1	9470757
S1_9475120	1	9475120
S1_9515049	1	9515049
S1_9515051	1	9515051
S1_9603402	1	9603402
S1_9603435	1	9603435
S1_9603446	1	9603446
S1_9644979	1	9644979
S1_9683220	1	9683220
S1_9699539	1	9699539
S1_9712079	1	9712079
S1_9737216	1	9737216
S1_9744722	1	9744722
S1_9764968	1	9764968
S1_9824282	1	9824282
S1_9855087	1	9855087
S1_9859303	1	9859303
S1_9869722	1	9869722
S1_9940981	1	9940981
S1_9943449	1	9943449
S1_9954204	1	9954204
S1_9954226	1	9954226
S1_9972523	1	9972523
S1_9973194	1	9973194
S1_9973198	1	9973198
S1_10011749	1	10011749
S1_10013404	1	10013404
S1_10026917	1	10026917
S1_10028905	1	10028905
S1_10046433	1	10046433
S1_10080353	1	10080353
S1_10109093	1	10109093
S1_10116548	1	10116548
S1_10130865	1	10130865
S1_10130892	1	10130892
S1_10134513	1	10134513
S1_10144269	1	10144269
S1_10144281	1	10144281
S1_10146624	1	10146624
S1_10211572	1	10211572
S1_10211575	1	10211575
S1_10273785	1	10273785
S1_10273805	1	10273805
S1_10273877	1	10273877
S1_10274844	1	10274844
S1_10292005	1	10292005
S1_10312477	1	10312477
S1_10312604	1	10312604
S1_10370093	1	10370093
S1_10370094	1	10370094
S1_10370096	1	10370096
S1_10500306	1	10500306
S1_10518004	1	10518004
S1_10521748	1	10521748
S1_10557938	1	10557938
S1_10628458	1	10628458
S1_10637015	1	10637015
S1_10637065	1	10637065
S1_10641287	1	10641287
S1_10642270	1	10642270
S1_10642289	1	10642289
S1_10666230	1	10666230
S1_10681468	1	10681468
S1_10687418	1	10687418
S1_10701104	1	10701104
S1_10701674	1	10701674
S1_10720517	1	10720517
S1_10804494	1	10804494
S1_10810575	1	10810575
S1_10822218	1	10822218
S1_10822316	1	10822316
S1_10828488	1	10828488
S1_10831601	1	10831601
S1_10872408	1	10872408
S1_10872843	1	10872843
S1_10892901	1	10892901
S1_10902976	1	10902976
S1_10902982	1	10902982
S1_10932402	1	10932402
S1_10947321	1	10947321
S1_10972738	1	10972738
S1_10972775	1	10972775
S1_10977603	1	10977603
S1_11071383	1	11071383
S1_11071438	1	11071438
S1_11071456	1	11071456
S1_11071464	1	11071464
S1_11071466	1	11071466
S1_11071767	1	11071767
S1_11097142	1	11097142
S1_11112851	1	11112851
S1_11155576	1	11155576
S1_11155822	1	11155822
S1_11191908	1	11191908
S1_11192004	1	11192004
S1_11192029	1	11192029
S1_11245064	1	11245064
S1_11245065	1	11245065
S1_11245479	1	11245479
S1_11272858	1	11272858
S1_11286915	1	11286915
S1_11307554	1	11307554
S1_11316541	1	11316541
S1_11321374	1	11321374
S1_11350451	1	11350451
S1_11350471	1	11350471
S1_11356148	1	11356148
S1_11377047	1	11377047
S1_11378728	1	11378728
S1_11378847	1	11378847
S1_11410098	1	11410098
S1_11460324	1	11460324
S1_11502214	1	11502214
S1_11502230	1	11502230
S1_11502277	1	11502277
S1_11502296	1	11502296
S1_11505713	1	11505713
S1_11517758	1	11517758
S1_11529363	1	11529363
S1_11529364	1	11529364
S1_11581456	1	11581456
S1_11581539	1	11581539
S1_11596308	1	11596308
S1_11596334	1	11596334
S1_11596340	1	11596340
S1_11618670	1	11618670
S1_11622111	1	11622111
S1_11624587	1	11624587
S1_11704336	1	11704336
S1_11754203	1	11754203
S1_11771878	1	11771878
S1_11776707	1	11776707
S1_11785516	1	11785516
S1_11785525	1	11785525
S1_11794766	1	11794766
S1_11795177	1	11795177
S1_11797862	1	11797862
S1_11797934	1	11797934
S1_11883103	1	11883103
S1_11884180	1	11884180
S1_11884232	1	11884232
S1_11976777	1	11976777
S1_12067991	1	12067991
S1_12068165	1	12068165
S1_12091758	1	12091758
S1_12092232	1	12092232
S1_12092323	1	12092323
S1_12154327	1	12154327
S1_12154362	1	12154362
S1_12154457	1	12154457
S1_12159692	1	12159692
S1_12183884	1	12183884
S1_12247601	1	12247601
S1_12277951	1	12277951
S1_12290410	1	12290410
S1_12308758	1	12308758
S1_12334009	1	12334009
S1_12361598	1	12361598
S1_12394007	1	12394007
S1_12398119	1	12398119
S1_12407628	1	12407628
S1_12499956	1	12499956
S1_12503648	1	12503648
S1_12556681	1	12556681
S1_12556762	1	12556762
S1_12569322	1	12569322
S1_12576693	1	12576693
S1_12584043	1	12584043
S1_12677692	1	12677692
S1_12685974	1	12685974
S1_12704100	1	12704100
S1_12737805	1	12737805
S1_12742211	1	12742211
S1_12742217	1	12742217
S1_12753999	1	12753999
S1_12767135	1	12767135
S1_12809502	1	12809502
S1_12854309	1	12854309
S1_12870868	1	12870868
S1_12910555	1	12910555
S1_12934626	1	12934626
S1_13258707	1	13258707
S1_13264927	1	13264927
S1_13273085	1	13273085
S1_13288467	1	13288467
S1_13343399	1	13343399
S1_13343857	1	13343857
S1_13366960	1	13366960
S1_13442825	1	13442825
S1_13443189	1	13443189
S1_13443230	1	13443230
S1_13541710	1	13541710
S1_13572569	1	13572569
S1_13584619	1	13584619
S1_13776153	1	13776153
S1_13798332	1	13798332
S1_13803678	1	13803678
S1_13914607	1	13914607
S1_13961658	1	13961658
S1_13977982	1	13977982
S1_13978018	1	13978018
S1_13978123	1	13978123
S1_13980558	1	13980558
S1_13996995	1	13996995
S1_14060399	1	14060399
S1_14060926	1	14060926
S1_14102569	1	14102569
S1_14264517	1	14264517
S1_14299855	1	14299855
S1_14326239	1	14326239
S1_14326386	1	14326386
S1_14383471	1	14383471
S1_14440043	1	14440043
S1_14440058	1	14440058
S1_14440061	1	14440061
S1_14506400	1	14506400
S1_14517873	1	14517873
S1_14626166	1	14626166
S1_14681660	1	14681660
S1_14681678	1	14681678
S1_14681988	1	14681988
S1_14745065	1	14745065
S1_14750120	1	14750120
S1_14760127	1	14760127
S1_14793357	1	14793357
S1_14812595	1	14812595
S1_14812634	1	14812634
S1_14816871	1	14816871
S1_15148442	1	15148442
S1_15153868	1	15153868
S1_15168002	1	15168002
S1_15185629	1	15185629
S1_15193417	1	15193417
S1_15384694	1	15384694
S1_15394832	1	15394832
S1_15440577	1	15440577
S1_15441155	1	15441155
S1_15532728	1	15532728
S1_15535033	1	15535033
S1_15535179	1	15535179
S1_15568410	1	15568410
S1_15583491	1	15583491
S1_15959058	1	15959058
S1_16086910	1	16086910
S1_16149401	1	16149401
S1_16318513	1	16318513
S1_16326672	1	16326672
S1_16365148	1	16365148
S1_16367049	1	16367049
S1_16415174	1	16415174
S1_16415218	1	16415218
S1_16479549	1	16479549
S1_16489786	1	16489786
S1_16589163	1	16589163
S1_16722312	1	16722312
S1_16743414	1	16743414
S1_17135107	1	17135107
S1_17135114	1	17135114
S1_17135125	1	17135125
S1_17161193	1	17161193
S1_17161315	1	17161315
S1_17321729	1	17321729
S1_17429247	1	17429247
S1_17605434	1	17605434
S1_17859439	1	17859439
S1_17860040	1	17860040
S1_17860681	1	17860681
S1_17862104	1	17862104
S1_17898801	1	17898801
S1_17910736	1	17910736
S1_17976598	1	17976598
S1_18014381	1	18014381
S1_18064069	1	18064069
S1_18069374	1	18069374
S1_18089526	1	18089526
S1_18176511	1	18176511
S1_18187431	1	18187431
S1_18263214	1	18263214
S1_18284691	1	18284691
S1_18332516	1	18332516
S1_18336947	1	18336947
S1_18339083	1	18339083
S1_18339084	1	18339084
S1_18375116	1	18375116
S1_18375132	1	18375132
S1_18387809	1	18387809
S1_18439597	1	18439597
S1_18491236	1	18491236
S1_18601172	1	18601172
S1_18721034	1	18721034
S1_18721106	1	18721106
S1_18721902	1	18721902
S1_18753242	1	18753242
S1_18790918	1	18790918
S1_18851621	1	18851621
S1_18851658	1	18851658
S1_18994070	1	18994070
S1_19029167	1	19029167
S1_19029208	1	19029208
S1_19090158	1	19090158
S1_19096889	1	19096889
S1_19232841	1	19232841
S1_19327640	1	19327640
S1_19327655	1	19327655
S1_19340699	1	19340699
S1_19340780	1	19340780
S1_19386886	1	19386886
S1_19507837	1	19507837
S1_19510560	1	19510560
S1_19601710	1	19601710
S1_19601711	1	19601711
S1_19601751	1	19601751
S1_19601794	1	19601794
S1_19840302	1	19840302
S1_19968996	1	19968996
S1_19980053	1	19980053
S1_19988974	1	19988974
S1_20241657	1	20241657
S1_20242627	1	20242627
S1_20242878	1	20242878
S1_20260040	1	20260040
S1_20260086	1	20260086
S1_20313763	1	20313763
S1_20363717	1	20363717
S1_20363742	1	20363742
S1_20363767	1	20363767
S1_20418254	1	20418254
S1_20459915	1	20459915
S1_20478565	1	20478565
S1_20535762	1	20535762
S1_20573839	1	20573839
S1_20582338	1	20582338
S1_20595428	1	20595428
S1_20603693	1	20603693
S1_20623016	1	20623016
S1_20629003	1	20629003
S1_20630873	1	20630873
S1_20663497	1	20663497
S1_20705829	1	20705829
S1_20705929	1	20705929
S1_20707371	1	20707371
S1_20723266	1	20723266
S1_20730080	1	20730080
S1_20880715	1	20880715
S1_20880728	1	20880728
S1_20880736	1	20880736
S1_20880737	1	20880737
S1_20880739	1	20880739
S1_20936106	1	20936106
S1_20993671	1	20993671
S1_21010510	1	21010510
S1_21027693	1	21027693
S1_21057793	1	21057793
S1_21062102	1	21062102
S1_21068987	1	21068987
S1_21069025	1	21069025
S1_21075213	1	21075213
S1_21142902	1	21142902
S1_21155368	1	21155368
S1_21155377	1	21155377
S1_21155381	1	21155381
S1_21155384	1	21155384
S1_21155393	1	21155393
S1_21195582	1	21195582
S1_21239752	1	21239752
S1_21353104	1	21353104
S1_21626281	1	21626281
S1_21634440	1	21634440
S1_21693103	1	21693103
S1_21707357	1	21707357
S1_21730761	1	21730761
S1_21733363	1	21733363
S1_21733437	1	21733437
S1_21737064	1	21737064
S1_21737161	1	21737161
S1_21887049	1	21887049
S1_21888845	1	21888845
S1_21888887	1	21888887
S1_21900531	1	21900531
S1_21942594	1	21942594
S1_21942599	1	21942599
S1_21945476	1	21945476
S1_21956371	1	21956371
S1_21968018	1	21968018
S1_21993689	1	21993689
S1_21994666	1	21994666
S1_21995746	1	21995746
S1_21996005	1	21996005
S1_21999896	1	21999896
S1_22012348	1	22012348
S1_22022461	1	22022461
S1_22068021	1	22068021
S1_22068025	1	22068025
S1_22068735	1	22068735
S1_22068747	1	22068747
S1_22068749	1	22068749
S1_22068812	1	22068812
S1_22068889	1	22068889
S1_22068903	1	22068903
S1_22090519	1	22090519
S1_22090934	1	22090934
S1_22091037	1	22091037
S1_22096411	1	22096411
S1_22141432	1	22141432
S1_22141479	1	22141479
S1_22195064	1	22195064
S1_22242046	1	22242046
S1_22340299	1	22340299
S1_22353015	1	22353015
S1_22353966	1	22353966
S1_22383421	1	22383421
S1_22388917	1	22388917
S1_22441431	1	22441431
S1_22441438	1	22441438
S1_22451094	1	22451094
S1_22471792	1	22471792
S1_22495172	1	22495172
S1_22499072	1	22499072
S1_22499464	1	22499464
S1_22506067	1	22506067
S1_22506132	1	22506132
S1_22506148	1	22506148
S1_22534815	1	22534815
S1_22540676	1	22540676
S1_22562635	1	22562635
S1_22635913	1	22635913
S1_22641442	1	22641442
S1_22641486	1	22641486
S1_22651833	1	22651833
S1_22652906	1	22652906
S1_22663669	1	22663669
S1_22666589	1	22666589
S1_22687290	1	22687290
S1_22691892	1	22691892
S1_22706630	1	22706630
S1_22706633	1	22706633
S1_22706672	1	22706672
S1_22732409	1	22732409
S1_22769724	1	22769724
S1_22775433	1	22775433
S1_22796323	1	22796323
S1_22815237	1	22815237
S1_22815255	1	22815255
S1_22815270	1	22815270
S1_22869481	1	22869481
S1_22869752	1	22869752
S1_22888945	1	22888945
S1_22896223	1	22896223
S1_22896232	1	22896232
S1_22896235	1	22896235
S1_22902219	1	22902219
S1_22920401	1	22920401
S1_22932195	1	22932195
S1_22979346	1	22979346
S1_22982005	1	22982005
S1_22992635	1	22992635
S1_22992727	1	22992727
S1_23117589	1	23117589
S1_23173985	1	23173985
S1_23189705	1	23189705
S1_23207615	1	23207615
S1_23239880	1	23239880
S1_23247359	1	23247359
S1_23282116	1	23282116
S1_23288776	1	23288776
S1_23316323	1	23316323
S1_23316577	1	23316577
S1_23324515	1	23324515
S1_23331123	1	23331123
S1_23348329	1	23348329
S1_23377389	1	23377389
S1_23377403	1	23377403
S1_23384511	1	23384511
S1_23388291	1	23388291
S1_23402325	1	23402325
S1_23403075	1	23403075
S1_23408745	1	23408745
S1_23410427	1	23410427
S1_23412305	1	23412305
S1_23423793	1	23423793
S1_23423813	1	23423813
S1_23426952	1	23426952
S1_23447189	1	23447189
S1_23447496	1	23447496
S1_23448207	1	23448207
S1_23511004	1	23511004
S1_23532716	1	23532716
S1_23532720	1	23532720
S1_23542985	1	23542985
S1_23581483	1	23581483
S1_23610772	1	23610772
S1_23626543	1	23626543
S1_23635293	1	23635293
S1_23642384	1	23642384
S1_23642407	1	23642407
S1_23642428	1	23642428
S1_23642528	1	23642528
S1_23669581	1	23669581
S1_23669611	1	23669611
S1_23674786	1	23674786
S1_23674813	1	23674813
S1_23675552	1	23675552
S1_23688698	1	23688698
S1_23735582	1	23735582
S1_23760689	1	23760689
S1_23780579	1	23780579
S1_23803692	1	23803692
S1_23809385	1	23809385
S1_23813200	1	23813200
S1_23813208	1	23813208
S1_23813259	1	23813259
S1_23829925	1	23829925
S1_23829927	1	23829927
S1_23829947	1	23829947
S1_23830081	1	23830081
S1_23830086	1	23830086
S1_23856777	1	23856777
S1_23885258	1	23885258
S1_23885324	1	23885324
S1_23914269	1	23914269
S1_23923845	1	23923845
S1_23947422	1	23947422
S1_23970347	1	23970347
S1_23972812	1	23972812
S1_23974957	1	23974957
S1_23981886	1	23981886
S1_24072091	1	24072091
S1_24076212	1	24076212
S1_24084852	1	24084852
S1_24161942	1	24161942
S1_24161969	1	24161969
S1_24161975	1	24161975
S1_24161981	1	24161981
S1_24161982	1	24161982
S1_24161993	1	24161993
S1_24161999	1	24161999
S1_24166079	1	24166079
S1_24178222	1	24178222
S1_24181131	1	24181131
S1_24192255	1	24192255
S1_24261077	1	24261077
S1_24261113	1	24261113
S1_24284137	1	24284137
S1_24294232	1	24294232
S1_24294463	1	24294463
S1_24294637	1	24294637
S1_24306193	1	24306193
S1_24334698	1	24334698
S1_24341492	1	24341492
S1_24344263	1	24344263
S1_24350409	1	24350409
S1_24351751	1	24351751
S1_24360390	1	24360390
S1_24380155	1	24380155
S1_24380181	1	24380181
S1_24397858	1	24397858
S1_24410010	1	24410010
S1_24452219	1	24452219
S1_24452379	1	24452379
S1_24462620	1	24462620
S1_24472661	1	24472661
S1_24488189	1	24488189
S1_24488319	1	24488319
S1_24496186	1	24496186
S1_24504814	1	24504814
S1_24573001	1	24573001
S1_24576009	1	24576009
S1_24581435	1	24581435
S1_24614322	1	24614322
S1_24614346	1	24614346
S1_24628894	1	24628894
S1_24641153	1	24641153
S1_24660468	1	24660468
S1_24713137	1	24713137
S1_24718661	1	24718661
S1_24728920	1	24728920
S1_24740578	1	24740578
S1_24741849	1	24741849
S1_24785497	1	24785497
S1_24820361	1	24820361
S1_24834145	1	24834145
S1_24855901	1	24855901
S1_24922628	1	24922628
S1_24923819	1	24923819
S1_24967593	1	24967593
S1_24968116	1	24968116
S1_24981709	1	24981709
S1_24984149	1	24984149
S1_24990198	1	24990198
S1_24995720	1	24995720
S1_25004861	1	25004861
S1_25048030	1	25048030
S1_25049317	1	25049317
S1_25057796	1	25057796
S1_25076592	1	25076592
S1_25092016	1	25092016
S1_25128533	1	25128533
S1_25140906	1	25140906
S1_25191297	1	25191297
S1_25193417	1	25193417
S1_25239332	1	25239332
S1_25252826	1	25252826
S1_25252922	1	25252922
S1_25275758	1	25275758
S1_25280840	1	25280840
S1_25301721	1	25301721
S1_25326507	1	25326507
S1_25364790	1	25364790
S1_25431376	1	25431376
S1_25440241	1	25440241
S1_25470887	1	25470887
S1_25499402	1	25499402
S1_25580526	1	25580526
S1_25580534	1	25580534
S1_25627741	1	25627741
S1_25627812	1	25627812
S1_25690443	1	25690443
S1_25703126	1	25703126
S1_25724278	1	25724278
S1_25724293	1	25724293
S1_25724362	1	25724362
S1_25767464	1	25767464
S1_25773129	1	25773129
S1_25782459	1	25782459
S1_25791628	1	25791628
S1_25801071	1	25801071
S1_25864871	1	25864871
S1_25930972	1	25930972
S1_25957847	1	25957847
S1_25992203	1	25992203
S1_26041970	1	26041970
S1_26048152	1	26048152
S1_26048395	1	26048395
S1_26125865	1	26125865
S1_26132942	1	26132942
S1_26134223	1	26134223
S1_26171429	1	26171429
S1_26177799	1	26177799
S1_26177861	1	26177861
S1_26177867	1	26177867
S1_26189183	1	26189183
S1_26189186	1	26189186
S1_26294484	1	26294484
S1_26302629	1	26302629
S1_26306598	1	26306598
S1_26308722	1	26308722
S1_26364805	1	26364805
S1_26365006	1	26365006
S1_26368237	1	26368237
S1_26398407	1	26398407
S1_26414985	1	26414985
S1_26420316	1	26420316
S1_26421177	1	26421177
S1_26424579	1	26424579
S1_26430034	1	26430034
S1_26446990	1	26446990
S1_26532627	1	26532627
S1_26540607	1	26540607
S1_26578381	1	26578381
S1_26585112	1	26585112
S1_26592498	1	26592498
S1_26592547	1	26592547
S1_26639659	1	26639659
S1_26657191	1	26657191
S1_26657193	1	26657193
S1_26657201	1	26657201
S1_26680178	1	26680178
S1_26688670	1	26688670
S1_26727228	1	26727228
S1_26735621	1	26735621
S1_26800479	1	26800479
S1_26819528	1	26819528
S1_26819536	1	26819536
S1_26826631	1	26826631
S1_26827007	1	26827007
S1_26831240	1	26831240
S1_26870950	1	26870950
S1_26895778	1	26895778
S1_27016088	1	27016088
S1_27031265	1	27031265
S1_27047124	1	27047124
S1_27057651	1	27057651
S1_27075092	1	27075092
S1_27076646	1	27076646
S1_27076684	1	27076684
S1_27076762	1	27076762
S1_27102640	1	27102640
S1_27133957	1	27133957
S1_27155810	1	27155810
S1_27155814	1	27155814
S1_27155902	1	27155902
S1_27192759	1	27192759
S1_27220952	1	27220952
S1_27220998	1	27220998
S1_27240383	1	27240383
S1_27240560	1	27240560
S1_27246375	1	27246375
S1_27246438	1	27246438
S1_27253983	1	27253983
S1_27291065	1	27291065
S1_27291153	1	27291153
S1_27291298	1	27291298
S1_27291347	1	27291347
S1_27316828	1	27316828
S1_27317638	1	27317638
S1_27322078	1	27322078
S1_27322097	1	27322097
S1_27336414	1	27336414
S1_27342449	1	27342449
S1_27423621	1	27423621
S1_27423891	1	27423891
S1_27474563	1	27474563
S1_27476179	1	27476179
S1_27482829	1	27482829
S1_27482843	1	27482843
S1_27482844	1	27482844
S1_27496213	1	27496213
S1_27509264	1	27509264
S1_27519400	1	27519400
S1_27578230	1	27578230
S1_27588496	1	27588496
S1_27624971	1	27624971
S1_27681438	1	27681438
S1_27716647	1	27716647
S1_27733812	1	27733812
S1_27760592	1	27760592
S1_27797633	1	27797633
S1_27797671	1	27797671
S1_27846690	1	27846690
S1_27854408	1	27854408
S1_27855526	1	27855526
S1_27870963	1	27870963
S1_27939065	1	27939065
S1_27948390	1	27948390
S1_27956227	1	27956227
S1_27956284	1	27956284
S1_27963657	1	27963657
S1_27963680	1	27963680
S1_27967901	1	27967901
S1_27997311	1	27997311
S1_28059309	1	28059309
S1_28086365	1	28086365
S1_28101457	1	28101457
S1_28118481	1	28118481
S1_28118482	1	28118482
S1_28118484	1	28118484
S1_28118485	1	28118485
S1_28152081	1	28152081
S1_28159546	1	28159546
S1_28199887	1	28199887
S1_28247178	1	28247178
S1_28247179	1	28247179
S1_28249862	1	28249862
S1_28249974	1	28249974
S1_28250770	1	28250770
S1_28250820	1	28250820
S1_28250918	1	28250918
S1_28308604	1	28308604
S1_28310416	1	28310416
S1_28312165	1	28312165
S1_28315151	1	28315151
S1_28322679	1	28322679
S1_28327679	1	28327679
S1_28343055	1	28343055
S1_28376813	1	28376813
S1_28383631	1	28383631
S1_28383640	1	28383640
S1_28406587	1	28406587
S1_28461047	1	28461047
S1_28484145	1	28484145
S1_28535942	1	28535942
S1_28536004	1	28536004
S1_28563826	1	28563826
S1_28572121	1	28572121
S1_28572170	1	28572170
S1_28597802	1	28597802
S1_28603204	1	28603204
S1_28609752	1	28609752
S1_28615061	1	28615061
S1_28615065	1	28615065
S1_28620634	1	28620634
S1_28623442	1	28623442
S1_28623449	1	28623449
S1_28625631	1	28625631
S1_28629217	1	28629217
S1_28637116	1	28637116
S1_28669815	1	28669815
S1_28679581	1	28679581
S1_28709968	1	28709968
S1_28788835	1	28788835
S1_28799381	1	28799381
S1_28868529	1	28868529
S1_28872304	1	28872304
S1_28881807	1	28881807
S1_28889568	1	28889568
S1_28900005	1	28900005
S1_28925505	1	28925505
S1_28933839	1	28933839
S1_28933936	1	28933936
S1_28940874	1	28940874
S1_28947942	1	28947942
S1_28963699	1	28963699
S1_28989609	1	28989609
S1_29138351	1	29138351
S1_29144933	1	29144933
S1_29189273	1	29189273
S1_29191661	1	29191661
S1_29203414	1	29203414
S1_29205259	1	29205259
S1_29283210	1	29283210
S1_29338718	1	29338718
S1_29385468	1	29385468
S1_29467030	1	29467030
S1_29508586	1	29508586
S1_29508972	1	29508972
S1_29553582	1	29553582
S1_29568656	1	29568656
S1_29606290	1	29606290
S1_29613355	1	29613355
S1_29613504	1	29613504
S1_29613523	1	29613523
S1_29655234	1	29655234
S1_29718242	1	29718242
S1_29718243	1	29718243
S1_29718269	1	29718269
S1_29722949	1	29722949
S1_29758427	1	29758427
S1_29781916	1	29781916
S1_29829113	1	29829113
S1_29841972	1	29841972
S1_29869479	1	29869479
S1_29876715	1	29876715
S1_29887247	1	29887247
S1_29896863	1	29896863
S1_29931343	1	29931343
S1_29939430	1	29939430
S1_29957043	1	29957043
S1_29962469	1	29962469
S1_30009468	1	30009468
S1_30009474	1	30009474
S1_30016178	1	30016178
S1_30016261	1	30016261
S1_30016618	1	30016618
S1_30016891	1	30016891
S1_30022397	1	30022397
S1_30025718	1	30025718
S1_30049666	1	30049666
S1_30055757	1	30055757
S1_30060024	1	30060024
S1_30060760	1	30060760
S1_30084390	1	30084390
S1_30119387	1	30119387
S1_30130740	1	30130740
S1_30131543	1	30131543
S1_30216479	1	30216479
S1_30232259	1	30232259
S1_30232261	1	30232261
S1_30236451	1	30236451
S1_30290709	1	30290709
S1_30293483	1	30293483
S1_30345720	1	30345720
S1_30363218	1	30363218
S1_30364591	1	30364591
S1_30403808	1	30403808
S1_30403815	1	30403815
S1_30408715	1	30408715
S1_30413110	1	30413110
S1_30414321	1	30414321
S1_30415644	1	30415644
S1_30448038	1	30448038
S1_30528717	1	30528717
S1_30561793	1	30561793
S1_30656766	1	30656766
S1_30666757	1	30666757
S1_30727505	1	30727505
S1_30738838	1	30738838
S1_30748648	1	30748648
S1_30752598	1	30752598
S1_30752622	1	30752622
S1_30752631	1	30752631
S1_30752632	1	30752632
S1_30752645	1	30752645
S1_30752649	1	30752649
S1_30772858	1	30772858
S1_30824317	1	30824317
S1_30824369	1	30824369
S1_30824497	1	30824497
S1_30868771	1	30868771
S1_30902995	1	30902995
S1_30960676	1	30960676
S1_30964577	1	30964577
S1_31008477	1	31008477
S1_31008489	1	31008489
S1_31045822	1	31045822
S1_31046972	1	31046972
S1_31048656	1	31048656
S1_31049141	1	31049141
S1_31076132	1	31076132
S1_31156765	1	31156765
S1_31170194	1	31170194
S1_31182030	1	31182030
S1_31198287	1	31198287
S1_31198359	1	31198359
S1_31199141	1	31199141
S1_31242024	1	31242024
S1_31277866	1	31277866
S1_31331285	1	31331285
S1_31359318	1	31359318
S1_31366132	1	31366132
S1_31380282	1	31380282
S1_31392257	1	31392257
S1_31392260	1	31392260
S1_31392267	1	31392267
S1_31392272	1	31392272
S1_31408675	1	31408675
S1_31408716	1	31408716
S1_31410778	1	31410778
S1_31414258	1	31414258
S1_31509436	1	31509436
S1_31551166	1	31551166
S1_31561270	1	31561270
S1_31575751	1	31575751
S1_31588996	1	31588996
S1_31607463	1	31607463
S1_31607500	1	31607500
S1_31610854	1	31610854
S1_31610933	1	31610933
S1_31629595	1	31629595
S1_31630038	1	31630038
S1_31639864	1	31639864
S1_31652881	1	31652881
S1_31673113	1	31673113
S1_31719513	1	31719513
S1_31729774	1	31729774
S1_31729926	1	31729926
S1_31736024	1	31736024
S1_31741298	1	31741298
S1_31742708	1	31742708
S1_31752916	1	31752916
S1_31766908	1	31766908
S1_31816864	1	31816864
S1_31822989	1	31822989
S1_31841757	1	31841757
S1_31867111	1	31867111
S1_31930830	1	31930830
S1_31930841	1	31930841
S1_32005984	1	32005984
S1_32007037	1	32007037
S1_32013511	1	32013511
S1_32075199	1	32075199
S1_32113555	1	32113555
S1_32140040	1	32140040
S1_32142982	1	32142982
S1_32144890	1	32144890
S1_32146173	1	32146173
S1_32234672	1	32234672
S1_32234721	1	32234721
S1_32234722	1	32234722
S1_32234751	1	32234751
S1_32234859	1	32234859
S1_32261920	1	32261920
S1_32261929	1	32261929
S1_32265416	1	32265416
S1_32265453	1	32265453
S1_32327005	1	32327005
S1_32350521	1	32350521
S1_32360098	1	32360098
S1_32408937	1	32408937
S1_32408942	1	32408942
S1_32418346	1	32418346
S1_32436867	1	32436867
S1_32445643	1	32445643
S1_32446618	1	32446618
S1_32446633	1	32446633
S1_32448487	1	32448487
S1_32502430	1	32502430
S1_32524593	1	32524593
S1_32524614	1	32524614
S1_32543559	1	32543559
S1_32580125	1	32580125
S1_32585908	1	32585908
S1_32587084	1	32587084
S1_32593588	1	32593588
S1_32686147	1	32686147
S1_32699111	1	32699111
S1_32699137	1	32699137
S1_32745711	1	32745711
S1_32747731	1	32747731
S1_32748843	1	32748843
S1_32783494	1	32783494
S1_32793932	1	32793932
S1_32797500	1	32797500
S1_32813432	1	32813432
S1_32869877	1	32869877
S1_32917421	1	32917421
S1_32979133	1	32979133
S1_33012752	1	33012752
S1_33066071	1	33066071
S1_33093335	1	33093335
S1_33228443	1	33228443
S1_33239897	1	33239897
S1_33293681	1	33293681
S1_33293851	1	33293851
S1_33293858	1	33293858
S1_33314698	1	33314698
S1_33317697	1	33317697
S1_33350971	1	33350971
S1_33390916	1	33390916
S1_33390957	1	33390957
S1_33480838	1	33480838
S1_33625644	1	33625644
S1_33685984	1	33685984
S1_33699158	1	33699158
S1_33699159	1	33699159
S1_33728487	1	33728487
S1_33746128	1	33746128
S1_33779018	1	33779018
S1_33782545	1	33782545
S1_33782549	1	33782549
S1_33782854	1	33782854
S1_33782923	1	33782923
S1_33782932	1	33782932
S1_33783012	1	33783012
S1_33783014	1	33783014
S1_33801614	1	33801614
S1_33802168	1	33802168
S1_33803404	1	33803404
S1_33815899	1	33815899
S1_33824338	1	33824338
S1_33836751	1	33836751
S1_33837687	1	33837687
S1_33894365	1	33894365
S1_33896703	1	33896703
S1_33959572	1	33959572
S1_33995989	1	33995989
S1_33996027	1	33996027
S1_33998706	1	33998706
S1_33998744	1	33998744
S1_34090685	1	34090685
S1_34094790	1	34094790
S1_34115536	1	34115536
S1_34132036	1	34132036
S1_34132360	1	34132360
S1_34146127	1	34146127
S1_34152118	1	34152118
S1_34193197	1	34193197
S1_34193261	1	34193261
S1_34202177	1	34202177
S1_34203951	1	34203951
S1_34232250	1	34232250
S1_34260739	1	34260739
S1_34358188	1	34358188
S1_34364638	1	34364638
S1_34378841	1	34378841
S1_34396676	1	34396676
S1_34417216	1	34417216
S1_34439896	1	34439896
S1_34439934	1	34439934
S1_34444341	1	34444341
S1_34491144	1	34491144
S1_34492591	1	34492591
S1_34498331	1	34498331
S1_34514037	1	34514037
S1_34549514	1	34549514
S1_34567405	1	34567405
S1_34586415	1	34586415
S1_34610997	1	34610997
S1_34612634	1	34612634
S1_34612913	1	34612913
S1_34636316	1	34636316
S1_34636737	1	34636737
S1_34640240	1	34640240
S1_34672927	1	34672927
S1_34689270	1	34689270
S1_34694741	1	34694741
S1_34694808	1	34694808
S1_34702598	1	34702598
S1_34704182	1	34704182
S1_34704255	1	34704255
S1_34791407	1	34791407
S1_34844564	1	34844564
S1_34848966	1	34848966
S1_34852556	1	34852556
S1_34875146	1	34875146
S1_34945340	1	34945340
S1_34945747	1	34945747
S1_34962094	1	34962094
S1_34962425	1	34962425
S1_34962510	1	34962510
S1_35010490	1	35010490
S1_35016693	1	35016693
S1_35063836	1	35063836
S1_35080472	1	35080472
S1_35080543	1	35080543
S1_35084359	1	35084359
S1_35122104	1	35122104
S1_35130603	1	35130603
S1_35169676	1	35169676
S1_35199992	1	35199992
S1_35199996	1	35199996
S1_35222380	1	35222380
S1_35233576	1	35233576
S1_35245455	1	35245455
S1_35330408	1	35330408
S1_35350155	1	35350155
S1_35382030	1	35382030
S1_35382204	1	35382204
S1_35408304	1	35408304
S1_35474162	1	35474162
S1_35480490	1	35480490
S1_35494828	1	35494828
S1_35498336	1	35498336
S1_35548086	1	35548086
S1_35548560	1	35548560
S1_35551227	1	35551227
S1_35598813	1	35598813
S1_35636500	1	35636500
S1_35687259	1	35687259
S1_35693169	1	35693169
S1_35713037	1	35713037
S1_35726617	1	35726617
S1_35726635	1	35726635
S1_35726636	1	35726636
S1_35742125	1	35742125
S1_35781368	1	35781368
S1_35828121	1	35828121
S1_35834707	1	35834707
S1_35843862	1	35843862
S1_35856509	1	35856509
S1_35856510	1	35856510
S1_35856636	1	35856636
S1_35874691	1	35874691
S1_35890389	1	35890389
S1_35893792	1	35893792
S1_35893794	1	35893794
S1_35914673	1	35914673
S1_35949691	1	35949691
S1_35949700	1	35949700
S1_35953333	1	35953333
S1_35966545	1	35966545
S1_35966735	1	35966735
S1_36015536	1	36015536
S1_36016692	1	36016692
S1_36049724	1	36049724
S1_36049742	1	36049742
S1_36050216	1	36050216
S1_36089272	1	36089272
S1_36091398	1	36091398
S1_36133447	1	36133447
S1_36142699	1	36142699
S1_36158755	1	36158755
S1_36158809	1	36158809
S1_36178980	1	36178980
S1_36230337	1	36230337
S1_36230442	1	36230442
S1_36231587	1	36231587
S1_36231623	1	36231623
S1_36249940	1	36249940
S1_36267542	1	36267542
S1_36274005	1	36274005
S1_36388946	1	36388946
S1_36412958	1	36412958
S1_36478194	1	36478194
S1_36478256	1	36478256
S1_36492183	1	36492183
S1_36528940	1	36528940
S1_36695289	1	36695289
S1_36717047	1	36717047
S1_36723010	1	36723010
S1_36791142	1	36791142
S1_36841588	1	36841588
S1_36866063	1	36866063
S1_36866234	1	36866234
S1_36929158	1	36929158
S1_36939536	1	36939536
S1_37011498	1	37011498
S1_37065222	1	37065222
S1_37065226	1	37065226
S1_37065245	1	37065245
S1_37107800	1	37107800
S1_37133941	1	37133941
S1_37147638	1	37147638
S1_37184581	1	37184581
S1_37186166	1	37186166
S1_37251433	1	37251433
S1_37321942	1	37321942
S1_37334430	1	37334430
S1_37334701	1	37334701
S1_37335741	1	37335741
S1_37368170	1	37368170
S1_37375908	1	37375908
S1_37392232	1	37392232
S1_37410985	1	37410985
S1_37412716	1	37412716
S1_37453155	1	37453155
S1_37473231	1	37473231
S1_37505701	1	37505701
S1_37505718	1	37505718
S1_37508269	1	37508269
S1_37524542	1	37524542
S1_37535813	1	37535813
S1_37544039	1	37544039
S1_37580992	1	37580992
S1_37581007	1	37581007
S1_37637259	1	37637259
S1_37662652	1	37662652
S1_37697099	1	37697099
S1_37699020	1	37699020
S1_37706687	1	37706687
S1_37720513	1	37720513
S1_37746971	1	37746971
S1_37770773	1	37770773
S1_37772648	1	37772648
S1_37777610	1	37777610
S1_37792531	1	37792531
S1_37795843	1	37795843
S1_37802026	1	37802026
S1_37802120	1	37802120
S1_37815986	1	37815986
S1_37826559	1	37826559
S1_37831745	1	37831745
S1_37839592	1	37839592
S1_37843944	1	37843944
S1_37857182	1	37857182
S1_37867983	1	37867983
S1_37884627	1	37884627
S1_37885007	1	37885007
S1_37892539	1	37892539
S1_37932876	1	37932876
S1_37954974	1	37954974
S1_37955010	1	37955010
S1_37976689	1	37976689
S1_37995024	1	37995024
S1_38010160	1	38010160
S1_38021265	1	38021265
S1_38038803	1	38038803
S1_38058391	1	38058391
S1_38058434	1	38058434
S1_38058473	1	38058473
S1_38058488	1	38058488
S1_38072451	1	38072451
S1_38092570	1	38092570
S1_38094573	1	38094573
S1_38094576	1	38094576
S1_38094608	1	38094608
S1_38119000	1	38119000
S1_38139634	1	38139634
S1_38142528	1	38142528
S1_38151462	1	38151462
S1_38164141	1	38164141
S1_38170350	1	38170350
S1_38184740	1	38184740
S1_38189586	1	38189586
S1_38190038	1	38190038
S1_38202862	1	38202862
S1_38211753	1	38211753
S1_38218155	1	38218155
S1_38218167	1	38218167
S1_38223793	1	38223793
S1_38239411	1	38239411
S1_38247294	1	38247294
S1_38247319	1	38247319
S1_38269068	1	38269068
S1_38277732	1	38277732
S1_38366724	1	38366724
S1_38370584	1	38370584
S1_38399510	1	38399510
S1_38401289	1	38401289
S1_38476880	1	38476880
S1_38513098	1	38513098
S1_38526242	1	38526242
S1_38527945	1	38527945
S1_38529146	1	38529146
S1_38577668	1	38577668
S1_38577681	1	38577681
S1_38577948	1	38577948
S1_38620942	1	38620942
S1_38624846	1	38624846
S1_38659716	1	38659716
S1_38682203	1	38682203
S1_38727334	1	38727334
S1_38739263	1	38739263
S1_38759335	1	38759335
S1_38759829	1	38759829
S1_38794000	1	38794000
S1_38794008	1	38794008
S1_38794024	1	38794024
S1_38843256	1	38843256
S1_38916832	1	38916832
S1_38925322	1	38925322
S1_38925467	1	38925467
S1_38948111	1	38948111
S1_38968314	1	38968314
S1_38979772	1	38979772
S1_39001532	1	39001532
S1_39002468	1	39002468
S1_39027679	1	39027679
S1_39041177	1	39041177
S1_39047133	1	39047133
S1_39047281	1	39047281
S1_39047323	1	39047323
S1_39104639	1	39104639
S1_39140688	1	39140688
S1_39178036	1	39178036
S1_39187227	1	39187227
S1_39211621	1	39211621
S1_39237540	1	39237540
S1_39255482	1	39255482
S1_39283577	1	39283577
S1_39329228	1	39329228
S1_39395779	1	39395779
S1_39401213	1	39401213
S1_39401331	1	39401331
S1_39417120	1	39417120
S1_39417177	1	39417177
S1_39434304	1	39434304
S1_39476550	1	39476550
S1_39529812	1	39529812
S1_39537575	1	39537575
S1_39563640	1	39563640
S1_39569609	1	39569609
S1_39596699	1	39596699
S1_39643789	1	39643789
S1_39671974	1	39671974
S1_39693888	1	39693888
S1_39694925	1	39694925
S1_39708314	1	39708314
S1_39773239	1	39773239
S1_39797398	1	39797398
S1_39800010	1	39800010
S1_39800017	1	39800017
S1_39800026	1	39800026
S1_39800033	1	39800033
S1_39817224	1	39817224
S1_39817327	1	39817327
S1_39819608	1	39819608
S1_39831573	1	39831573
S1_39831581	1	39831581
S1_39838805	1	39838805
S1_39854172	1	39854172
S1_39854193	1	39854193
S1_39869726	1	39869726
S1_39904844	1	39904844
S1_39913502	1	39913502
S1_39920005	1	39920005
S1_39922975	1	39922975
S1_39923428	1	39923428
S1_39992566	1	39992566
S1_39992571	1	39992571
S1_40013466	1	40013466
S1_40073503	1	40073503
S1_40093831	1	40093831
S1_40101768	1	40101768
S1_40142074	1	40142074
S1_40212227	1	40212227
S1_40221019	1	40221019
S1_40244847	1	40244847
S1_40244866	1	40244866
S1_40269058	1	40269058
S1_40272753	1	40272753
S1_40276172	1	40276172
S1_40276248	1	40276248
S1_40279212	1	40279212
S1_40365865	1	40365865
S1_40372262	1	40372262
S1_40397668	1	40397668
S1_40424814	1	40424814
S1_40425734	1	40425734
S1_40425788	1	40425788
S1_40451861	1	40451861
S1_40472346	1	40472346
S1_40478022	1	40478022
S1_40486643	1	40486643
S1_40510679	1	40510679
S1_40526938	1	40526938
S1_40571666	1	40571666
S1_40584515	1	40584515
S1_40601094	1	40601094
S1_40614819	1	40614819
S1_40618489	1	40618489
S1_40646276	1	40646276
S1_40654878	1	40654878
S1_40679596	1	40679596
S1_40692912	1	40692912
S1_40730004	1	40730004
S1_40732259	1	40732259
S1_40736365	1	40736365
S1_40750431	1	40750431
S1_40785186	1	40785186
S1_40785187	1	40785187
S1_40785190	1	40785190
S1_40813525	1	40813525
S1_40824101	1	40824101
S1_40827925	1	40827925
S1_40836415	1	40836415
S1_40904128	1	40904128
S1_40926740	1	40926740
S1_40926746	1	40926746
S1_40926794	1	40926794
S1_40926824	1	40926824
S1_40926934	1	40926934
S1_40974563	1	40974563
S1_40994322	1	40994322
S1_41000011	1	41000011
S1_41006130	1	41006130
S1_41008334	1	41008334
S1_41014747	1	41014747
S1_41077007	1	41077007
S1_41077009	1	41077009
S1_41077020	1	41077020
S1_41109583	1	41109583
S1_41166381	1	41166381
S1_41176721	1	41176721
S1_41186337	1	41186337
S1_41214408	1	41214408
S1_41272450	1	41272450
S1_41300815	1	41300815
S1_41307235	1	41307235
S1_41317667	1	41317667
S1_41337391	1	41337391
S1_41383099	1	41383099
S1_41383128	1	41383128
S1_41391831	1	41391831
S1_41398609	1	41398609
S1_41549299	1	41549299
S1_41560257	1	41560257
S1_41561815	1	41561815
S1_41564296	1	41564296
S1_41582411	1	41582411
S1_41585979	1	41585979
S1_41630001	1	41630001
S1_41699648	1	41699648
S1_41699848	1	41699848
S1_41712665	1	41712665
S1_41716789	1	41716789
S1_41725833	1	41725833
S1_41741927	1	41741927
S1_41762581	1	41762581
S1_41762586	1	41762586
S1_41762669	1	41762669
S1_41772866	1	41772866
S1_41772867	1	41772867
S1_41786049	1	41786049
S1_41818521	1	41818521
S1_41841593	1	41841593
S1_41862326	1	41862326
S1_41866409	1	41866409
S1_41866425	1	41866425
S1_41875070	1	41875070
S1_41880505	1	41880505
S1_41882816	1	41882816
S1_41882819	1	41882819
S1_41882822	1	41882822
S1_41882825	1	41882825
S1_41882830	1	41882830
S1_41921147	1	41921147
S1_41954746	1	41954746
S1_41972635	1	41972635
S1_42002212	1	42002212
S1_42002986	1	42002986
S1_42012670	1	42012670
S1_42013083	1	42013083
S1_42013411	1	42013411
S1_42018216	1	42018216
S1_42018391	1	42018391
[truncated: 13,084 more rows]
